# Supplementary material for: The significant clinical correlation of the intratumor oral microbiome in oral squamous cell carcinoma based on tissue-derived sequencing
Source: Front Physiol. 2023 Jan 9;13:1089539. doi: 10.3389/fphys.2022.1089539 (PMC9868672; doi:10.3389/fphys.2022.1089539)
Supplement: Supplementary file 1 [file DataSheet1.ZIP]

Archive with 88 entries (80 files):
- figures/
- figures/figure 2/
- figures/figure 2/class.jpg
- figures/figure 2/class.png
- figures/figure 2/family.jpg
- figures/figure 2/family.png
- figures/figure 2/genus.jpg
- figures/figure 2/genus.png
- figures/figure 2/order.jpg
- figures/figure 2/order.png
- figures/figure 2/phylum.jpg
- figures/figure 2/phylum.png
- figures/figure 3/
- figures/figure 3/class_PCAPlot.png
- figures/figure 3/family_PCAPlot.png
- figures/figure 3/genus_PCAPlot.png
- figures/figure 3/lefse.svg
- figures/figure 3/lefse.tif
- figures/figure 3/order_PCAPlot.png
- figures/figure 3/phylum_PCAPlot.png
- figures/figure 4/
- figures/figure 4/class ROC.txt
- figures/figure 4/class ROCPlot.png
- figures/figure 4/class boxplot.tiff
- figures/figure 4/class- .xlsx
- figures/figure 4/family ROC.txt
- figures/figure 4/family ROCPlot.png
- figures/figure 4/family boxplot.tiff
- figures/figure 4/family.xlsx
- figures/figure 4/genus ROC.txt
- figures/figure 4/genus ROCPlot.png
- figures/figure 4/genus boxplot (1).tiff
- figures/figure 4/genus.xlsx
- figures/figure 4/group comparison.xlsx
- figures/figure 4/order .xlsx
- figures/figure 4/order ROC.txt
- figures/figure 4/order ROCPlot.png
- figures/figure 4/order boxploy.tiff
- figures/figure 4/oscc/
- figures/figure 4/oscc/ROC.txt
- figures/figure 4/oscc/ROCPlot.pdf
- figures/figure 4/oscc/ROCPlot.png
- figures/figure 4/oscc/different detection.tiff
- figures/figure 4/phylum ROC.txt
- figures/figure 4/phylum ROCPlot.png
- figures/figure 4/phylum boxplot.tiff
- figures/figure 4/phylum.xlsx
- figures/figure 5/
- figures/figure 5/6Jade Jue figure.png
- figures/figure 5/Abundance of 6 oral microorganisms.txt
- figures/figure 5/Age.pdf
- figures/figure 5/PCA analysis.png
- figures/figure 5/age.txt
- figures/figure 5/clinical characters.xlsx
- figures/figure 5/connected jade jue.txt
- figures/figure 5/data.txt
- figures/figure 5/gender.pdf
- figures/figure 5/group.txt
- figures/figure 5/histologic grade.pdf
- figures/figure 5/stage.pdf
- figures/figure 5/tumor site.pdf
- figures/figure 6/
- figures/figure 6/Age_00.tif
- figures/figure 6/histologic grade_00.tif
- figures/figure 6/stage_00.tif
- figures/figure 6/tumor site_00.tif
- figures/figure 7/
- figures/figure 7/Cox╗╪╣Θ.xlsx
- figures/figure 7/c_Fusobacteriia (1).pdf
- figures/figure 7/c_Fusobacteriia (1)_00.tif
- figures/figure 7/c_Fusobacteriia.xlsx
- figures/figure 7/f_Fusobacter1aceae.xlsx
- figures/figure 7/f_Fusobacteriaceae.pdf
- figures/figure 7/f_Fusobacteriaceae_00.tif
- figures/figure 7/g_Fusobacter1um.xlsx
- figures/figure 7/g_Fusobacterium (2).pdf
- figures/figure 7/g_Fusobacterium (2)_00.tif
- figures/figure 7/o_Fusobacter1ales.xlsx
- figures/figure 7/o_Fusobacteriales.pdf
- figures/figure 7/o_Fusobacteriales_00.tif
- figures/figure 7/p_Act1nobacter1a.xlsx
- figures/figure 7/p_Actinobacteria.pdf
- figures/figure 7/p_Actinobacteria_00.tif
- figures/figure 7/p_F1rm1cutes ╔·┤μ╟·╧▀.xlsx
- figures/figure 7/p_Firmicutes.pdf
- figures/figure 7/p_Firmicutes_00.tif
- figures/figure 7/╔·┤μ╟·╧▀.xlsx
- figures/figure1 biomarker.png
