# Supplementary material for: The significant clinical correlation of the intratumor oral microbiome in oral squamous cell carcinoma based on tissue-derived sequencing
Source: Front Physiol. 2023 Jan 9;13:1089539. doi: 10.3389/fphys.2022.1089539 (PMC9868672; doi:10.3389/fphys.2022.1089539)
Supplement: Supplementary file 1 [file DataSheet1.ZIP › figures/figure 4/class ROC.txt]

group	c_Fusobacteriia	c_Actinobacteria	c_Bacilli	c_Negativicutes
Normal	0.067243	0.044944	0.11123	0.068903
Normal	0.025254	0.111066	0.030305	0.025254
Normal	0.141037	0.017441	0.051031	0.035163
Normal	0.05502	0.119336	0.120576	0.108241
Normal	0.012185	0.09353	0.209602	0.057878
Normal	0.187645	0.160979	0.077597	0.071546
Normal	0.092092	0.087986	0.092255	0.132688
Normal	0.037887	0.160061	0.368993	0.109318
Normal	0.112814	0.013585	0.051575	0.019102
Normal	0.101111	0.11817	0.111484	0.173931
Normal	0.05826	0.097887	0.043956	0.092832
Normal	0.056791	0.019437	0.233509	0.035313
Normal	0	0.284001	0.23982	0.190923
Normal	0.082281	0.127884	0.217128	0.045081
Normal	0.036509	0	0	0
Normal	0.088543	0.130793	0.090769	0.142876
Normal	0	0.045141	0.775304	0.074719
Normal	0.155127	0.026853	0.019814	0.073111
Normal	0.150065	0.018883	0.122753	0.035512
Normal	0.109991	0	0	0.012101
OSCC	0.03992	0	0	0
OSCC	0.166434	0.027041	0.057452	0.066126
OSCC	0.171936	0.024831	0.324552	0.026653
OSCC	0.514765	0	0.04416	0.015716
OSCC	0	0.021177	0.103295	0.068569
OSCC	0.011465	0	0.860496	0
OSCC	0.283977	0	0.011738	0
OSCC	0.075975	0.091698	0.014245	0.073601
OSCC	0.172643	0.010566	0.219078	0.182234
OSCC	0.085113	0.095743	0.067152	0.029904
OSCC	0.210671	0.016723	0.185784	0.096674
OSCC	0.090184	0	0	0.064837
OSCC	0.072748	0.13971	0.090935	0.120034
OSCC	0.133943	0	0.018108	0.020554
OSCC	0.084211	0.057065	0.286826	0.114923
OSCC	0.029356	0.281257	0.3283	0.088067
OSCC	0.304478	0	0.029234	0.014348
OSCC	0.33947	0.013382	0	0.043107
OSCC	0.390042	0.029669	0.038148	0.026639
OSCC	0.081189	0.441831	0.086774	0.067003
OSCC	0.033472	0.012676	0.016736	0
OSCC	0	0.076872	0.61625	0.132275
OSCC	0.02041	0.100132	0.228708	0.112256
OSCC	0.188677	0	0.114171	0
OSCC	0	0	0.633232	0.02832
OSCC	0.884138	0	0	0
OSCC	0.073372	0.052859	0.45969	0.038775
OSCC	0.032534	0.093006	0.071826	0.115225
OSCC	0.120026	0	0	0
OSCC	0.31927	0	0.124194	0
OSCC	0.097876	0.218543	0.130502	0.097876
OSCC	0.084271	0.623001	0.20619	0
OSCC	0.156966	0.0282	0.037842	0.034652
OSCC	0.350697	0	0	0
OSCC	0.12711	0.024929	0.098258	0.02761
OSCC	0.076534	0.011257	0.05397	0.03777
OSCC	0.725395	0	0	0
OSCC	0.400981	0	0.028344	0
OSCC	0.279233	0	0.045388	0.018901
OSCC	0.303187	0	0	0
OSCC	0.01711	0.147383	0.188211	0
OSCC	0.114486	0.095817	0.093894	0.063992
OSCC	0.186567	0.128044	0.062844	0.098193
OSCC	0	0.108	0.118367	0.327201
OSCC	0.265328	0	0	0.024241
OSCC	0.523293	0	0	0
OSCC	0.047873	0	0.166106	0.209806
OSCC	0.223679	0.032041	0.036916	0.05585
OSCC	0.111371	0.042332	0.141104	0.121366
OSCC	0.094821	0	0.01231	0
OSCC	0.10027	0.010434	0.094748	0.066112
OSCC	0.171872	0.139933	0.154975	0.154164
OSCC	0.288302	0	0.029485	0.066252
OSCC	0	0.03859	0.031179	0.016901
OSCC	0.636776	0	0.065653	0
OSCC	0.304736	0	0.02681	0
OSCC	0	0.117647	0.176471	0.088235
OSCC	0.347005	0	0.017445	0.011505
OSCC	0.502651	0	0	0
OSCC	0.284844	0	0.040141	0.010574
OSCC	0.322224	0	0.051236	0
OSCC	0.388412	0	0	0
OSCC	0.016872	0.107487	0.711067	0.033743
OSCC	0.21132	0	0.010774	0.014886
OSCC	0.085803	0.01146	0.114782	0.059589
OSCC	0	0.016312	0.139389	0.010117
OSCC	0.165483	0	0	0
OSCC	0.035937	0	0.102203	0.03776
OSCC	0.542029	0	0	0
OSCC	0	0.063856	0.326249	0.439349
OSCC	0.60863	0	0	0.011136
OSCC	0.463905	0	0.010257	0
OSCC	0	0	0.013763	0
OSCC	0.051704	0	0	0
OSCC	0.220753	0.044164	0.076351	0.044676
OSCC	0.122642	0.066787	0.126537	0.042658
OSCC	0.010002	0	0.017841	0
OSCC	0.119058	0.058164	0.081161	0.081871
OSCC	0.039735	0.012922	0.012555	0.046854
OSCC	0.078418	0	0	0.026193
OSCC	0.153539	0	0.045763	0.032324
OSCC	0.044819	0.042366	0.83787	0.027539
OSCC	0.042854	0	0	0.032642
OSCC	0.330856	0.022906	0.09788	0.063729
OSCC	0.2714	0.04025	0.159441	0.049691
OSCC	0.163071	0	0	0.02379
OSCC	0.080192	0	0.050779	0.120147
OSCC	0.314685	0	0	0.010005
OSCC	0.203429	0	0.046812	0.024375
OSCC	0.144781	0	0.021882	0.034505
OSCC	0.636757	0	0.010109	0
OSCC	0.19948	0.097974	0.094551	0.058037
OSCC	0.303226	0.028519	0.0504	0.07747
OSCC	0.0445	0	0	0
OSCC	0.05721	0	0.046986	0.03547
OSCC	0.088465	0.041433	0.055376	0.085956
OSCC	0.026334	0.021415	0.023689	0.159204
OSCC	0.167557	0	0.081065	0
OSCC	0.160428	0	0.013696	0.022408
OSCC	0.144748	0	0	0.084727
OSCC	0.727461	0	0.01127	0.014425
OSCC	0.069447	0	0.021785	0.045812
OSCC	0.187113	0.014021	0.056651	0.067838
OSCC	0.256949	0.064268	0.066023	0.053823
OSCC	0.680202	0.01934	0.062131	0.016848
OSCC	0.014979	0.012673	0	0
OSCC	0.261778	0	0	0
OSCC	0	0	0.30887	0.070198
OSCC	0.058479	0.180643	0.11335	0.026659
OSCC	0.813266	0	0	0
OSCC	0.172058	0.019434	0.031334	0.048862
