# Supplementary material for: The significant clinical correlation of the intratumor oral microbiome in oral squamous cell carcinoma based on tissue-derived sequencing
Source: Front Physiol. 2023 Jan 9;13:1089539. doi: 10.3389/fphys.2022.1089539 (PMC9868672; doi:10.3389/fphys.2022.1089539)
Supplement: Supplementary file 1 [file DataSheet1.ZIP › figures/figure 4/family.xlsx]

## Sheet: Sheet 1
group	f_Fusobacteriaceae	f_Actinomycetaceae	f_Streptococcaceae	f_Veillonellaceae	f_Micrococcaceae
Normal	0.063988	0	0.087656	0.067245	0.010914
Normal	0.021277	0.021277	0.042553	0	0.031915
Normal	0.127933	0.011082	0.020823	0.026935	0
Normal	0.044098	0.029374	0.115034	0.063838	0.089803
Normal	0	0.105585	0.163966	0.043255	0.017704
Normal	0.169461	0.103785	0.075283	0.063285	0.0677
Normal	0.074626	0.06578	0.077238	0.133682	0.023134
Normal	0.021372	0.065	0.230958	0.087926	0.316229
Normal	0.113115	0	0.043523	0.018815	0
Normal	0.039587	0.075802	0.104728	0.167259	0.048173
Normal	0.034304	0.061074	0.039672	0.07373	0
Normal	0.050077	0	0.205258	0.03018	0.047518
Normal	0	0.144161	0.228114	0.190813	0.151098
Normal	0.056987	0.130928	0.175125	0.034789	0
Normal	0.038512	0.014559	0	0	0
Normal	0.085044	0.093842	0.082111	0.080156	0.037146
Normal	0	0.035016	0.264103	0.175722	0
Normal	0.149129	0.020332	0.021036	0.066177	0.016003
Normal	0.151307	0	0.016569	0.035814	0
Normal	0.110888	0	0	0	0
OSCC	0.040171	0	0	0	0
OSCC	0.170011	0	0.047638	0.068284	0
OSCC	0.164007	0.020807	0.316221	0.01952	0
OSCC	0.510567	0	0.030285	0.015284	0.01128
OSCC	0	0	0.095304	0.069565	0.01708
OSCC	0.012384	0	0.033707	0	0
OSCC	0.272784	0	0	0	0
OSCC	0.031901	0.042969	0.013672	0	0
OSCC	0.16379	0.021185	0.182424	0.184386	0
OSCC	0.028967	0.010076	0.057935	0.030227	0.039883
OSCC	0.210813	0	0.179598	0.037421	0
OSCC	0.089868	0	0	0.018786	0
OSCC	0.083333	0.066667	0.0625	0.066667	0
OSCC	0.133655	0	0	0.01098	0
OSCC	0.053524	0.029832	0.273732	0.108021	0.02647
OSCC	0.022335	0.153148	0.358686	0.053261	0.07744
OSCC	0.304409	0	0.028409	0.011	0
OSCC	0.295455	0.022727	0.011364	0.034091	0
OSCC	0.410369	0.015272	0.041605	0.025365	0
OSCC	0.12539	0.193142	0.076707	0.09356	0
OSCC	0.037401	0.02805	0	0	0
OSCC	0	0	0.483596	0.11843	0.083146
OSCC	0.010756	0.053093	0.225119	0.116573	0.026665
OSCC	0.190318	0	0.106123	0	0
OSCC	0	0	0.341085	0.030146	0
OSCC	0.884302	0	0	0	0
OSCC	0.065476	0.022644	0.245411	0.012938	0
OSCC	0.026825	0.067449	0.069755	0.114236	0
OSCC	0.121056	0	0	0	0
OSCC	0.317774	0	0.124756	0	0
OSCC	0	0.236967	0.094787	0.104265	0.018957
OSCC	0.115607	0.235696	0.190471	0	0
OSCC	0.155471	0	0.032714	0.017205	0
OSCC	0.337775	0	0	0	0
OSCC	0.108145	0	0.062199	0.024824	0.01433
OSCC	0.068603	0	0.036651	0.032892	0.011747
OSCC	0.730084	0	0	0	0
OSCC	0.40727	0	0.018965	0	0
OSCC	0.176284	0	0.036922	0.011221	0
OSCC	0.297025	0	0	0	0
OSCC	0.017989	0.034887	0.150335	0	0.103136
OSCC	0.088067	0.057312	0.090202	0.056237	0.019874
OSCC	0.15	0.075	0	0.05	0
OSCC	0	0.05825	0.119477	0.325452	0.018902
OSCC	0.263896	0	0	0	0
OSCC	0.514279	0	0	0	0
OSCC	0.03021	0	0.1653	0.11987	0
OSCC	0.209702	0	0.024645	0.057554	0
OSCC	0.058755	0.038692	0.133273	0.106045	0
OSCC	0.094736	0	0.011035	0	0
OSCC	0.071942	0	0.095581	0.048304	0.030832
OSCC	0.072453	0.12478	0.154717	0.142893	0.068428
OSCC	0.275268	0	0.027043	0.060885	0
OSCC	0	0.013076	0.081049	0.014891	0
OSCC	0.635019	0	0	0	0
OSCC	0.306931	0	0.019802	0	0
OSCC	0	0.1	0.2	0.1	0
OSCC	0.339259	0	0.012634	0.01112	0
OSCC	0.390819	0	0	0	0
OSCC	0.286864	0	0.035059	0	0
OSCC	0.337807	0	0	0	0
OSCC	0.410779	0	0	0	0
OSCC	0	0	0.448593	0.058706	0.126219
OSCC	0.199673	0	0	0	0
OSCC	0.079826	0	0.07658	0.053999	0
OSCC	0	0	0.137031	0	0
OSCC	0.167059	0	0	0	0
OSCC	0.016005	0	0.084779	0.037185	0
OSCC	0.497189	0	0	0	0
OSCC	0	0	0.214893	0.49338	0
OSCC	0.587252	0	0	0.010896	0
OSCC	0.446651	0	0	0	0
OSCC	0	0	0.012303	0	0
OSCC	0.050389	0	0	0	0
OSCC	0.238557	0.020019	0.047864	0.049157	0.03253
OSCC	0.102192	0.072561	0.093354	0.029553	0
OSCC	0.010464	0	0.022916	0	0
OSCC	0.116561	0.04923	0.058187	0.074829	0
OSCC	0.037293	0.010123	0.013713	0.030102	0
OSCC	0.078739	0	0	0.012613	0
OSCC	0.14766	0	0.047594	0.020303	0
OSCC	0.042543	0	0.811412	0.026786	0.065353
OSCC	0.041868	0	0	0.01173	0
OSCC	0.304438	0.016605	0.081173	0.058801	0
OSCC	0.185105	0	0.126389	0.049411	0.061012
OSCC	0.116429	0	0	0.015263	0
OSCC	0.084688	0	0.046745	0.129612	0
OSCC	0.308186	0	0	0	0
OSCC	0.202031	0	0.026842	0.022683	0
OSCC	0.145951	0	0.019338	0.021394	0
OSCC	0.636541	0	0	0	0
OSCC	0.180626	0.032471	0.085931	0.054855	0.016149
OSCC	0.250422	0.021619	0.018852	0.0741	0
OSCC	0.043418	0	0	0	0
OSCC	0.058025	0	0.022782	0.03595	0
OSCC	0.083373	0.020216	0.048268	0.02006	0
OSCC	0	0.011564	0.01552	0.097987	0
OSCC	0.173487	0	0.048619	0	0
OSCC	0.142146	0	0	0	0
OSCC	0.103673	0	0	0	0
OSCC	0.381585	0	0.010373	0.011846	0
OSCC	0.05433	0	0.012855	0	0
OSCC	0.199377	0	0.038452	0.071897	0
OSCC	0.240258	0.050184	0.053557	0.04099	0
OSCC	0.670755	0	0.059134	0.016873	0
OSCC	0.015306	0	0	0	0
OSCC	0.263418	0	0	0	0
OSCC	0	0	0.455696	0.075949	0
OSCC	0.062032	0.119364	0.09941	0.029136	0
OSCC	0.820198	0	0	0	0
OSCC	0.167285	0.013592	0.029732	0.041683	0
