# Supplementary material for: The significant clinical correlation of the intratumor oral microbiome in oral squamous cell carcinoma based on tissue-derived sequencing
Source: Front Physiol. 2023 Jan 9;13:1089539. doi: 10.3389/fphys.2022.1089539 (PMC9868672; doi:10.3389/fphys.2022.1089539)
Supplement: Supplementary file 1 [file DataSheet1.ZIP › figures/figure 4/genus.xlsx]

## Sheet: Sheet 1
group	g_Fusobacterium	g_Streptococcus	g_Actinomyces	g_Rothia
Normal	0.06649	0.091084	0	0.011158
Normal	0.02381	0.047619	0.02381	0.035714
Normal	0.130862	0.021299	0.012494	0
Normal	0.044268	0.115475	0.029482	0.092302
Normal	0	0.165027	0.103997	0.021261
Normal	0.174962	0.077603	0.106995	0.069857
Normal	0.076649	0.079318	0.06754	0.023753
Normal	0.020424	0.220573	0.062031	0.302204
Normal	0.114266	0.043966	0	0
Normal	0.040383	0.106843	0.077333	0.049137
Normal	0.03539	0.040937	0.062985	0
Normal	0.049535	0.20303	0	0.047003
Normal	0	0.227788	0.143947	0.150829
Normal	0.057577	0.177052	0.132379	0
Normal	0.040963	0	0.01084	0
Normal	0.086395	0.083416	0.095333	0.033764
Normal	0	0.21859	0.028296	0
Normal	0.14987	0.020991	0.020433	0.016082
Normal	0.152925	0.016746	0	0
Normal	0.111869	0	0	0
OSCC	0.040662	0	0	0
OSCC	0.17286	0.048437	0	0
OSCC	0.164064	0.316281	0.02072	0
OSCC	0.514535	0.030632	0	0.011368
OSCC	0	0.094968	0	0.017014
OSCC	0.012529	0.034493	0	0
OSCC	0.276608	0	0	0
OSCC	0.034539	0.014803	0.04523	0
OSCC	0.160423	0.178674	0.022094	0
OSCC	0.030345	0.06069	0.010555	0.042219
OSCC	0.211388	0.180154	0	0
OSCC	0.093405	0	0	0
OSCC	0.088106	0.066079	0.070485	0
OSCC	0.148433	0	0	0
OSCC	0.056923	0.291115	0.029745	0.028151
OSCC	0.021856	0.362343	0.145221	0.100875
OSCC	0.335352	0.031299	0	0
OSCC	0.309524	0.011905	0.02381	0
OSCC	0.417245	0.042311	0.015531	0
OSCC	0.12908	0.079931	0.197216	0
OSCC	0.039409	0	0.029557	0
OSCC	0	0.497495	0	0.089199
OSCC	0.010831	0.227243	0.053394	0.031854
OSCC	0.190328	0.106124	0	0
OSCC	0	0.332494	0	0
OSCC	0.884898	0	0	0
OSCC	0.067551	0.252324	0.023299	0
OSCC	0.027543	0.071622	0.068904	0
OSCC	0.122004	0	0	0
OSCC	0.32102	0.126054	0	0
OSCC	0	0.097087	0.242718	0.019417
OSCC	0.105747	0.287991	0.206575	0
OSCC	0.156248	0.032878	0	0
OSCC	0.34165	0	0	0
OSCC	0.112001	0.064451	0	0.014961
OSCC	0.077826	0.041578	0	0.01226
OSCC	0.786517	0	0	0
OSCC	0.414541	0.019304	0	0
OSCC	0.18082	0.037872	0	0
OSCC	0.298116	0	0	0
OSCC	0.018343	0.160856	0.035575	0.126364
OSCC	0.088885	0.09104	0.05784	0.020058
OSCC	0.15	0	0.05	0
OSCC	0	0.119886	0.058461	0.020168
OSCC	0.265041	0	0	0
OSCC	0.522542	0	0	0
OSCC	0.03044	0.166561	0	0
OSCC	0.22469	0.026406	0.010477	0
OSCC	0.059767	0.135569	0.039359	0
OSCC	0.096019	0.011185	0	0
OSCC	0.072917	0.096875	0	0.03125
OSCC	0.068069	0.145356	0.11723	0.064287
OSCC	0.278253	0.027337	0	0
OSCC	0	0.085206	0.013686	0
OSCC	0.607467	0	0	0
OSCC	0.306931	0.019802	0	0
OSCC	0	0.222222	0.111111	0
OSCC	0.343654	0.012798	0	0
OSCC	0.39421	0	0	0
OSCC	0.288264	0.035236	0	0
OSCC	0.334045	0	0	0
OSCC	0.412197	0	0	0
OSCC	0	0.375655	0	0.061451
OSCC	0.203199	0	0	0
OSCC	0.080561	0.07728	0	0
OSCC	0	0.154869	0	0
OSCC	0.17002	0	0	0
OSCC	0.018463	0.097838	0	0
OSCC	0.498519	0	0	0
OSCC	0	0.215717	0	0
OSCC	0.589435	0	0	0
OSCC	0.448658	0	0	0
OSCC	0	0.012369	0	0
OSCC	0.051443	0	0	0
OSCC	0.234784	0.049803	0.020158	0.04838
OSCC	0.103727	0.094756	0.07359	0
OSCC	0.010243	0.02243	0	0
OSCC	0.114627	0.057896	0.049016	0
OSCC	0.038233	0.014059	0.010378	0
OSCC	0.079481	0	0	0
OSCC	0.151147	0.048718	0	0
OSCC	0.042454	0.809704	0	0.065215
OSCC	0.042568	0	0	0
OSCC	0.313031	0.083512	0.012728	0
OSCC	0.187095	0.128052	0	0.061694
OSCC	0.118503	0	0	0
OSCC	0.088596	0.048902	0	0
OSCC	0.315048	0	0	0
OSCC	0.20239	0.026892	0	0
OSCC	0.146642	0.019416	0	0
OSCC	0.656386	0	0	0
OSCC	0.191273	0.091008	0.034319	0.01708
OSCC	0.247603	0.018639	0.021369	0
OSCC	0.045298	0	0	0
OSCC	0.059206	0.023246	0	0
OSCC	0.088157	0.051038	0.019001	0
OSCC	0	0.015848	0.011809	0
OSCC	0.17013	0.047682	0	0
OSCC	0.148732	0	0	0
OSCC	0.107529	0	0	0
OSCC	0.384699	0.010458	0	0
OSCC	0.054408	0.012872	0	0
OSCC	0.208816	0.040263	0	0
OSCC	0.250926	0.055935	0.051629	0
OSCC	0.682129	0.060142	0	0
OSCC	0.015504	0	0	0
OSCC	0.265593	0	0	0
OSCC	0	0.455696	0	0
OSCC	0.063313	0.101464	0.12183	0
OSCC	0.894673	0	0	0
OSCC	0.168072	0.029874	0.013579	0
