# Supplementary material for: The significant clinical correlation of the intratumor oral microbiome in oral squamous cell carcinoma based on tissue-derived sequencing
Source: Front Physiol. 2023 Jan 9;13:1089539. doi: 10.3389/fphys.2022.1089539 (PMC9868672; doi:10.3389/fphys.2022.1089539)
Supplement: Supplementary file 1 [file DataSheet1.ZIP › figures/figure 4/order ROC.txt]

group	o_Fusobacteriales	o_Veillonellales	o_Actinomycetales	o_Micrococcales	o_Lactobacillales
Normal	0.069089	0.065166	0	0	0.091922
Normal	0.021277	0	0.021277	0.031915	0.042553
Normal	0.141947	0.025996	0.010696	0	0.023811
Normal	0.057023	0.063369	0.029158	0.085384	0.121772
Normal	0.011808	0.042312	0.103283	0	0.183023
Normal	0.184758	0.063054	0.103405	0.06683	0.076617
Normal	0.092226	0.131693	0.064801	0.022673	0.08278
Normal	0.029029	0.083412	0.061663	0.289711	0.226836
Normal	0.112927	0.018671	0	0	0.053089
Normal	0.100099	0.165464	0.074989	0.047605	0.106212
Normal	0.058373	0.073076	0.060532	0	0.040959
Normal	0.058877	0.029133	0	0.045228	0.210634
Normal	0	0.188845	0.142674	0.149474	0.234613
Normal	0.081103	0.034491	0.129808	0	0.209594
Normal	0.039917	0	0.014347	0	0
Normal	0.086511	0.080612	0.094375	0.0174	0.083561
Normal	0	0.083104	0.01656	0	0.611995
Normal	0.153942	0.066352	0.020386	0.011395	0.021595
Normal	0.150162	0.035529	0	0	0.122383
Normal	0.110139	0	0	0	0
OSCC	0.039932	0	0	0	0
OSCC	0.172964	0.067473	0	0	0.052846
OSCC	0.171993	0.019319	0.020592	0	0.318277
OSCC	0.51063	0.015121	0	0	0.030999
OSCC	0	0.06862	0	0.016846	0.094958
OSCC	0.011695	0	0	0	0.864952
OSCC	0.283953	0	0	0	0
OSCC	0.072095	0	0.042485	0	0.013518
OSCC	0.17057	0.178151	0.020468	0	0.191417
OSCC	0.092298	0.029934	0	0.022867	0.056694
OSCC	0.210658	0.037028	0	0	0.179773
OSCC	0.090256	0.018459	0	0	0
OSCC	0.070482	0.056386	0.056386	0	0.074006
OSCC	0.133942	0.010704	0	0	0
OSCC	0.082887	0.108241	0.029893	0.012079	0.276891
OSCC	0.034876	0.051483	0.148036	0.060707	0.36441
OSCC	0.304451	0.010915	0	0	0.028357
OSCC	0.33871	0.032258	0.021505	0	0.010753
OSCC	0.413345	0.025212	0.015166	0	0.041002
OSCC	0.126956	0.091559	0.189012	0	0.123754
OSCC	0.03638	0	0.027285	0	0.01819
OSCC	0	0.122307	0	0.061591	0.593026
OSCC	0.021239	0.115092	0.052419	0.020803	0.225796
OSCC	0.188874	0	0	0	0.10611
OSCC	0	0.028248	0	0	0.598189
OSCC	0.884375	0	0	0	0
OSCC	0.073312	0.0125	0.021953	0	0.466043
OSCC	0.033333	0.112788	0.066593	0	0.07127
OSCC	0.120126	0	0	0	0
OSCC	0.31919	0	0	0	0.124106
OSCC	0.092958	0.092958	0.211268	0.016901	0.109859
OSCC	0.122861	0	0.240261	0	0.242756
OSCC	0.15525	0.016933	0	0	0.03273
OSCC	0.351032	0	0	0	0
OSCC	0.126859	0.024339	0	0.013997	0.081006
OSCC	0.072097	0.032771	0	0	0.037921
OSCC	0.723736	0	0	0	0
OSCC	0.402736	0	0	0	0.019017
OSCC	0.276573	0.01095	0	0	0.038854
OSCC	0.302651	0	0	0	0
OSCC	0.018924	0	0.0367	0.051078	0.169997
OSCC	0.115563	0.055813	0.056881	0.014958	0.09356
OSCC	0.219231	0.046154	0.069231	0	0
OSCC	0	0.338489	0.060448	0	0.118784
OSCC	0.265441	0	0	0	0
OSCC	0.523768	0	0	0	0
OSCC	0.047848	0.119045	0	0	0.164898
OSCC	0.232295	0.056693	0	0	0.027444
OSCC	0.110187	0.104536	0.038142	0	0.137027
OSCC	0.094887	0	0	0	0.010859
OSCC	0.091907	0.047468	0	0.021546	0.102006
OSCC	0.158483	0.136391	0.119102	0.038245	0.14978
OSCC	0.287097	0.060703	0	0	0.027866
OSCC	0	0.015553	0.013657	0	0.027033
OSCC	0.6381	0	0	0	0
OSCC	0.306931	0	0	0	0.019802
OSCC	0	0.090909	0.090909	0	0.181818
OSCC	0.346248	0.011019	0	0	0.013268
OSCC	0.50251	0	0	0	0
OSCC	0.285725	0	0	0	0.040201
OSCC	0.322896	0	0	0	0
OSCC	0.40933	0	0	0	0
OSCC	0.015163	0.030325	0	0.085981	0.614699
OSCC	0.211683	0	0	0	0
OSCC	0.086563	0.051951	0	0	0.086614
OSCC	0	0	0	0	0.137109
OSCC	0.165683	0	0	0	0
OSCC	0.035782	0.036804	0	0	0.098234
OSCC	0.541994	0	0	0	0
OSCC	0	0.430109	0	0	0.318908
OSCC	0.608627	0.01084	0	0	0
OSCC	0.465746	0	0	0	0
OSCC	0	0	0	0	0.013318
OSCC	0.051724	0	0	0	0
OSCC	0.223824	0.045298	0.018447	0.026881	0.045564
OSCC	0.120047	0.029394	0.07217	0	0.118477
OSCC	0	0	0	0	0.018937
OSCC	0.119742	0.07251	0.047707	0	0.058139
OSCC	0.039671	0.029753	0.010005	0	0.012562
OSCC	0.078754	0.012467	0	0	0
OSCC	0.155152	0.019961	0	0	0.053359
OSCC	0.043388	0.02666	0	0.064785	0.812853
OSCC	0.042876	0.0116	0	0	0
OSCC	0.329667	0.057911	0.016354	0	0.085049
OSCC	0.26433	0.047979	0	0.058948	0.127846
OSCC	0.162894	0.015166	0	0	0
OSCC	0.086074	0.12896	0	0	0.052248
OSCC	0.314713	0	0	0	0
OSCC	0.203449	0.022132	0	0	0.028095
OSCC	0.144776	0.021156	0	0	0.019612
OSCC	0.636848	0	0	0	0
OSCC	0.209608	0.053953	0.031937	0.014735	0.087657
OSCC	0.303069	0.071377	0.020825	0	0.018965
OSCC	0.044538	0	0	0	0
OSCC	0.057385	0.035553	0	0	0.045879
OSCC	0.086798	0.019699	0.019853	0	0.052941
OSCC	0.02642	0.096672	0.011408	0	0.019514
OSCC	0.167801	0	0	0	0.046808
OSCC	0.160363	0	0	0	0
OSCC	0.144782	0	0	0	0
OSCC	0.727643	0.011785	0	0	0.010649
OSCC	0.069456	0	0	0	0.012591
OSCC	0.198347	0.070681	0	0	0.046955
OSCC	0.251201	0.040727	0.049862	0	0.056483
OSCC	0.6886	0.016749	0	0	0.059085
OSCC	0.015124	0	0	0	0
OSCC	0.263024	0	0	0	0
OSCC	0	0.070588	0	0	0.423529
OSCC	0.063316	0.028865	0.118252	0	0.111253
OSCC	0.81322	0	0	0	0
OSCC	0.172528	0.041531	0.013542	0	0.028794
