# Supplementary material for: The significant clinical correlation of the intratumor oral microbiome in oral squamous cell carcinoma based on tissue-derived sequencing
Source: Front Physiol. 2023 Jan 9;13:1089539. doi: 10.3389/fphys.2022.1089539 (PMC9868672; doi:10.3389/fphys.2022.1089539)
Supplement: Supplementary file 1 [file DataSheet1.ZIP › figures/figure 4/oscc/ROC.txt]

group	c_Fusobacteriia	f_Fusobacteriaceae	g_Fusobacterium	o_Fusobacteriales	p_Fusobacteria
Normal	0.067243	0.063988	0.06649	0.069089	0.060821
Normal	0.025254	0.021277	0.02381	0.021277	0.024867
Normal	0.141037	0.127933	0.130862	0.141947	0.122292
Normal	0.05502	0.044098	0.044268	0.057023	0.053434
Normal	0.012185	0	0	0.011808	0.011661
Normal	0.187645	0.169461	0.174962	0.184758	0.186688
Normal	0.092092	0.074626	0.076649	0.092226	0.091814
Normal	0.037887	0.021372	0.020424	0.029029	0.037713
Normal	0.112814	0.113115	0.114266	0.112927	0.111748
Normal	0.101111	0.039587	0.040383	0.100099	0.100691
Normal	0.05826	0.034304	0.03539	0.058373	0.05751
Normal	0.056791	0.050077	0.049535	0.058877	0.056386
Normal	0.082281	0.056987	0.057577	0.081103	0.081532
Normal	0.036509	0.038512	0.040963	0.039917	0.035416
Normal	0.088543	0.085044	0.086395	0.086511	0.087188
Normal	0.155127	0.149129	0.14987	0.153942	0.154343
Normal	0.150065	0.151307	0.152925	0.150162	0.142462
Normal	0.109991	0.110888	0.111869	0.110139	0.109459
OSCC	0.03992	0.040171	0.040662	0.039932	0.039686
OSCC	0.166434	0.170011	0.17286	0.172964	0.147914
OSCC	0.171936	0.164007	0.164064	0.171993	0.171013
OSCC	0.514765	0.510567	0.514535	0.51063	0.513384
OSCC	0.011465	0.012384	0.012529	0.011695	0.01149
OSCC	0.283977	0.272784	0.276608	0.283953	0.281672
OSCC	0.075975	0.031901	0.034539	0.072095	0.074988
OSCC	0.172643	0.16379	0.160423	0.17057	0.172097
OSCC	0.085113	0.028967	0.030345	0.092298	0.031713
OSCC	0.210671	0.210813	0.211388	0.210658	0.210453
OSCC	0.090184	0.089868	0.093405	0.090256	0.089729
OSCC	0.072748	0.083333	0.088106	0.070482	0.070332
OSCC	0.133943	0.133655	0.148433	0.133942	0.131654
OSCC	0.084211	0.053524	0.056923	0.082887	0.08293
OSCC	0.029356	0.022335	0.021856	0.034876	0.026097
OSCC	0.304478	0.304409	0.335352	0.304451	0.303154
OSCC	0.33947	0.295455	0.309524	0.33871	0.331701
OSCC	0.390042	0.410369	0.417245	0.413345	0.307302
OSCC	0.081189	0.12539	0.12908	0.126956	0.05779
OSCC	0.033472	0.037401	0.039409	0.03638	0.028982
OSCC	0.02041	0.010756	0.010831	0.021239	0.021044
OSCC	0.188677	0.190318	0.190328	0.188874	0.186834
OSCC	0.884138	0.884302	0.884898	0.884375	0.883133
OSCC	0.073372	0.065476	0.067551	0.073312	0.065986
OSCC	0.032534	0.026825	0.027543	0.033333	0.029466
OSCC	0.120026	0.121056	0.122004	0.120126	0.119711
OSCC	0.31927	0.317774	0.32102	0.31919	0.316822
OSCC	0.097876	0	0	0.092958	0.091127
OSCC	0.084271	0.115607	0.105747	0.122861	0.084003
OSCC	0.156966	0.155471	0.156248	0.15525	0.154588
OSCC	0.350697	0.337775	0.34165	0.351032	0.349345
OSCC	0.12711	0.108145	0.112001	0.126859	0.126608
OSCC	0.076534	0.068603	0.077826	0.072097	0.0758
OSCC	0.725395	0.730084	0.786517	0.723736	0.721743
OSCC	0.400981	0.40727	0.414541	0.402736	0.384806
OSCC	0.279233	0.176284	0.18082	0.276573	0.273522
OSCC	0.303187	0.297025	0.298116	0.302651	0.30147
OSCC	0.01711	0.017989	0.018343	0.018924	0.017173
OSCC	0.114486	0.088067	0.088885	0.115563	0.11449
OSCC	0.186567	0.15	0.15	0.219231	0.174237
OSCC	0.265328	0.263896	0.265041	0.265441	0.263402
OSCC	0.523293	0.514279	0.522542	0.523768	0.521704
OSCC	0.047873	0.03021	0.03044	0.047848	0.047461
OSCC	0.223679	0.209702	0.22469	0.232295	0.174848
OSCC	0.111371	0.058755	0.059767	0.110187	0.110544
OSCC	0.094821	0.094736	0.096019	0.094887	0.094481
OSCC	0.10027	0.071942	0.072917	0.091907	0.102536
OSCC	0.171872	0.072453	0.068069	0.158483	0.168898
OSCC	0.288302	0.275268	0.278253	0.287097	0.28775
OSCC	0.636776	0.635019	0.607467	0.6381	0.650284
OSCC	0.304736	0.306931	0.306931	0.306931	0.299316
OSCC	0.347005	0.339259	0.343654	0.346248	0.344424
OSCC	0.502651	0.390819	0.39421	0.50251	0.501475
OSCC	0.284844	0.286864	0.288264	0.285725	0.283706
OSCC	0.322224	0.337807	0.334045	0.322896	0.322191
OSCC	0.388412	0.410779	0.412197	0.40933	0.348585
OSCC	0.016872	0	0	0.015163	0.016627
OSCC	0.21132	0.199673	0.203199	0.211683	0.207445
OSCC	0.085803	0.079826	0.080561	0.086563	0.081575
OSCC	0.165483	0.167059	0.17002	0.165683	0.156559
OSCC	0.035937	0.016005	0.018463	0.035782	0.035499
OSCC	0.542029	0.497189	0.498519	0.541994	0.540327
OSCC	0.60863	0.587252	0.589435	0.608627	0.605802
OSCC	0.463905	0.446651	0.448658	0.465746	0.456863
OSCC	0.051704	0.050389	0.051443	0.051724	0.051464
OSCC	0.220753	0.238557	0.234784	0.223824	0.20978
OSCC	0.122642	0.102192	0.103727	0.120047	0.120473
OSCC	0.010002	0.010464	0.010243	0	0
OSCC	0.119058	0.116561	0.114627	0.119742	0.115653
OSCC	0.039735	0.037293	0.038233	0.039671	0.039363
OSCC	0.078418	0.078739	0.079481	0.078754	0.074618
OSCC	0.153539	0.14766	0.151147	0.155152	0.14731
OSCC	0.044819	0.042543	0.042454	0.043388	0.044613
OSCC	0.042854	0.041868	0.042568	0.042876	0.042337
OSCC	0.330856	0.304438	0.313031	0.329667	0.329107
OSCC	0.2714	0.185105	0.187095	0.26433	0.270804
OSCC	0.163071	0.116429	0.118503	0.162894	0.161155
OSCC	0.080192	0.084688	0.088596	0.086074	0.079523
OSCC	0.314685	0.308186	0.315048	0.314713	0.310759
OSCC	0.203429	0.202031	0.20239	0.203449	0.201258
OSCC	0.144781	0.145951	0.146642	0.144776	0.144664
OSCC	0.636757	0.636541	0.656386	0.636848	0.633815
OSCC	0.19948	0.180626	0.191273	0.209608	0.214811
OSCC	0.303226	0.250422	0.247603	0.303069	0.299363
OSCC	0.0445	0.043418	0.045298	0.044538	0.043857
OSCC	0.05721	0.058025	0.059206	0.057385	0.053099
OSCC	0.088465	0.083373	0.088157	0.086798	0.087623
OSCC	0.026334	0	0	0.02642	0.026292
OSCC	0.167557	0.173487	0.17013	0.167801	0.164346
OSCC	0.160428	0.142146	0.148732	0.160363	0.159173
OSCC	0.144748	0.103673	0.107529	0.144782	0.143488
OSCC	0.727461	0.381585	0.384699	0.727643	0.726022
OSCC	0.069447	0.05433	0.054408	0.069456	0.069156
OSCC	0.187113	0.199377	0.208816	0.198347	0.18469
OSCC	0.256949	0.240258	0.250926	0.251201	0.24779
OSCC	0.680202	0.670755	0.682129	0.6886	0.675013
OSCC	0.014979	0.015306	0.015504	0.015124	0.014833
OSCC	0.261778	0.263418	0.265593	0.263024	0.255233
OSCC	0.058479	0.062032	0.063313	0.063316	0.060877
OSCC	0.813266	0.820198	0.894673	0.81322	0.812027
OSCC	0.172058	0.167285	0.168072	0.172528	0.169663
