# Supplementary material for: The significant clinical correlation of the intratumor oral microbiome in oral squamous cell carcinoma based on tissue-derived sequencing
Source: Front Physiol. 2023 Jan 9;13:1089539. doi: 10.3389/fphys.2022.1089539 (PMC9868672; doi:10.3389/fphys.2022.1089539)
Supplement: Supplementary file 1 [file DataSheet1.ZIP › figures/figure 5/Abundance of 6 oral microorganisms.txt]

name	vital_status.x	p_Firmicutes	p_Actinobacteria	c_Fusobacteriia	o_Fusobacteriales	f_Fusobacteriaceae	g_Fusobacterium
TCGA-BA-4074-01A	Dead	0.417469	0.027846	0.171936	0.171993	0.164007	0.164064
TCGA-BA-4075-01A	Dead	0.215741	0	0.165483	0.165683	0.167059	0.17002
TCGA-BA-4077-01B	Dead	0.875106	0	0.011465	0.011695	0.012384	0.012529
TCGA-BA-5149-01A	Alive	0.222869	0.065031	0.119058	0.119742	0.116561	0.114627
TCGA-BA-5151-01A	Alive	0.07858	0	0.144781	0.144776	0.145951	0.146642
TCGA-BA-5556-01A	Alive	0.143524	0.026811	0.166434	0.172964	0.170011	0.17286
TCGA-BA-5557-01A	Alive	0.242712	0	0.203429	0.203449	0.202031	0.20239
TCGA-BA-5558-01A	Alive	0.176077	0	0.035937	0.035782	0.016005	0.018463
TCGA-BA-6872-01A	Dead	0.168619	0	0.400981	0.402736	0.40727	0.414541
TCGA-BA-6873-01A	Alive	0.14372	0.355115	0.081189	0.126956	0.12539	0.12908
TCGA-BB-4224-01A	Alive	0.352518	0.053001	0.111371	0.110187	0.058755	0.059767
TCGA-BB-4225-01A	Alive	0.455226	0.148336	0	0	0	0
TCGA-BB-4228-01A	Alive	0.325847	0.227504	0.058479	0.063316	0.062032	0.063313
TCGA-CN-4725-01A	Alive	0.156028	0	0.160428	0.160363	0.142146	0.148732
TCGA-CN-4729-01A	Alive	0.207579	0	0.314685	0.314713	0.308186	0.315048
TCGA-CN-4730-01A	Alive	0.210907	0	0.31927	0.31919	0.317774	0.32102
TCGA-CN-4731-01A	Alive	0.21269	0	0.080192	0.086074	0.084688	0.088596
TCGA-CN-4733-01A	Alive	0.126723	0.090507	0.075975	0.072095	0.031901	0.034539
TCGA-CN-4734-01A	Alive	0.296509	0.040985	0.2714	0.26433	0.185105	0.187095
TCGA-CN-4736-01A	Dead	0.512821	0.102564	0	0	0	0
TCGA-CN-4737-01A	Alive	0.184165	0.02713	0.390042	0.413345	0.410369	0.417245
TCGA-CN-4740-01A	Alive	0.251957	0.216623	0.097876	0.092958	0	0
TCGA-CN-4741-01A	Alive	0.102937	0	0.636776	0.6381	0.635019	0.607467
TCGA-CN-4742-01A	Dead	0.086679	0	0.03992	0.039932	0.040171	0.040662
TCGA-CN-5364-01A	Dead	0.16486	0.028028	0.153539	0.155152	0.14766	0.151147
TCGA-CN-5367-01A	Dead	0.685032	0	0	0	0	0
TCGA-CN-5369-01A	Dead	0.308146	0.018406	0.210671	0.210658	0.210813	0.211388
TCGA-CN-5373-01A	Alive	0.103928	0	0.636757	0.636848	0.636541	0.656386
TCGA-CN-6011-01A	Alive	0.05893	0.01177	0.078418	0.078754	0.078739	0.079481
TCGA-CN-6013-01A	Alive	0.199545	0.046739	0.088465	0.086798	0.083373	0.088157
TCGA-CN-6017-01A	Alive	0.134515	0.091516	0.33947	0.33871	0.295455	0.309524
TCGA-CN-6018-01A	Alive	0.153347	0	0.60863	0.608627	0.587252	0.589435
TCGA-CN-6019-01A	Alive	0.397863	0.137553	0.171872	0.158483	0.072453	0.068069
TCGA-CN-6994-01A	Alive	0.405729	0.244561	0.029356	0.034876	0.022335	0.021856
TCGA-CN-6996-01A	Alive	0.15005	0.014352	0.090184	0.090256	0.089868	0.093405
TCGA-CN-6998-01A	Alive	0.119912	0	0.813266	0.81322	0.820198	0.894673
TCGA-CQ-5323-01A	Alive	0.043649	0	0.303187	0.302651	0.297025	0.298116
TCGA-CQ-5325-01A	Dead	0.083371	0.018276	0.347005	0.346248	0.339259	0.343654
TCGA-CQ-5327-01A	Alive	0.113854	0	0.322224	0.322896	0.337807	0.334045
TCGA-CQ-5329-01A	Alive	0.230925	0	0.283977	0.283953	0.272784	0.276608
TCGA-CQ-5330-01A	Alive	0.560041	0.010463	0.172643	0.17057	0.16379	0.160423
TCGA-CQ-6219-01A	Dead	0.137208	0	0.304736	0.306931	0.306931	0.306931
TCGA-CQ-6220-01A	Dead	0.198277	0.030962	0.330856	0.329667	0.304438	0.313031
TCGA-CQ-6221-01A	Alive	0.011782	0	0.502651	0.50251	0.390819	0.39421
TCGA-CQ-6223-01A	Alive	0.421914	0.010713	0.047873	0.047848	0.03021	0.03044
TCGA-CQ-6224-01A	Alive	0.124209	0.016526	0.039735	0.039671	0.037293	0.038233
TCGA-CQ-6225-01A	Dead	0.496368	0.084692	0.073372	0.073312	0.065476	0.067551
TCGA-CQ-6228-01A	Dead	0.166214	0.028443	0.223679	0.232295	0.209702	0.22469
TCGA-CQ-6229-01A	Alive	0.123001	0.010468	0.279233	0.276573	0.176284	0.18082
TCGA-CQ-7065-01A	Alive	0.19934	0.067309	0.256949	0.251201	0.240258	0.250926
TCGA-CQ-7068-01A	Alive	0.160726	0	0.144748	0.144782	0.103673	0.107529
TCGA-CR-5250-01A	Alive	0.044702	0.035674	0.085113	0.092298	0.028967	0.030345
TCGA-CR-6471-01A	Dead	0.210577	0.051854	0.220753	0.223824	0.238557	0.234784
TCGA-CR-6472-01A	Alive	0.386293	0.117638	0.02041	0.021239	0.010756	0.010831
TCGA-CR-6491-01A	Alive	0.239692	0	0.188677	0.188874	0.190318	0.190328
TCGA-CR-7368-01A	Alive	0.217951	0.019607	0.680202	0.6886	0.670755	0.682129
TCGA-CR-7369-01A	Dead	0.121464	0.037261	0.156966	0.15525	0.155471	0.156248
TCGA-CR-7382-01A	Alive	0.239256	0.093663	0.032534	0.033333	0.026825	0.027543
TCGA-CR-7391-01A	Alive	0.209753	0.107519	0.19948	0.209608	0.180626	0.191273
TCGA-CV-5439-01A	Dead	0.172424	0	0	0	0	0
TCGA-CV-5442-01A	Alive	0.10528	0	0.21132	0.211683	0.199673	0.203199
TCGA-CV-5966-01A	Dead	0.248574	0	0.042854	0.042876	0.041868	0.042568
TCGA-CV-5970-01A	Dead	0.134867	0	0.388412	0.40933	0.410779	0.412197
TCGA-CV-5971-01A	Alive	0.096121	0	0.514765	0.51063	0.510567	0.514535
TCGA-CV-5973-01A	Alive	0.052975	0	0.265328	0.265441	0.263896	0.265041
TCGA-CV-5976-01A	Alive	0.247521	0.079406	0.122642	0.120047	0.102192	0.103727
TCGA-CV-5977-01A	Alive	0.040922	0	0.542029	0.541994	0.497189	0.498519
TCGA-CV-6003-01A	Alive	0.044735	0.010172	0.727461	0.727643	0.381585	0.384699
TCGA-CV-6433-01A	Alive	0.30471	0.039582	0.085803	0.086563	0.079826	0.080561
TCGA-CV-6441-01A	Dead	0.211436	0.039154	0	0	0	0
TCGA-CV-6933-01A	Dead	0.120385	0.014851	0.014979	0.015124	0.015306	0.015504
TCGA-CV-6938-01A	Dead	0.295567	0.010975	0.033472	0.03638	0.037401	0.039409
TCGA-CV-6939-01A	Dead	0.257885	0.135071	0.072748	0.070482	0.083333	0.088106
TCGA-CV-6945-01A	Dead	0.386966	0.031437	0	0	0	0
TCGA-CV-6948-01A	Dead	0.37229	0.021381	0.026334	0.02642	0	0
TCGA-CV-6951-01A	Dead	0.176592	0	0.288302	0.287097	0.275268	0.278253
TCGA-CV-6952-01A	Dead	0.143565	0	0.284844	0.285725	0.286864	0.288264
TCGA-CV-6954-01A	Dead	0.042341	0	0.884138	0.884375	0.884302	0.884898
TCGA-CV-6956-01A	Dead	0.822013	0.060335	0	0	0	0
TCGA-CV-6959-01A	Dead	0.09359	0	0.350697	0.351032	0.337775	0.34165
TCGA-CV-6960-01A	Dead	0.146413	0	0.010002	0	0.010464	0.010243
TCGA-CV-6961-01A	Dead	0.051996	0	0.120026	0.120126	0.121056	0.122004
TCGA-CV-7090-01A	Alive	0.185291	0	0.167557	0.167801	0.173487	0.17013
TCGA-CV-7091-01A	Alive	0.084919	0	0.163071	0.162894	0.116429	0.118503
TCGA-CV-7095-01A	Dead	0.24588	0.119582	0.186567	0.219231	0.15	0.15
TCGA-CV-7100-01A	Dead	0.440424	0.147987	0.01711	0.018924	0.017989	0.018343
TCGA-CV-7178-01A	Dead	0.11362	0	0.725395	0.723736	0.730084	0.786517
TCGA-CV-7180-01A	Dead	0.132696	0.022256	0.172058	0.172528	0.167285	0.168072
TCGA-CV-7183-01A	Alive	0.250876	0.025919	0.187113	0.198347	0.199377	0.208816
TCGA-CV-7238-01A	Alive	0.194626	0.02934	0.303226	0.303069	0.250422	0.247603
TCGA-CV-7255-01A	Dead	0.097582	0	0.05721	0.057385	0.058025	0.059206
TCGA-CV-7263-01A	Dead	0.750277	0.08875	0	0	0	0
TCGA-CV-7406-01A	Dead	0.86911	0.042171	0.044819	0.043388	0.042543	0.042454
TCGA-CV-7411-01A	Dead	0.300157	0	0.133943	0.133942	0.133655	0.148433
TCGA-CV-7414-01A	Dead	0.294668	0	0	0	0	0
TCGA-CV-7416-01A	Dead	0.817367	0.105851	0.016872	0.015163	0	0
TCGA-CV-7428-01A	Dead	0.017176	0	0.051704	0.051724	0.050389	0.051443
TCGA-CV-7429-01A	Dead	0	0	0	0	0	0
TCGA-CV-7432-01A	Dead	0.051039	0	0.463905	0.465746	0.446651	0.448658
TCGA-CV-7434-01A	Dead	0.214528	0.621019	0.084271	0.122861	0.115607	0.105747
TCGA-CX-7085-01A	Alive	0.184791	0	0.304478	0.304451	0.304409	0.335352
TCGA-CX-7086-01A	Alive	0.056442	0	0.261778	0.263024	0.263418	0.265593
TCGA-D6-6515-01A	Dead	0.263518	0.010741	0.10027	0.091907	0.071942	0.072917
TCGA-D6-6823-01A	Alive	0.034204	0	0.094821	0.094887	0.094736	0.096019
TCGA-D6-6825-01A	Alive	0.187428	0.103205	0.114486	0.115563	0.088067	0.088885
TCGA-DQ-5624-01A	Alive	0.136344	0.026384	0.12711	0.126859	0.108145	0.112001
TCGA-DQ-5625-01A	Alive	0.043429	0	0.523293	0.523768	0.514279	0.522542
TCGA-DQ-5630-01A	Alive	0.448698	0.068252	0.084211	0.082887	0.053524	0.056923
TCGA-DQ-5631-01A	Dead	0.146127	0	0.069447	0.069456	0.05433	0.054408
TCGA-DQ-7591-01A	Alive	0.117757	0.011158	0.076534	0.072097	0.068603	0.077826
TCGA-H7-7774-01A	Alive	0.307757	0.022074	0	0	0	0
TCGA-IQ-7632-01A	Alive	0.146883	0	0.0445	0.044538	0.043418	0.045298
