# Supplementary material for: The significant clinical correlation of the intratumor oral microbiome in oral squamous cell carcinoma based on tissue-derived sequencing
Source: Front Physiol. 2023 Jan 9;13:1089539. doi: 10.3389/fphys.2022.1089539 (PMC9868672; doi:10.3389/fphys.2022.1089539)
Supplement: Supplementary file 1 [file DataSheet1.ZIP › figures/figure 5/connected jade jue.txt]

name	TCGA-CN-4742-01A	TCGA-BA-5556-01A	TCGA-BA-4074-01A	TCGA-CV-5971-01A	TCGA-H7-7774-01A	TCGA-BA-4077-01B	TCGA-CQ-5329-01A	TCGA-CN-4733-01A	TCGA-CQ-5330-01A	TCGA-CR-5250-01A	TCGA-CN-5369-01A	TCGA-CN-6996-01A	TCGA-CV-6939-01A	TCGA-CV-7411-01A	TCGA-DQ-5630-01A	TCGA-CN-6994-01A	TCGA-CX-7085-01A	TCGA-CN-6017-01A	TCGA-CN-4737-01A	TCGA-BA-6873-01A	TCGA-CV-6938-01A	TCGA-CV-7263-01A	TCGA-CR-6472-01A	TCGA-CR-6491-01A	TCGA-CN-5367-01A	TCGA-CV-6954-01A	TCGA-CQ-6225-01A	TCGA-CR-7382-01A	TCGA-CV-6961-01A	TCGA-CN-4730-01A	TCGA-CN-4740-01A	TCGA-CV-7434-01A	TCGA-CR-7369-01A	TCGA-CV-6959-01A	TCGA-DQ-5624-01A	TCGA-DQ-7591-01A	TCGA-CV-7178-01A	TCGA-BA-6872-01A	TCGA-CQ-6229-01A	TCGA-CQ-5323-01A	TCGA-CV-7100-01A	TCGA-D6-6825-01A	TCGA-CV-7095-01A	TCGA-BB-4225-01A	TCGA-CV-5973-01A	TCGA-DQ-5625-01A	TCGA-CQ-6223-01A	TCGA-CQ-6228-01A	TCGA-BB-4224-01A
p_Actinobacteria	0	0.026811	0.027846	0	0.022074	0	0	0.090507	0.010463	0.035674	0.018406	0.014352	0.135071	0	0.068252	0.244561	0	0.091516	0.02713	0.355115	0.010975	0.08875	0.117638	0	0	0	0.084692	0.093663	0	0	0.216623	0.621019	0.037261	0	0.026384	0.011158	0	0	0.010468	0	0.147987	0.103205	0.119582	0.148336	0	0	0.010713	0.028443	0.053001
p_Firmicutes	0.086679	0.143524	0.417469	0.096121	0.307757	0.875106	0.230925	0.126723	0.560041	0.044702	0.308146	0.15005	0.257885	0.300157	0.448698	0.405729	0.184791	0.134515	0.184165	0.14372	0.295567	0.750277	0.386293	0.239692	0.685032	0.042341	0.496368	0.239256	0.051996	0.210907	0.251957	0.214528	0.121464	0.09359	0.136344	0.117757	0.11362	0.168619	0.123001	0.043649	0.440424	0.187428	0.24588	0.455226	0.052975	0.043429	0.421914	0.166214	0.352518
c_Fusobacteriia	0.03992	0.166434	0.171936	0.514765	0	0.011465	0.283977	0.075975	0.172643	0.085113	0.210671	0.090184	0.072748	0.133943	0.084211	0.029356	0.304478	0.33947	0.390042	0.081189	0.033472	0	0.02041	0.188677	0	0.884138	0.073372	0.032534	0.120026	0.31927	0.097876	0.084271	0.156966	0.350697	0.12711	0.076534	0.725395	0.400981	0.279233	0.303187	0.01711	0.114486	0.186567	0	0.265328	0.523293	0.047873	0.223679	0.111371
o_Fusobacteriales	0.039932	0.172964	0.171993	0.51063	0	0.011695	0.283953	0.072095	0.17057	0.092298	0.210658	0.090256	0.070482	0.133942	0.082887	0.034876	0.304451	0.33871	0.413345	0.126956	0.03638	0	0.021239	0.188874	0	0.884375	0.073312	0.033333	0.120126	0.31919	0.092958	0.122861	0.15525	0.351032	0.126859	0.072097	0.723736	0.402736	0.276573	0.302651	0.018924	0.115563	0.219231	0	0.265441	0.523768	0.047848	0.232295	0.110187
f_Fusobacteriaceae	0.040171	0.170011	0.164007	0.510567	0	0.012384	0.272784	0.031901	0.16379	0.028967	0.210813	0.089868	0.083333	0.133655	0.053524	0.022335	0.304409	0.295455	0.410369	0.12539	0.037401	0	0.010756	0.190318	0	0.884302	0.065476	0.026825	0.121056	0.317774	0	0.115607	0.155471	0.337775	0.108145	0.068603	0.730084	0.40727	0.176284	0.297025	0.017989	0.088067	0.15	0	0.263896	0.514279	0.03021	0.209702	0.058755
g_Fusobacterium	0.040662	0.17286	0.164064	0.514535	0	0.012529	0.276608	0.034539	0.160423	0.030345	0.211388	0.093405	0.088106	0.148433	0.056923	0.021856	0.335352	0.309524	0.417245	0.12908	0.039409	0	0.010831	0.190328	0	0.884898	0.067551	0.027543	0.122004	0.32102	0	0.105747	0.156248	0.34165	0.112001	0.077826	0.786517	0.414541	0.18082	0.298116	0.018343	0.088885	0.15	0	0.265041	0.522542	0.03044	0.22469	0.059767
[truncated: 63 more columns]
