# Supplementary material for: The significant clinical correlation of the intratumor oral microbiome in oral squamous cell carcinoma based on tissue-derived sequencing
Source: Front Physiol. 2023 Jan 9;13:1089539. doi: 10.3389/fphys.2022.1089539 (PMC9868672; doi:10.3389/fphys.2022.1089539)
Supplement: Supplementary file 1 [file DataSheet1.ZIP › figures/figure 5/data.txt]

name	S21	S22	S23	S24	S25	S26	S27	S28	S29	S30	S31	S32	S33	S34	S35	S36	S37	S38	S39	S40	S41	S42	S43	S44	S45	S46	S47	S48	S49	S50	S51	S52	S53	S54	S55	S56	S57	S58	S59	S60	S61	S62	S63	S64	S65	S66	S67	S68	S69
p_Actinobacteria	0	0.026811	0.027846	0	0.022074	0	0	0.090507	0.010463	0.035674	0.018406	0.014352	0.135071	0	0.068252	0.244561	0	0.091516	0.02713	0.355115	0.010975	0.08875	0.117638	0	0	0	0.084692	0.093663	0	0	0.216623	0.621019	0.037261	0	0.026384	0.011158	0	0	0.010468	0	0.147987	0.103205	0.119582	0.148336	0	0	0.010713	0.028443	0.053001
c_Fusobacteriia	0.03992	0.166434	0.171936	0.514765	0	0.011465	0.283977	0.075975	0.172643	0.085113	0.210671	0.090184	0.072748	0.133943	0.084211	0.029356	0.304478	0.33947	0.390042	0.081189	0.033472	0	0.02041	0.188677	0	0.884138	0.073372	0.032534	0.120026	0.31927	0.097876	0.084271	0.156966	0.350697	0.12711	0.076534	0.725395	0.400981	0.279233	0.303187	0.01711	0.114486	0.186567	0	0.265328	0.523293	0.047873	0.223679	0.111371
f_Fusobacteriaceae	0.040171	0.170011	0.164007	0.510567	0	0.012384	0.272784	0.031901	0.16379	0.028967	0.210813	0.089868	0.083333	0.133655	0.053524	0.022335	0.304409	0.295455	0.410369	0.12539	0.037401	0	0.010756	0.190318	0	0.884302	0.065476	0.026825	0.121056	0.317774	0	0.115607	0.155471	0.337775	0.108145	0.068603	0.730084	0.40727	0.176284	0.297025	0.017989	0.088067	0.15	0	0.263896	0.514279	0.03021	0.209702	0.058755
g_Fusobacterium	0.040662	0.17286	0.164064	0.514535	0	0.012529	0.276608	0.034539	0.160423	0.030345	0.211388	0.093405	0.088106	0.148433	0.056923	0.021856	0.335352	0.309524	0.417245	0.12908	0.039409	0	0.010831	0.190328	0	0.884898	0.067551	0.027543	0.122004	0.32102	0	0.105747	0.156248	0.34165	0.112001	0.077826	0.786517	0.414541	0.18082	0.298116	0.018343	0.088885	0.15	0	0.265041	0.522542	0.03044	0.22469	0.059767
o_Fusobacteriales	0.039932	0.172964	0.171993	0.51063	0	0.011695	0.283953	0.072095	0.17057	0.092298	0.210658	0.090256	0.070482	0.133942	0.082887	0.034876	0.304451	0.33871	0.413345	0.126956	0.03638	0	0.021239	0.188874	0	0.884375	0.073312	0.033333	0.120126	0.31919	0.092958	0.122861	0.15525	0.351032	0.126859	0.072097	0.723736	0.402736	0.276573	0.302651	0.018924	0.115563	0.219231	0	0.265441	0.523768	0.047848	0.232295	0.110187
p_Fusobacteria	0.039686	0.147914	0.171013	0.513384	0	0.01149	0.281672	0.074988	0.172097	0.031713	0.210453	0.089729	0.070332	0.131654	0.08293	0.026097	0.303154	0.331701	0.307302	0.05779	0.028982	0	0.021044	0.186834	0	0.883133	0.065986	0.029466	0.119711	0.316822	0.091127	0.084003	0.154588	0.349345	0.126608	0.0758	0.721743	0.384806	0.273522	0.30147	0.017173	0.11449	0.174237	0	0.263402	0.521704	0.047461	0.174848	0.110544
[truncated: 83 more columns]
