# Supplementary material for: The significant clinical correlation of the intratumor oral microbiome in oral squamous cell carcinoma based on tissue-derived sequencing
Source: Front Physiol. 2023 Jan 9;13:1089539. doi: 10.3389/fphys.2022.1089539 (PMC9868672; doi:10.3389/fphys.2022.1089539)
Supplement: Supplementary file 1 [file DataSheet1.ZIP › figures/figure 5/group.txt]

name	site
S21	Oral Tongue
S22	Oral Tongue
S23	Base of tongue
S24	Floor of mouth
S25	Buccal Mucosa
S26	Floor of mouth
S27	Oral Tongue
S28	Hard Palate
S29	Floor of mouth
S30	Oral Tongue
S31	Oral Tongue
S32	Base of tongue
S33	Base of tongue
S34	Oral Tongue
S35	Oral Cavity
S36	Floor of mouth
S37	Buccal Mucosa
S38	Oral Tongue
S39	Buccal Mucosa
S40	Oral Tongue
S41	Oral Tongue
S42	Oral Cavity
S43	Alveolar Ridge
S44	Oral Tongue
S45	Floor of mouth
S46	Oral Tongue
S47	Hard Palate
S48	Floor of mouth
S49	Alveolar Ridge
S50	Alveolar Ridge
S51	Oral Tongue
S52	Oral Cavity
S53	Oral Tongue
S54	Oral Cavity
S55	Oral Tongue
S56	Oral Tongue
S57	Alveolar Ridge
S58	Oral Tongue
S59	Oral Tongue
S60	Oral Tongue
S61	Oral Tongue
S62	Oral Tongue
S63	Buccal Mucosa
S64	Oral Tongue
S65	Alveolar Ridge
S66	Oral Tongue
S67	Oral Tongue
S68	Floor of mouth
S69	Oral Tongue
S70	Oral Tongue
S71	Floor of mouth
S72	Base of tongue
S73	Oral Cavity
S74	Base of tongue
S75	Floor of mouth
S76	Oral Cavity
S77	Oral Cavity
S78	Oral Tongue
S79	Oral Tongue
S80	Base of tongue
S81	Hard Palate
S82	Oral Cavity
S83	Oral Tongue
S84	Oral Tongue
S85	Oral Tongue
S86	Oral Tongue
S87	Oral Tongue
S88	Oral Tongue
S89	Oral Tongue
S90	Oral Tongue
S91	Oral Tongue
S92	Oral Cavity
S93	Oral Tongue
S94	Oral Tongue
S95	Floor of mouth
S96	Oral Tongue
S97	Oral Tongue
S98	Oral Tongue
S99	Oral Tongue
S100	Oral Tongue
S101	Oral Cavity
S102	Oral Tongue
S103	Oral Cavity
S104	Oral Cavity
S105	Oral Cavity
S106	Oral Cavity
S107	Oral Cavity
S108	Oral Tongue
S109	Oral Cavity
S110	Oral Tongue
S111	Oral Tongue
S112	Oral Cavity
S113	Base of tongue
S114	Oral Cavity
S115	Oral Cavity
S116	Oral Cavity
S117	Oral Cavity
S118	Oral Cavity
S119	Oral Cavity
S120	Oral Cavity
S121	Oral Tongue
S122	Floor of mouth
S123	Oral Tongue
S124	Oral Tongue
S125	Oral Tongue
S126	Oral Tongue
S127	Oral Tongue
S128	Oral Tongue
S129	Oral Tongue
S130	Base of tongue
S131	Oral Cavity
S132	Alveolar Ridge
