# Supplementary material for: The significant clinical correlation of the intratumor oral microbiome in oral squamous cell carcinoma based on tissue-derived sequencing
Source: Front Physiol. 2023 Jan 9;13:1089539. doi: 10.3389/fphys.2022.1089539 (PMC9868672; doi:10.3389/fphys.2022.1089539)
Supplement: Supplementary file 1 [file DataSheet1.ZIP › figures/figure 7/Cox╗╪╣Θ.xlsx]

## Sheet: data
event	time	Age	Weight loss	Sex	Grade	Stage	Score
1	306	80		Male	0	Stage2	100
1	455	82	15	Male	0	Stage1	90
0	1010	42	15	Male	2	Stage1	90
1	210	57	11	Male	0	Stage2	60
1	883	60	0	Male	2	Stage1	90
0	1022	74	0	Male	2	Stage2	80
1	310	68	10	Female	0	Stage3	60
1	361	71	1	Female	2	Stage3	80
1	218	53	16	Male	1	Stage2	80
1	166	61	34	Male	0	Stage3	70
1	170	57	27	Male	1	Stage2	80
1	654	68	23	Female	1	Stage3	70
1	728	68	5	Female	0	Stage2	90
1	71	60	32	Male	0		70
1	567	57	60	Male	0	Stage2	70
1	144	67	15	Male	0	Stage2	90
1	613	70	-5	Male	1	Stage2	100
1	707	63	22	Male	2	Stage3	70
1	61	56	10	Female	0	Stage3	60
1	88	57		Male	0	Stage2	80
1	301	67	17	Male	0	Stage2	80
1	81	49	-8	Female	0	Stage1	70
1	624	50	16	Male	0	Stage2	80
1	371	58	13	Male	0	Stage1	100
1	394	72	0	Male	0	Stage1	80
1	520	70	6	Female	0	Stage2	80
1	574	60	-13	Male	0	Stage1	100
1	118	70	20	Male	0	Stage4	70
1	390	53	-7	Male	0	Stage2	70
1	12	74	20	Male	0	Stage3	50
1	473	69	-1	Female	0	Stage2	90
1	26	73	20	Male	0	Stage3	70
1	533	48	-11	Male	0	Stage3	80
1	107	60	-15	Female	0	Stage3	60
1	53	61	10	Male	0	Stage3	100
1	122	62		Female	0	Stage3	50
1	814	65	28	Male	0	Stage3	60
0	965	66	4	Female	0	Stage2	90
1	93	74	24	Male	0	Stage3	40
1	731	64	15	Female	0	Stage2	100
1	460	70	10	Male	0	Stage2	60
1	153	73	11	Female	0	Stage3	70
1	433	59	27	Female	0	Stage1	90
1	145	60		Female	0	Stage3	60
1	583	68	7	Male	0	Stage2	70
1	95	76	-24	Female	0	Stage3	60
1	303	74	30	Male	0	Stage1	70
1	519	63	10	Male	0	Stage2	70
1	643	74	2	Male	0	Stage1	90
1	765	50	4	Female	1	Stage2	100
1	735	72	9	Female	1	Stage2	90
1	189	63	0	Male	1	Stage1	70
1	53	68	0	Male	1	Stage1	100
1	246	58	7	Male	1	Stage1	90
1	689	59	15	Male	1	Stage2	80
1	65	62		Male	1	Stage1	80
1	5	65	5	Female	1	Stage1	80
1	132	57	18	Male	1	Stage3	60
1	687	58	10	Female	1	Stage2	80
1	345	64	-3	Female	1	Stage2	80
1	444	75	8	Female	1	Stage3	70
1	223	48	68	Male	1	Stage2	80
1	175	73		Male	1	Stage2	100
1	60	65	0	Female	1	Stage2	80
1	163	69	0	Male	1	Stage2	60
1	65	68	8	Male	1	Stage3	50
1	208	67	2	Female	1	Stage3
0	821	64	3	Female	1	Stage1	70
1	428	68	0	Male	1	Stage1	80
1	230	67	23	Male	1	Stage2	100
0	840	63	-1	Male	1	Stage1	90
1	305	48	29	Female	1	Stage2	90
1	11	74	0	Male	1	Stage3	100
1	132	40	3	Male	1	Stage2	80
1	226	53	3	Female	1	Stage2	80
1	426	71	19	Female	1	Stage2	90
1	705	51	0	Female	1	Stage1	80
1	363	56	-2	Female	1	Stage2	70
1	11	81	15	Male	1	Stage1
1	176	73	30	Male	1	Stage1	70
1	791	59	5	Male	1	Stage1	80
1	95	55	15	Male	1	Stage2	90
0	196	42	8	Male	1	Stage2	80
1	167	44	-1	Female	1	Stage2	90
0	806	44	1	Male	1	Stage2	80
1	284	71	14	Male	1	Stage2	90
1	641	62	1	Female	1	Stage2	80
1	147	61	4	Male	1	Stage1	90
0	740	44	39	Female	1	Stage2	80
1	163	72	2	Male	1	Stage3	70
1	655	63	-1	Male	1	Stage1	90
1	239	70	23	Male	1	Stage2	100
1	88	66	8	Male	1	Stage2	80
1	245	57	14	Female	1	Stage2	60
0	588	69	13	Female	1	Stage1	90
1	30	72	7	Male	1	Stage3	60
1	179	69	25	Male	1	Stage2	80
1	310	71	0	Male	1	Stage2	100
1	477	64	0	Male	1	Stage2	100
1	166	70	10	Female	1	Stage1	70
0	559	58	15	Female	1	Stage1	100
1	450	69	3	Female	1	Stage2	90
1	364	56	4	Male	1	Stage2	80
1	107	63	0	Male	1	Stage2	70
1	177	59	32	Male	1	Stage3
1	156	66	14	Male	1	Stage2	90
0	529	54	-3	Female	1	Stage2	100
1	11	67		Male	1	Stage2	90
1	429	55	5	Male	1	Stage2	80
1	351	75	11	Female	1	Stage3	50
1	15	69	10	Male	1	Stage1	70
1	181	44	5	Male	1	Stage2	90
1	283	80	6	Male	1	Stage2	100
1	201	75	1	Female	1	Stage1	100
1	524	54	15	Female	1	Stage2	100
1	13	76	20	Male	1	Stage3	70
1	212	49	20	Male	1	Stage3	60
1	524	68	30	Male	1	Stage3	70
1	288	66	24	Male	1	Stage3	60
1	363	80	11	Male	1	Stage2	90
1	442	75	0	Male	1	Stage1	90
1	199	60	10	Female	1	Stage3	80
1	550	69	0	Female	1	Stage2	80
1	54	72	-3	Male	1	Stage3	60
1	558	70	17	Male	1	Stage1	90
1	207	66	20	Male	1	Stage2	80
1	92	50	13	Male	1	Stage2	60
1	60	64	0	Male	1	Stage2	90
0	551	77	28	Female	1	Stage3	60
0	543	48	4	Female	1	Stage1	60
1	293	59	52	Female	1	Stage2	80
1	202	53	20	Male	1	Stage2	80
1	353	47	5	Male	1	Stage1	90
0	511	55	49	Female	1	Stage2	70
1	267	67	6	Male	1	Stage1	70
0	511	74	37	Female	1	Stage3	40
1	371	58	0	Female	1	Stage2	70
1	387	56		Male	2	Stage3	60
1	457	54	-5	Male	2	Stage2	90
1	337	56	15	Male	2	Stage1	100
1	201	73	-16	Female	2	Stage3	60
0	404	74	38	Male	2	Stage2	70
1	222	76	8	Male	2	Stage3	70
1	62	65	0	Female	2	Stage2	90
0	458	57	30	Male	2	Stage2	100
0	356	53	2	Female	2	Stage2	90
1	353	71	2	Male	2	Stage1	80
1	163	54	13	Male	2	Stage2	80
1	31	82	27	Male	2	Stage1	90
1	340	59	0	Female	2	Stage1	90
1	229	70	-2	Male	2	Stage2	60
0	444	60	7	Male	2	Stage1	100
0	315	62	0	Female	2	Stage1	90
1	182	53	4	Female	2	Stage2	60
1	156	55	10	Male	2	Stage3	30
1	329	69	20	Male	2	Stage3	80
0	364	68	7	Female	2	Stage2	90
1	291	62	27	Male	2	Stage3	60
1	179	63	-2	Male	2	Stage2	70
0	376	56	17	Female	2	Stage2	90
0	384	62	8	Female	2	Stage1	90
1	268	44	2	Female	2	Stage2	100
0	292	69	36	Male	2	Stage3	70
1	142	63	2	Male	2	Stage2	80
0	413	64	16	Male	2	Stage2	70
0	266	57	3	Female	2	Stage1	90
1	194	60	33	Female	2	Stage2	60
1	320	46	4	Male	2	Stage1	100
1	181	61	0	Male	2	Stage2	90
1	285	65	0	Male	2	Stage1	90
0	301	61	2	Male	2	Stage2	100
1	348	58	10	Female	2	Stage1	80
1	197	56	37	Male	2	Stage2	60
0	382	43	6	Female	2	Stage1	90
0	303	53	12	Male	2	Stage2	80
0	296	59	0	Female	2	Stage2	100
1	180	56	-2	Male	2	Stage3	80
1	186	55		Female	2	Stage2	70
1	145	53	13	Female	2	Stage2	90
0	269	74	0	Female	2	Stage1	100
0	300	60	5	Male	2	Stage1	100
0	284	39	-5	Male	2	Stage1	90
1	350	66		Female	2	Stage1	100
0	272	65	-1	Female	2	Stage2	90
0	292	51	0	Female	2	Stage1	80
0	332	45	5	Female	2	Stage1	100
1	285	72	20	Female	2	Stage3	90
0	259	58	8	Male	2	Stage1	80
1	110	64	12	Male	2	Stage2	60
1	286	53	8	Male	2	Stage1	90
1	270	72	14	Male	2	Stage2	90
1	81	52		Male	2	Stage3	70
1	131	50		Male	2	Stage2	80
0	225	64	33	Male	2	Stage2	80
1	269	71	-2	Male	2	Stage2	90
0	225	70	6	Male	2	Stage1	100
0	243	63	0	Female	2	Stage2	90
0	279	64	4	Male	2	Stage2	90
0	276	52	0	Female	2	Stage1	80
1	135	60	0	Male	2	Stage2	70
1	79	64	37	Female	2	Stage2	90
1	59	73	5	Male	2	Stage2	60
0	240	63	0	Female	2	Stage1	100
0	202	50	1	Female	2	Stage1	100
0	235	63	0	Female	2	Stage1	90
1	105	62		Male	2	Stage3	70
0	224	55	23	Female	2	Stage1	90
1	239	50	-3	Female	2	Stage3	60
0	237	69		Male	2	Stage2	70
0	173	59	10	Female	2	Stage2	80
0	252	60	-2	Female	2	Stage1	90
0	221	67	23	Male	2	Stage2	70
0	185	69	0	Male	2	Stage2	70
0	92	64	31	Female	2	Stage3	100
1	13	65	10	Male	2	Stage2	90
0	222	65	18	Male	2	Stage2	70
0	192	41	-10	Female	2	Stage2	80
1	183	76	7	Male	2	Stage3	60
0	211	70	3	Female	2	Stage3	30
0	175	57	11	Female	2	Stage1	80
0	197	67	2	Male	2	Stage2	90
0	203	71	0	Female	2	Stage2	90
1	116	76	0	Male	2	Stage2	80
0	188	77	3	Male	2	Stage2	60
0	191	51	-5	Male	2	Stage1	90
0	105	75	5	Female	2	Stage3	70
0	174	66	1	Male	2	Stage2	100
0	177	58	0	Female	2	Stage2	90

## Sheet: settings
Sex	Stage	Grade
Male	Stage1	0
Female	Stage2	1
	Stage3	2
	Stage4
