# Supplementary material for: The significant clinical correlation of the intratumor oral microbiome in oral squamous cell carcinoma based on tissue-derived sequencing
Source: Front Physiol. 2023 Jan 9;13:1089539. doi: 10.3389/fphys.2022.1089539 (PMC9868672; doi:10.3389/fphys.2022.1089539)
Supplement: Supplementary file 1 [file DataSheet1.ZIP › figures/figure 7/c_Fusobacteriia.xlsx]

## Sheet: Sheet 1
OS.event	OS.time.x	分组
1	462	low
1	283	low
1	1134	high
0	806	high
0	722	low
0	725	low
0	623	low
0	1995	high
1	384	low
0	122	high
0	278	high
0	146	high
0	559	high
0	1157	low
0	392	low
0	817	low
0	998	high
0	1586	high
0	1690	low
1	395	high
0	625	low
0	839	high
0	2239	low
1	397	high
1	493	low
1	352	high
1	1	low
0	1584	low
0	933	high
0	727	high
0	853	low
0	580	low
0	1038	low
0	1183	high
0	530	high
0	357	low
0	1466	low
1	654	low
0	1660	low
0	2143	low
0	1897	low
1	479	low
1	985	low
0	1000	low
0	1428	high
0	1721	high
1	403	high
1	456	low
0	1179	low
0	1628	low
0	1309	high
0	799	high
1	1202	low
0	1050	high
0	693	low
0	1245	low
1	1090	low
0	796	high
0	913	low
1	546	high
0	2327	low
1	545	high
1	406	low
0	701	low
0	2641	low
0	1478	high
0	1840	low
0	1665	low
0	641	high
1	292	high
1	2741	high
1	144	high
1	666	high
1	366	high
1	1289	high
1	915	low
1	185	low
1	2002	low
1	217	high
1	256	low
1	862	high
1	76	high
0	5252	low
0	3381	low
1	572	low
1	274	high
1	2166	low
1	327	low
0	3981	low
0	2727	low
1	64	high
1	560	high
1	1748	high
1	2717	high
1	14	high
1	763	high
1	1671	high
1	107	high
1	2570	low
1	218	high
0	321	low
0	573	low
1	403	high
0	701	high
0	491	high
0	1778	high
0	1133	low
0	1030	high
1	548	high
0	622	high
0	407	high
0	441	high
