# Supplementary material for: The significant clinical correlation of the intratumor oral microbiome in oral squamous cell carcinoma based on tissue-derived sequencing
Source: Front Physiol. 2023 Jan 9;13:1089539. doi: 10.3389/fphys.2022.1089539 (PMC9868672; doi:10.3389/fphys.2022.1089539)
Supplement: Supplementary file 1 [file DataSheet1.ZIP › figures/figure 7/╔·┤μ╟·╧▀.xlsx]

## Sheet: p_F1rm1cutes
OS.event	OS.time.x	分组1	p_F1rm1cutes	riskscore+	风险等级
1	462	high	0.417469	0.270586	high
1	283	high	0.215741	0.068858	high
1	1134	high	0.875106	0.647497	high
0	806	low	0.222869	-0.00474001	low
0	722	low	0.07858	-0.149029	low
0	725	low	0.143524	-0.084085	low
0	623	high	0.242712	0.015103	high
0	1995	low	0.176077	-0.051532	low
1	384	low	0.168619	-0.05899	low
0	122	low	0.14372	-0.083889	low
0	278	high	0.352518	0.124909	high
0	146	high	0.455226	0.227617	high
0	559	high	0.325847	0.098238	high
0	1157	low	0.156028	-0.071581	low
0	392	low	0.207579	-0.02003	low
0	817	low	0.210907	-0.016702	low
0	998	low	0.21269	-0.014919	low
0	1586	low	0.126723	-0.100886	low
0	1690	high	0.296509	0.0689	high
1	395	high	0.512821	0.285212	high
0	625	low	0.184165	-0.043444	low
0	839	high	0.251957	0.024348	high
0	2239	low	0.102937	-0.124672	low
1	397	low	0.086679	-0.14093	low
1	493	low	0.16486	-0.062749	low
1	352	high	0.685032	0.457423	high
1	1	high	0.308146	0.080537	high
0	1584	low	0.103928	-0.123681	low
0	933	low	0.05893	-0.168679	low
0	727	low	0.199545	-0.028064	low
0	853	low	0.134515	-0.093094	low
0	580	low	0.153347	-0.074262	low
0	1038	high	0.397863	0.170254	high
0	1183	high	0.405729	0.17812	high
0	530	low	0.15005	-0.077559	low
0	357	low	0.119912	-0.107697	low
0	1466	low	0.043649	-0.18396	low
1	654	low	0.083371	-0.144238	low
0	1660	low	0.113854	-0.113755	low
0	2143	high	0.230925	0.00331599	high
0	1897	high	0.560041	0.332432	high
1	479	low	0.137208	-0.090401	low
1	985	low	0.198277	-0.029332	low
0	1000	low	0.011782	-0.215827	low
0	1428	high	0.421914	0.194305	high
0	1721	low	0.124209	-0.1034	low
1	403	high	0.496368	0.268759	high
1	456	low	0.166214	-0.061395	low
0	1179	low	0.123001	-0.104608	low
0	1628	low	0.19934	-0.028269	low
0	1309	low	0.160726	-0.066883	low
0	799	low	0.044702	-0.182907	low
1	1202	low	0.210577	-0.017032	low
0	1050	high	0.386293	0.158684	high
0	693	high	0.239692	0.012083	high
0	1245	low	0.217951	-0.00965801	low
1	1090	low	0.121464	-0.106145	low
0	796	high	0.239256	0.011647	high
0	913	low	0.209753	-0.017856	low
1	546	low	0.172424	-0.055185	low
0	2327	low	0.10528	-0.122329	low
1	545	high	0.248574	0.020965	high
1	406	low	0.134867	-0.092742	low
0	701	low	0.096121	-0.131488	low
0	2641	low	0.052975	-0.174634	low
0	1478	high	0.247521	0.019912	high
0	1840	low	0.040922	-0.186687	low
0	1665	low	0.044735	-0.182874	low
0	641	high	0.30471	0.077101	high
1	292	low	0.211436	-0.016173	low
1	2741	low	0.120385	-0.107224	low
1	144	high	0.295567	0.067958	high
1	666	high	0.257885	0.030276	high
1	366	high	0.386966	0.159357	high
1	1289	high	0.37229	0.144681	high
1	915	low	0.176592	-0.051017	low
1	185	low	0.143565	-0.084044	low
1	2002	low	0.042341	-0.185268	low
1	217	high	0.822013	0.594404	high
1	256	low	0.09359	-0.134019	low
1	862	low	0.146413	-0.081196	low
1	76	low	0.051996	-0.175613	low
0	5252	low	0.185291	-0.042318	low
0	3381	low	0.084919	-0.14269	low
1	572	high	0.24588	0.018271	high
1	274	high	0.440424	0.212815	high
1	2166	low	0.11362	-0.113989	low
1	327	low	0.132696	-0.094913	low
0	3981	high	0.250876	0.023267	high
0	2727	low	0.194626	-0.032983	low
1	64	low	0.097582	-0.130027	low
1	560	high	0.750277	0.522668	high
1	1748	high	0.86911	0.641501	high
1	2717	high	0.300157	0.072548	high
1	14	high	0.294668	0.067059	high
1	763	high	0.817367	0.589758	high
1	1671	low	0.017176	-0.210433	low
1	107	low	0	-0.227609	low
1	2570	low	0.051039	-0.17657	low
1	218	low	0.214528	-0.013081	low
0	321	low	0.184791	-0.042818	low
0	573	low	0.056442	-0.171167	low
1	403	high	0.263518	0.035909	high
0	701	low	0.034204	-0.193405	low
0	491	low	0.187428	-0.040181	low
0	1778	low	0.136344	-0.091265	low
0	1133	low	0.043429	-0.18418	low
0	1030	high	0.448698	0.221089	high
1	548	low	0.146127	-0.081482	low
0	622	low	0.117757	-0.109852	low
0	407	high	0.307757	0.080148	high
0	441	low	0.146883	-0.080726	low
			0.227609	0.00144154

## Sheet: p_Act1nobacter1a
OS.event	OS.time.x	分组	p_Act1nobacter1a	riskscore+			0.0410937
1	462	high	0.027846	-0.013248	high		-2.58929e-07
1	283	low	0	-0.041094	low		-2.58929e-07
1	1134	low	0	-0.041094	low		-2.58929e-07
0	806	high	0.065031	0.023937	high		-2.58929e-07
0	722	low	0	-0.041094	low		-2.58929e-07
0	725	low	0.026811	-0.014283	low		-2.58929e-07
0	623	low	0	-0.041094	low		-2.58929e-07
0	1995	low	0	-0.041094	low		-2.58929e-07
1	384	low	0	-0.041094	low		-2.58929e-07
0	122	high	0.355115	0.314021	high		-2.58929e-07
0	278	high	0.053001	0.011907	high		-2.58929e-07
0	146	high	0.148336	0.107242	high		-2.58929e-07
0	559	high	0.227504	0.18641	high		-2.58929e-07
0	1157	low	0	-0.041094	low		-2.58929e-07
0	392	low	0	-0.041094	low		-2.58929e-07
0	817	low	0	-0.041094	low		-2.58929e-07
0	998	low	0	-0.041094	low		-2.58929e-07
0	1586	high	0.090507	0.049413	high		-2.58929e-07
0	1690	low	0.040985	-0.000109	low		-2.58929e-07
1	395	high	0.102564	0.06147	high		-2.58929e-07
0	625	low	0.02713	-0.013964	low		-2.58929e-07
0	839	high	0.216623	0.175529	high		-2.58929e-07
0	2239	low	0	-0.041094	low		-2.58929e-07
1	397	low	0	-0.041094	low		-2.58929e-07
1	493	low	0.028028	-0.013066	low		-2.58929e-07
1	352	low	0	-0.041094	low		-2.58929e-07
1	1	low	0.018406	-0.022688	low		-2.58929e-07
0	1584	low	0	-0.041094	low		-2.58929e-07
0	933	low	0.01177	-0.029324	low		-2.58929e-07
0	727	high	0.046739	0.005645	high		-2.58929e-07
0	853	high	0.091516	0.050422	high		-2.58929e-07
0	580	low	0	-0.041094	low		-2.58929e-07
0	1038	high	0.137553	0.096459	high		-2.58929e-07
0	1183	high	0.244561	0.203467	high		-2.58929e-07
0	530	low	0.014352	-0.026742	low		-2.58929e-07
0	357	low	0	-0.041094	low		-2.58929e-07
0	1466	low	0	-0.041094	low		-2.58929e-07
1	654	low	0.018276	-0.022818	low		-2.58929e-07
0	1660	low	0	-0.041094	low		-2.58929e-07
0	2143	low	0	-0.041094	low		-2.58929e-07
0	1897	low	0.010463	-0.030631	low		-2.58929e-07
1	479	low	0	-0.041094	low		-2.58929e-07
1	985	low	0.030962	-0.010132	low		-2.58929e-07
0	1000	low	0	-0.041094	low		-2.58929e-07
0	1428	low	0.010713	-0.030381	low		-2.58929e-07
0	1721	low	0.016526	-0.024568	low		-2.58929e-07
1	403	high	0.084692	0.043598	high		-2.58929e-07
1	456	low	0.028443	-0.012651	low		-2.58929e-07
0	1179	low	0.010468	-0.030626	low		-2.58929e-07
0	1628	high	0.067309	0.026215	high		-2.58929e-07
0	1309	low	0	-0.041094	low		-2.58929e-07
0	799	low	0.035674	-0.00542	low		-2.58929e-07
1	1202	high	0.051854	0.01076	high		-2.58929e-07
0	1050	high	0.117638	0.076544	high		-2.58929e-07
0	693	low	0	-0.041094	low		-2.58929e-07
0	1245	low	0.019607	-0.021487	low		-2.58929e-07
1	1090	low	0.037261	-0.003833	low		-2.58929e-07
0	796	high	0.093663	0.052569	high		-2.58929e-07
0	913	high	0.107519	0.066425	high		-2.58929e-07
1	546	low	0	-0.041094	low		-2.58929e-07
0	2327	low	0	-0.041094	low		-2.58929e-07
1	545	low	0	-0.041094	low		-2.58929e-07
1	406	low	0	-0.041094	low		-2.58929e-07
0	701	low	0	-0.041094	low		-2.58929e-07
0	2641	low	0	-0.041094	low		-2.58929e-07
0	1478	high	0.079406	0.038312	high		-2.58929e-07
0	1840	low	0	-0.041094	low		-2.58929e-07
0	1665	low	0.010172	-0.030922	low		-2.58929e-07
0	641	low	0.039582	-0.001512	low		-2.58929e-07
1	292	low	0.039154	-0.00194	low		-2.58929e-07
1	2741	low	0.014851	-0.026243	low		-2.58929e-07
1	144	low	0.010975	-0.030119	low		-2.58929e-07
1	666	high	0.135071	0.093977	high		-2.58929e-07
1	366	low	0.031437	-0.009657	low		-2.58929e-07
1	1289	low	0.021381	-0.019713	low		-2.58929e-07
1	915	low	0	-0.041094	low		-2.58929e-07
1	185	low	0	-0.041094	low		-2.58929e-07
1	2002	low	0	-0.041094	low		-2.58929e-07
1	217	high	0.060335	0.019241	high		-2.58929e-07
1	256	low	0	-0.041094	low		-2.58929e-07
1	862	low	0	-0.041094	low		-2.58929e-07
1	76	low	0	-0.041094	low		-2.58929e-07
0	5252	low	0	-0.041094	low		-2.58929e-07
0	3381	low	0	-0.041094	low		-2.58929e-07
1	572	high	0.119582	0.078488	high		-2.58929e-07
1	274	high	0.147987	0.106893	high		-2.58929e-07
1	2166	low	0	-0.041094	low		-2.58929e-07
1	327	low	0.022256	-0.018838	low		-2.58929e-07
0	3981	low	0.025919	-0.015175	low		-2.58929e-07
0	2727	low	0.02934	-0.011754	low		-2.58929e-07
1	64	low	0	-0.041094	low		-2.58929e-07
1	560	high	0.08875	0.047656	high		-2.58929e-07
1	1748	high	0.042171	0.001077	high		-2.58929e-07
1	2717	low	0	-0.041094	low		-2.58929e-07
1	14	low	0	-0.041094	low		-2.58929e-07
1	763	high	0.105851	0.064757	high		-2.58929e-07
1	1671	low	0	-0.041094	low		-2.58929e-07
1	107	low	0	-0.041094	low		-2.58929e-07
1	2570	low	0	-0.041094	low		-2.58929e-07
1	218	high	0.621019	0.579925	high		-2.58929e-07
0	321	low	0	-0.041094	low		-2.58929e-07
0	573	low	0	-0.041094	low		-2.58929e-07
1	403	low	0.010741	-0.030353	low		-2.58929e-07
0	701	low	0	-0.041094	low		-2.58929e-07
0	491	high	0.103205	0.062111	high		-2.58929e-07
0	1778	low	0.026384	-0.01471	low		-2.58929e-07
0	1133	low	0	-0.041094	low		-2.58929e-07
0	1030	high	0.068252	0.027158	high		-2.58929e-07
1	548	low	0	-0.041094	low		-2.58929e-07
0	622	low	0.011158	-0.029936	low		-2.58929e-07
0	407	low	0.022074	-0.01902	low		-2.58929e-07
0	441	low	0	-0.041094	low		-2.58929e-07
			0.0410937	-2.58929e-07			-2.58929e-07
							-2.58929e-07
							-2.58929e-07

## Sheet: c_Fusobacter2a
OS.event	OS.time.x	分组	c_Fusobacter2a	risk	分组
1	462	low	0.171936	-0.0249983	high	-0.0521698
1	283	low	0.165483	-0.0314513	high	-0.0521698
1	1134	low	0.011465	-0.185469	low	-0.0521698
0	806	low	0.119058	-0.0778763	low	-0.0521698
0	722	low	0.144781	-0.0521533	high	-0.0521698
0	725	low	0.166434	-0.0305003	high	-0.0521698
0	623	low	0.203429	0.00649469	high	-0.0521698
0	1995	high	0.035937	-0.160997	low	-0.0521698
1	384	low	0.400981	0.204047	high	-0.0521698
0	122	high	0.081189	-0.115745	low	-0.0521698
0	278	low	0.111371	-0.0855633	low	-0.0521698
0	146	low	0	-0.196934	low	-0.0521698
0	559	low	0.058479	-0.138455	low	-0.0521698
0	1157	low	0.160428	-0.0365063	high	-0.0521698
0	392	low	0.314685	0.117751	high	-0.0521698
0	817	high	0.31927	0.122336	high	-0.0521698
0	998	high	0.080192	-0.116742	low	-0.0521698
0	1586	low	0.075975	-0.120959	low	-0.0521698
0	1690	low	0.2714	0.0744657	high	-0.0521698
1	395	high	0	-0.196934	low	-0.0521698
0	625	low	0.390042	0.193108	high	-0.0521698
0	839	high	0.097876	-0.0990583	low	-0.0521698
0	2239	low	0.636776	0.439842	high	-0.0521698
1	397	high	0.03992	-0.157014	low	-0.0521698
1	493	low	0.153539	-0.0433953	high	-0.0521698
1	352	low	0	-0.196934	low	-0.0521698
1	1	low	0.210671	0.0137367	high	-0.0521698
0	1584	high	0.636757	0.439823	high	-0.0521698
0	933	high	0.078418	-0.118516	low	-0.0521698
0	727	low	0.088465	-0.108469	low	-0.0521698
0	853	low	0.33947	0.142536	high	-0.0521698
0	580	high	0.60863	0.411696	high	-0.0521698
0	1038	high	0.171872	-0.0250623	high	-0.0521698
0	1183	low	0.029356	-0.167578	low	-0.0521698
0	530	low	0.090184	-0.10675	low	-0.0521698
0	357	low	0.813266	0.616332	high	-0.0521698
0	1466	high	0.303187	0.106253	high	-0.0521698
1	654	high	0.347005	0.150071	high	-0.0521698
0	1660	high	0.322224	0.12529	high	-0.0521698
0	2143	high	0.283977	0.0870427	high	-0.0521698
0	1897	high	0.172643	-0.0242913	high	-0.0521698
1	479	low	0.304736	0.107802	high	-0.0521698
1	985	high	0.330856	0.133922	high	-0.0521698
0	1000	high	0.502651	0.305717	high	-0.0521698
0	1428	high	0.047873	-0.149061	low	-0.0521698
0	1721	low	0.039735	-0.157199	low	-0.0521698
1	403	low	0.073372	-0.123562	low	-0.0521698
1	456	low	0.223679	0.0267447	high	-0.0521698
0	1179	high	0.279233	0.0822987	high	-0.0521698
0	1628	high	0.256949	0.0600147	high	-0.0521698
0	1309	high	0.144748	-0.0521863	low	-0.0521698
0	799	low	0.085113	-0.111821	low	-0.0521698
1	1202	low	0.220753	0.0238187	high	-0.0521698
0	1050	high	0.02041	-0.176524	low	-0.0521698
0	693	low	0.188677	-0.00825731	high	-0.0521698
0	1245	low	0.680202	0.483268	high	-0.0521698
1	1090	high	0.156966	-0.0399683	high	-0.0521698
0	796	low	0.032534	-0.1644	low	-0.0521698
0	913	low	0.19948	0.00254569	high	-0.0521698
1	546	high	0	-0.196934	low	-0.0521698
0	2327	low	0.21132	0.0143857	high	-0.0521698
1	545	high	0.042854	-0.15408	low	-0.0521698
1	406	low	0.388412	0.191478	high	-0.0521698
0	701	high	0.514765	0.317831	high	-0.0521698
0	2641	high	0.265328	0.0683937	high	-0.0521698
0	1478	high	0.122642	-0.0742923	low	-0.0521698
0	1840	low	0.542029	0.345095	high	-0.0521698
0	1665	high	0.727461	0.530527	high	-0.0521698
0	641	high	0.085803	-0.111131	low	-0.0521698
1	292	low	0	-0.196934	low	-0.0521698
1	2741	low	0.014979	-0.181955	low	-0.0521698
1	144	low	0.033472	-0.163462	low	-0.0521698
1	666	low	0.072748	-0.124186	low	-0.0521698
1	366	low	0	-0.196934	low	-0.0521698
1	1289	low	0.026334	-0.1706	low	-0.0521698
1	915	low	0.288302	0.0913677	high	-0.0521698
1	185	high	0.284844	0.0879097	high	-0.0521698
1	2002	high	0.884138	0.687204	high	-0.0521698
1	217	high	0	-0.196934	low	-0.0521698
1	256	low	0.350697	0.153763	high	-0.0521698
1	862	high	0.010002	-0.186932	low	-0.0521698
1	76	low	0.120026	-0.0769083	low	-0.0521698
0	5252	low	0.167557	-0.0293773	high	-0.0521698
0	3381	low	0.163071	-0.0338633	high	-0.0521698
1	572	low	0.186567	-0.0103673	high	-0.0521698
1	274	low	0.01711	-0.179824	low	-0.0521698
1	2166	low	0.725395	0.528461	high	-0.0521698
1	327	high	0.172058	-0.0248763	high	-0.0521698
0	3981	low	0.187113	-0.00982131	high	-0.0521698
0	2727	low	0.303226	0.106292	high	-0.0521698
1	64	high	0.05721	-0.139724	low	-0.0521698
1	560	low	0	-0.196934	low	-0.0521698
1	1748	low	0.044819	-0.152115	low	-0.0521698
1	2717	low	0.133943	-0.0629913	low	-0.0521698
1	14	low	0	-0.196934	low	-0.0521698
1	763	low	0.016872	-0.180062	low	-0.0521698
1	1671	low	0.051704	-0.14523	low	-0.0521698
1	107	low	0	-0.196934	low	-0.0521698
1	2570	low	0.463905	0.266971	high	-0.0521698
1	218	high	0.084271	-0.112663	low	-0.0521698
0	321	low	0.304478	0.107544	high	-0.0521698
0	573	high	0.261778	0.0648437	high	-0.0521698
1	403	high	0.10027	-0.0966643	low	-0.0521698
0	701	low	0.094821	-0.102113	low	-0.0521698
0	491	low	0.114486	-0.0824483	low	-0.0521698
0	1778	low	0.12711	-0.0698243	low	-0.0521698
0	1133	low	0.523293	0.326359	high	-0.0521698
0	1030	high	0.084211	-0.112723	low	-0.0521698
1	548	low	0.069447	-0.127487	low	-0.0521698
0	622	low	0.076534	-0.1204	low	-0.0521698
0	407	low	0	-0.196934	low	-0.0521698
0	441	low	0.0445	-0.152434	low	-0.0521698
			0.196934	-0.0521698

## Sheet: o_Fusobacter1ales
OS.event	OS.time.x	group			o_Fusobacter1ales	risk
1	462	low			0.171993	-0.0264538	high	-0.0536678
1	283	low			0.165683	-0.0327638	high	-0.0536678
1	1134	low			0.011695	-0.186752	low	-0.0536678
0	806	low			0.119742	-0.0787048	low	-0.0536678
0	722	low			0.144776	-0.0536708	low	-0.0536678
0	725	low			0.172964	-0.0254828	high	-0.0536678
0	623	high			0.203449	0.00500222	high	-0.0536678
0	1995	low			0.035782	-0.162665	low	-0.0536678
1	384	high			0.402736	0.204289	high	-0.0536678
0	122	low			0.126956	-0.0714908	low	-0.0536678
0	278	low			0.110187	-0.0882598	low	-0.0536678
0	146	low			0	-0.198447	low	-0.0536678
0	559	low			0.063316	-0.135131	low	-0.0536678
0	1157	low			0.160363	-0.0380838	high	-0.0536678
0	392	high			0.314713	0.116266	high	-0.0536678
0	817	high			0.31919	0.120743	high	-0.0536678
0	998	low			0.086074	-0.112373	low	-0.0536678
0	1586	low			0.072095	-0.126352	low	-0.0536678
0	1690	high			0.26433	0.0658832	high	-0.0536678
1	395	low			0	-0.198447	low	-0.0536678
0	625	high			0.413345	0.214898	high	-0.0536678
0	839	low			0.092958	-0.105489	low	-0.0536678
0	2239	high			0.6381	0.439653	high	-0.0536678
1	397	low			0.039932	-0.158515	low	-0.0536678
1	493	low			0.155152	-0.0432948	high	-0.0536678
1	352	low			0	-0.198447	low	-0.0536678
1	1	high			0.210658	0.0122112	high	-0.0536678
0	1584	high			0.636848	0.438401	high	-0.0536678
0	933	low			0.078754	-0.119693	low	-0.0536678
0	727	low			0.086798	-0.111649	low	-0.0536678
0	853	high			0.33871	0.140263	high	-0.0536678
0	580	high			0.608627	0.41018	high	-0.0536678
0	1038	low			0.158483	-0.0399638	high	-0.0536678
0	1183	low			0.034876	-0.163571	low	-0.0536678
0	530	low			0.090256	-0.108191	low	-0.0536678
0	357	high			0.81322	0.614773	high	-0.0536678
0	1466	high			0.302651	0.104204	high	-0.0536678
1	654	high			0.346248	0.147801	high	-0.0536678
0	1660	high			0.322896	0.124449	high	-0.0536678
0	2143	high			0.283953	0.0855062	high	-0.0536678
0	1897	low			0.17057	-0.0278768	high	-0.0536678
1	479	high			0.306931	0.108484	high	-0.0536678
1	985	high			0.329667	0.13122	high	-0.0536678
0	1000	high			0.50251	0.304063	high	-0.0536678
0	1428	low			0.047848	-0.150599	low	-0.0536678
0	1721	low			0.039671	-0.158776	low	-0.0536678
1	403	low			0.073312	-0.125135	low	-0.0536678
1	456	high			0.232295	0.0338482	high	-0.0536678
0	1179	high			0.276573	0.0781262	high	-0.0536678
0	1628	high			0.251201	0.0527542	high	-0.0536678
0	1309	low			0.144782	-0.0536648	high	-0.0536678
0	799	low			0.092298	-0.106149	low	-0.0536678
1	1202	high			0.223824	0.0253772	high	-0.0536678
0	1050	low			0.021239	-0.177208	low	-0.0536678
0	693	low			0.188874	-0.00957278	high	-0.0536678
0	1245	high			0.6886	0.490153	high	-0.0536678
1	1090	low			0.15525	-0.0431968	high	-0.0536678
0	796	low			0.033333	-0.165114	low	-0.0536678
0	913	high			0.209608	0.0111612	high	-0.0536678
1	546	low			0	-0.198447	low	-0.0536678
0	2327	high			0.211683	0.0132362	high	-0.0536678
1	545	low			0.042876	-0.155571	low	-0.0536678
1	406	high			0.40933	0.210883	high	-0.0536678
0	701	high			0.51063	0.312183	high	-0.0536678
0	2641	high			0.265441	0.0669942	high	-0.0536678
0	1478	low			0.120047	-0.0783998	low	-0.0536678
0	1840	high			0.541994	0.343547	high	-0.0536678
0	1665	high			0.727643	0.529196	high	-0.0536678
0	641	low			0.086563	-0.111884	low	-0.0536678
1	292	low			0	-0.198447	low	-0.0536678
1	2741	low			0.015124	-0.183323	low	-0.0536678
1	144	low			0.03638	-0.162067	low	-0.0536678
1	666	low			0.070482	-0.127965	low	-0.0536678
1	366	low			0	-0.198447	low	-0.0536678
1	1289	low			0.02642	-0.172027	low	-0.0536678
1	915	high			0.287097	0.0886502	high	-0.0536678
1	185	high			0.285725	0.0872782	high	-0.0536678
1	2002	high			0.884375	0.685928	high	-0.0536678
1	217	low			0	-0.198447	low	-0.0536678
1	256	high			0.351032	0.152585	high	-0.0536678
1	862	low			0	-0.198447	low	-0.0536678
1	76	low			0.120126	-0.0783208	low	-0.0536678
0	5252	low			0.167801	-0.0306458	high	-0.0536678
0	3381	low			0.162894	-0.0355528	high	-0.0536678
1	572	high			0.219231	0.0207842	high	-0.0536678
1	274	low			0.018924	-0.179523	low	-0.0536678
1	2166	high			0.723736	0.525289	high	-0.0536678
1	327	low			0.172528	-0.0259188	high	-0.0536678
0	3981	low			0.198347	-9.9777e-05	high	-0.0536678
0	2727	high			0.303069	0.104622	high	-0.0536678
1	64	low			0.057385	-0.141062	low	-0.0536678
1	560	low			0	-0.198447	low	-0.0536678
1	1748	low			0.043388	-0.155059	low	-0.0536678
1	2717	low			0.133942	-0.0645048	low	-0.0536678
1	14	low			0	-0.198447	low	-0.0536678
1	763	low			0.015163	-0.183284	low	-0.0536678
1	1671	low			0.051724	-0.146723	low	-0.0536678
1	107	low			0	-0.198447	low	-0.0536678
1	2570	high			0.465746	0.267299	high	-0.0536678
1	218	low			0.122861	-0.0755858	low	-0.0536678
0	321	high			0.304451	0.106004	high	-0.0536678
0	573	high			0.263024	0.0645772	high	-0.0536678
1	403	low			0.091907	-0.10654	low	-0.0536678
0	701	low			0.094887	-0.10356	low	-0.0536678
0	491	low			0.115563	-0.0828838	low	-0.0536678
0	1778	low			0.126859	-0.0715878	low	-0.0536678
0	1133	high			0.523768	0.325321	high	-0.0536678
0	1030	low			0.082887	-0.11556	low	-0.0536678
1	548	low			0.069456	-0.128991	low	-0.0536678
0	622	low			0.072097	-0.12635	low	-0.0536678
0	407	low			0	-0.198447	low	-0.0536678
0	441	low			0.044538	-0.153909	low	-0.0536678
					0.198447	-0.0536678

## Sheet: f_Fusobacter1aceae
OS.event	OS.time.x	GROUP	f_Fusobacter1aceae	risk
0	146	low	0	-0.182872	-4.28571e-10	0.182872
1	395	low	0	-0.182872	-4.28571e-10
0	839	low	0	-0.182872	-4.28571e-10
1	352	low	0	-0.182872	-4.28571e-10
1	546	low	0	-0.182872	-4.28571e-10
1	292	low	0	-0.182872	-4.28571e-10
1	366	low	0	-0.182872	-4.28571e-10
1	1289	low	0	-0.182872	-4.28571e-10
1	217	low	0	-0.182872	-4.28571e-10
1	560	low	0	-0.182872	-4.28571e-10
1	14	low	0	-0.182872	-4.28571e-10
1	763	low	0	-0.182872	-4.28571e-10
1	107	low	0	-0.182872	-4.28571e-10
0	407	low	0	-0.182872	-4.28571e-10
1	862	low	0.010464	-0.172408	-4.28571e-10
0	1050	low	0.010756	-0.172116	-4.28571e-10
1	1134	low	0.012384	-0.170488	-4.28571e-10
1	2741	low	0.015306	-0.167566	-4.28571e-10
0	1995	low	0.016005	-0.166867	-4.28571e-10
1	274	low	0.017989	-0.164883	-4.28571e-10
0	1183	low	0.022335	-0.160537	-4.28571e-10
0	796	low	0.026825	-0.156047	-4.28571e-10
0	799	low	0.028967	-0.153905	-4.28571e-10
0	1428	low	0.03021	-0.152662	-4.28571e-10
0	1586	low	0.031901	-0.150971	-4.28571e-10
0	1721	low	0.037293	-0.145579	-4.28571e-10
1	144	low	0.037401	-0.145471	-4.28571e-10
1	397	low	0.040171	-0.142701	-4.28571e-10
1	545	low	0.041868	-0.141004	-4.28571e-10
1	1748	low	0.042543	-0.140329	-4.28571e-10
0	441	low	0.043418	-0.139454	-4.28571e-10
1	1671	low	0.050389	-0.132483	-4.28571e-10
0	1030	low	0.053524	-0.129348	-4.28571e-10
1	548	low	0.05433	-0.128542	-4.28571e-10
1	64	low	0.058025	-0.124847	-4.28571e-10
0	278	low	0.058755	-0.124117	-4.28571e-10
0	559	low	0.062032	-0.12084	-4.28571e-10
1	403	low	0.065476	-0.117396	-4.28571e-10
0	622	low	0.068603	-0.114269	-4.28571e-10
1	403	low	0.071942	-0.11093	-4.28571e-10
0	1038	low	0.072453	-0.110419	-4.28571e-10
0	933	low	0.078739	-0.104133	-4.28571e-10
0	641	low	0.079826	-0.103046	-4.28571e-10
1	666	low	0.083333	-0.0995392	-4.28571e-10
0	727	low	0.083373	-0.0994992	-4.28571e-10
0	998	low	0.084688	-0.0981842	-4.28571e-10
0	491	low	0.088067	-0.0948052	-4.28571e-10
0	530	low	0.089868	-0.0930042	-4.28571e-10
0	701	low	0.094736	-0.0881362	-4.28571e-10
0	1478	low	0.102192	-0.0806802	-4.28571e-10
0	1309	low	0.103673	-0.0791992	-4.28571e-10
0	1778	low	0.108145	-0.0747272	-4.28571e-10
1	218	low	0.115607	-0.0672652	-4.28571e-10
0	3381	low	0.116429	-0.0664432	-4.28571e-10
0	806	low	0.116561	-0.0663112	-4.28571e-10
1	76	low	0.121056	-0.0618162	-4.28571e-10
0	122	low	0.12539	-0.0574822	-4.28571e-10
1	2717	low	0.133655	-0.0492172	-4.28571e-10
0	1157	low	0.142146	-0.0407262	-4.28571e-10
0	722	low	0.145951	-0.0369212	-4.28571e-10
1	493	low	0.14766	-0.0352122	-4.28571e-10
1	572	low	0.15	-0.0328722	-4.28571e-10
1	1090	low	0.155471	-0.0274012	-4.28571e-10
0	1897	low	0.16379	-0.0190822	-4.28571e-10
1	462	low	0.164007	-0.0188652	-4.28571e-10				0.178448
1	283	low	0.167059	-0.0158132	-4.28571e-10			0.182872
1	327	low	0.167285	-0.0155872	-4.28571e-10
0	725	low	0.170011	-0.0128612	-4.28571e-10
0	5252	low	0.173487	-0.00938518	-4.28571e-10
0	1179	low	0.176284	-0.00658818	-4.28571e-10
0	913	low	0.180626	-0.00224618	-4.28571e-10
0	1690	high	0.185105	0.00223282	-4.28571e-10
0	693	high	0.190318	0.00744582	-4.28571e-10
0	3981	high	0.199377	0.0165048	-4.28571e-10
0	2327	high	0.199673	0.0168008	-4.28571e-10
0	623	high	0.202031	0.0191588	-4.28571e-10
1	456	high	0.209702	0.0268298	-4.28571e-10
1	1	high	0.210813	0.0279408	-4.28571e-10
1	1202	high	0.238557	0.0556848	-4.28571e-10
0	1628	high	0.240258	0.0573858	-4.28571e-10
0	2727	high	0.250422	0.0675498	-4.28571e-10
0	573	high	0.263418	0.0805458	-4.28571e-10
0	2641	high	0.263896	0.0810238	-4.28571e-10
0	2143	high	0.272784	0.0899118	-4.28571e-10
1	915	high	0.275268	0.0923958	-4.28571e-10
1	185	high	0.286864	0.103992	-4.28571e-10
0	853	high	0.295455	0.112583	-4.28571e-10
0	1466	high	0.297025	0.114153	-4.28571e-10
0	321	high	0.304409	0.121537	-4.28571e-10
1	985	high	0.304438	0.121566	-4.28571e-10
1	479	high	0.306931	0.124059	-4.28571e-10
0	392	high	0.308186	0.125314	-4.28571e-10
0	817	high	0.317774	0.134902	-4.28571e-10
1	256	high	0.337775	0.154903	-4.28571e-10
0	1660	high	0.337807	0.154935	-4.28571e-10
1	654	high	0.339259	0.156387	-4.28571e-10
0	1665	high	0.381585	0.198713	-4.28571e-10
0	1000	high	0.390819	0.207947	-4.28571e-10
1	384	high	0.40727	0.224398	-4.28571e-10
0	625	high	0.410369	0.227497	-4.28571e-10
1	406	high	0.410779	0.227907	-4.28571e-10
1	2570	high	0.446651	0.263779	-4.28571e-10
0	1840	high	0.497189	0.314317	-4.28571e-10
0	701	high	0.510567	0.327695	-4.28571e-10
0	1133	high	0.514279	0.331407	-4.28571e-10
0	580	high	0.587252	0.40438	-4.28571e-10
0	2239	high	0.635019	0.452147	-4.28571e-10
0	1584	high	0.636541	0.453669	-4.28571e-10
0	1245	high	0.670755	0.487883	-4.28571e-10
1	2166	high	0.730084	0.547212	-4.28571e-10
0	357	high	0.820198	0.637326	-4.28571e-10
1	2002	high	0.884302	0.70143	-4.28571e-10
			0.182872	-4.28571e-10

## Sheet: Sheet6
OS.event	OS.time.x	GROUP		g_Fusobacter1um	risk
1	462	low		0	-0.186321	3.57143e-10
1	283	low		0	-0.186321	3.57143e-10
1	1134	low		0	-0.186321	3.57143e-10
0	806	low		0	-0.186321	3.57143e-10
0	722	low		0	-0.186321	3.57143e-10
0	725	low		0	-0.186321	3.57143e-10
0	623	low		0	-0.186321	3.57143e-10
0	1995	low		0	-0.186321	3.57143e-10
1	384	low		0	-0.186321	3.57143e-10
0	122	low		0	-0.186321	3.57143e-10
0	278	low		0	-0.186321	3.57143e-10
0	146	low		0	-0.186321	3.57143e-10
0	559	low		0	-0.186321	3.57143e-10
0	1157	low		0	-0.186321	3.57143e-10
0	392	low		0.010243	-0.176078	3.57143e-10
0	817	low		0.010831	-0.17549	3.57143e-10
0	998	low		0.012529	-0.173792	3.57143e-10
0	1586	low		0.015504	-0.170817	3.57143e-10
0	1690	low		0.018343	-0.167978	3.57143e-10
1	395	low		0.018463	-0.167858	3.57143e-10
0	625	low		0.021856	-0.164465	3.57143e-10
0	839	low		0.027543	-0.158778	3.57143e-10
0	2239	low		0.030345	-0.155976	3.57143e-10
1	397	low		0.03044	-0.155881	3.57143e-10
1	493	low		0.034539	-0.151782	3.57143e-10
1	352	low		0.038233	-0.148088	3.57143e-10
1	1	low		0.039409	-0.146912	3.57143e-10
0	1584	low		0.040662	-0.145659	3.57143e-10
0	933	low		0.042454	-0.143867	3.57143e-10
0	727	low		0.042568	-0.143753	3.57143e-10
0	853	low		0.045298	-0.141023	3.57143e-10
0	580	low		0.051443	-0.134878	3.57143e-10
0	1038	low		0.054408	-0.131913	3.57143e-10
0	1183	low		0.056923	-0.129398	3.57143e-10
0	530	low		0.059206	-0.127115	3.57143e-10
0	357	low		0.059767	-0.126554	3.57143e-10
0	1466	low		0.063313	-0.123008	3.57143e-10
1	654	low		0.067551	-0.11877	3.57143e-10
0	1660	low		0.068069	-0.118252	3.57143e-10
0	2143	low		0.072917	-0.113404	3.57143e-10
0	1897	low		0.077826	-0.108495	3.57143e-10
1	479	low		0.079481	-0.10684	3.57143e-10
1	985	low		0.080561	-0.10576	3.57143e-10
0	1000	low		0.088106	-0.0982152	3.57143e-10
0	1428	low		0.088157	-0.0981642	3.57143e-10
0	1721	low		0.088596	-0.0977252	3.57143e-10
1	403	low		0.088885	-0.0974362	3.57143e-10
1	456	low		0.093405	-0.0929162	3.57143e-10
0	1179	low		0.096019	-0.0903022	3.57143e-10
0	1628	low		0.103727	-0.0825942	3.57143e-10
0	1309	low		0.105747	-0.0805742	3.57143e-10
0	799	low		0.107529	-0.0787922	3.57143e-10
1	1202	low		0.112001	-0.0743202	3.57143e-10
0	1050	low		0.114627	-0.0716942	3.57143e-10
0	693	low		0.118503	-0.0678182	3.57143e-10
0	1245	low		0.122004	-0.0643172	3.57143e-10
1	1090	low		0.12908	-0.0572412	3.57143e-10
0	796	low		0.146642	-0.0396792	3.57143e-10
0	913	low		0.148433	-0.0378882	3.57143e-10
1	546	low		0.148732	-0.0375892	3.57143e-10
0	2327	low		0.15	-0.0363212	3.57143e-10
1	545	low		0.151147	-0.0351742	3.57143e-10
1	406	low		0.156248	-0.0300732	3.57143e-10
0	701	low		0.160423	-0.0258982	3.57143e-10
0	2641	low		0.164064	-0.0222572	3.57143e-10
0	1478	low		0.168072	-0.0182492	3.57143e-10
0	1840	low		0.17002	-0.0163012	3.57143e-10
0	1665	low		0.17013	-0.0161912	3.57143e-10
0	641	low		0.17286	-0.0134612	3.57143e-10
1	292	high		0.18082	-0.0055012	3.57143e-10
1	2741	high		0.0687815	-0.11754	3.57143e-10
1	144	high		0.187095	0.000773795	3.57143e-10
1	666	high		0.190328	0.0040068	3.57143e-10
1	366	high		0.191273	0.0049518	3.57143e-10
1	1289	high		0.20239	0.0160688	3.57143e-10
1	915	high		0.203199	0.0168778	3.57143e-10
1	185	high		0.208816	0.0224948	3.57143e-10
1	2002	high		0.211388	0.0250668	3.57143e-10
1	217	high		0.22469	0.0383688	3.57143e-10
1	256	high		0.234784	0.0484628	3.57143e-10
1	862	high		0.247603	0.0612818	3.57143e-10
1	76	high		0.250926	0.0646048	3.57143e-10
0	5252	high		0.265041	0.0787198	3.57143e-10
0	3381	high		0.265593	0.0792718	3.57143e-10
1	572	high		0.276608	0.0902868	3.57143e-10
1	274	high		0.278253	0.0919318	3.57143e-10
1	2166	high		0.288264	0.101943	3.57143e-10
1	327	high		0.298116	0.111795	3.57143e-10
0	3981	high		0.306931	0.12061	3.57143e-10
0	2727	high		0.309524	0.123203	3.57143e-10
1	64	high		0.313031	0.12671	3.57143e-10
1	560	high		0.315048	0.128727	3.57143e-10
1	1748	high		0.32102	0.134699	3.57143e-10
1	2717	high		0.334045	0.147724	3.57143e-10
1	14	high		0.335352	0.149031	3.57143e-10
1	763	high		0.34165	0.155329	3.57143e-10
1	1671	high		0.343654	0.157333	3.57143e-10
1	107	high		0.384699	0.198378	3.57143e-10
1	2570	high		0.39421	0.207889	3.57143e-10
1	218	high		0.412197	0.225876	3.57143e-10
0	321	high		0.414541	0.22822	3.57143e-10
0	573	high		0.417245	0.230924	3.57143e-10
1	403	high		0.448658	0.262337	3.57143e-10
0	701	high		0.498519	0.312198	3.57143e-10
0	491	high		0.514535	0.328214	3.57143e-10
0	1778	high		0.522542	0.336221	3.57143e-10
0	1133	high		0.589435	0.403114	3.57143e-10
0	1030	high		0.607467	0.421146	3.57143e-10
1	548	high		0.656386	0.470065	3.57143e-10
0	622	high		0.682129	0.495808	3.57143e-10
0	407	high		0.786517	0.600196	3.57143e-10
0	441	high		0.884898	0.698577	3.57143e-10
				0.894673	0.708352	3.57143e-10
