# Supplementary material for: The significant clinical correlation of the intratumor oral microbiome in oral squamous cell carcinoma based on tissue-derived sequencing
Source: Front Physiol. 2023 Jan 9;13:1089539. doi: 10.3389/fphys.2022.1089539 (PMC9868672; doi:10.3389/fphys.2022.1089539)
Supplement: Supplementary file 2 [file DataSheet2.ZIP]

Archive with 28 entries (25 files):
- 112oscc tumor micriobiota data/
- 112oscc tumor micriobiota data/bacteria.sample.relabund.class.txt
- 112oscc tumor micriobiota data/bacteria.sample.relabund.family.txt
- 112oscc tumor micriobiota data/bacteria.sample.relabund.genus.txt
- 112oscc tumor micriobiota data/bacteria.sample.relabund.order.txt
- 112oscc tumor micriobiota data/bacteria.sample.relabund.phylum.txt
- 20normal tissues microbiota data/
- 20normal tissues microbiota data/bacteria.sample.relabund.class.txt
- 20normal tissues microbiota data/bacteria.sample.relabund.family.txt
- 20normal tissues microbiota data/bacteria.sample.relabund.genus.txt
- 20normal tissues microbiota data/bacteria.sample.relabund.order.txt
- 20normal tissues microbiota data/bacteria.sample.relabund.phylum.txt
- 20normal tissues microbiota data/biomarker.png
- MAPPPING.txt
- O+N6mdata.txt
- OSCC seq+clinical_raw.xlsx
- PCA site.txt
- Table 1 clinic characters of OSCC and Normal tissues.xlsx
- all microbiota.txt
- all oral micriobiota abundance.xls
- mapping.xls
- oral micrio relative abundance(5 levels)/
- oral micrio relative abundance(5 levels)/class.txt
- oral micrio relative abundance(5 levels)/family.txt
- oral micrio relative abundance(5 levels)/genus.txt
- oral micrio relative abundance(5 levels)/order.txt
- oral micrio relative abundance(5 levels)/phylum.txt
- sample_metadata.txt
