# Supplementary material for: The significant clinical correlation of the intratumor oral microbiome in oral squamous cell carcinoma based on tissue-derived sequencing
Source: Front Physiol. 2023 Jan 9;13:1089539. doi: 10.3389/fphys.2022.1089539 (PMC9868672; doi:10.3389/fphys.2022.1089539)
Supplement: Supplementary file 2 [file DataSheet2.ZIP › 112oscc tumor micriobiota data/bacteria.sample.relabund.class.txt]

name	TCGA-CN-4742-01A	TCGA-BA-5556-01A	TCGA-BA-4074-01A	TCGA-CV-5971-01A	TCGA-H7-7774-01A	TCGA-BA-4077-01B	TCGA-CQ-5329-01A	TCGA-CN-4733-01A	TCGA-CQ-5330-01A	TCGA-CR-5250-01A	TCGA-CN-5369-01A	TCGA-CN-6996-01A	TCGA-CV-6939-01A	TCGA-CV-7411-01A	TCGA-DQ-5630-01A	TCGA-CN-6994-01A	TCGA-CX-7085-01A	TCGA-CN-6017-01A	TCGA-CN-4737-01A	TCGA-BA-6873-01A	TCGA-CV-6938-01A	TCGA-CV-7263-01A	TCGA-CR-6472-01A	TCGA-CR-6491-01A	TCGA-CN-5367-01A	TCGA-CV-6954-01A	TCGA-CQ-6225-01A	TCGA-CR-7382-01A	TCGA-CV-6961-01A	TCGA-CN-4730-01A	TCGA-CN-4740-01A	TCGA-CV-7434-01A	TCGA-CR-7369-01A	TCGA-CV-6959-01A	TCGA-DQ-5624-01A	TCGA-DQ-7591-01A	TCGA-CV-7178-01A	TCGA-BA-6872-01A	TCGA-CQ-6229-01A	TCGA-CQ-5323-01A	TCGA-CV-7100-01A	TCGA-D6-6825-01A	TCGA-CV-7095-01A	TCGA-BB-4225-01A	TCGA-CV-5973-01A	TCGA-DQ-5625-01A	TCGA-CQ-6223-01A	TCGA-CQ-6228-01A	TCGA-BB-4224-01A
Gammaproteobacteria	0.0	0.1881819550249604	0.0	0.20278437234727534	0.0785933377402115	0.030226934024453637	0.0	0.019157488931683446	0.0	0.06764029816307099	0.05292897236051142	0.055271513542195706	0.015109147407111346	0.014943018372587168	0.0660499029137163	0.09547294569952876	0.05115977848031397	0.0	0.1337344626420952	0.06499453770085722	0.039687750819708316	0.023388267244294	0.02928581599425285	0.0726724655519095	0.14874639683911264	0.0	0.025014668269817603	0.0	0.0	0.03380920676050908	0.014236535482526175	0.0	0.0	0.0	0.2005519175973426	0.2595872378586576	0.0	0.01585463176053533	0.1254532833604414	0.021286109130081846	0.12064415909882915	0.01722901697255368	0.0	0.0	0.0	0.0	0.0	0.08718286851597049	0.03426808706698165
Actinobacteria	0.0	0.02704089751211192	0.024830996375885508	0.0	0.021176548657951325	0.0	0.0	0.09169760276682896	0.010566114543592714	0.0957426881179555	0.01672290662815757	0.0	0.13971049985695072	0.0	0.057065203401767975	0.28125654370743897	0.0	0.013381946487258843	0.029669002673318807	0.441830984820148	0.01267554993918821	0.07687185132616016	0.10013196211716438	0.0	0.0	0.0	0.052858805763277686	0.09300649404121926	0.0	0.0	0.21854330784579654	0.6230009084405947	0.02820041052653884	0.0	0.02492865193666531	0.011257219421741241	0.0	0.0	0.0	0.0	0.1473834908367594	0.09581671451291933	0.12804399057344856	0.108000200319504	0.0	0.0	0.0	0.03204053995204313	0.04233201886530775
Alphaproteobacteria	0.0	0.0	0.0	0.0	0.0	0.0	0.0	0.0	0.0	0.0	0.0	0.0	0.0	0.0	0.0	0.0	0.0	0.0	0.0	0.0	0.0	0.0	0.0	0.0	0.0	0.0	0.0	0.0	0.0	0.0	0.0	0.0	0.0	0.0	0.0	0.0	0.0	0.0	0.0	0.0	0.0	0.0	0.0	0.0	0.0	0.0	0.0	0.0	0.0
Betaproteobacteria	0.0	0.013717371126978222	0.0	0.022763115773253014	0.0	0.0	0.0	0.060542577200768825	0.0	0.04558496086947732	0.0	0.03800346545426468	0.013094594419496505	0.01199014823497134	0.028730842380647895	0.01446207025662421	0.013760078082035816	0.0	0.0	0.0	0.05578599512810405	0.0	0.0	0.0	0.0	0.0	0.0947708459869497	0.0	0.0	0.0	0.02721690606953533	0.01805804739598597	0.0	0.024191521502278792	0.35901937470190115	0.2253178360780892	0.0	0.0	0.046271340494953656	0.0	0.02952330258736755	0.0515083656210694	0.10212097407698352	0.0	0.0	0.0	0.0	0.08439088101799412	0.0
Deltaproteobacteria	0.0	0.0	0.0	0.0	0.0	0.0	0.0	0.0	0.0	0.0	0.0	0.0	0.0	0.0	0.0	0.0	0.0	0.0	0.0	0.0	0.0	0.0	0.0	0.0	0.0	0.0	0.0	0.0	0.0	0.0	0.0	0.0	0.0	0.0	0.0	0.0	0.0	0.0	0.0	0.0	0.0	0.0	0.0	0.0	0.0	0.0	0.0	0.0	0.0
Epsilonproteobacteria	0.04719482681006679	0.0	0.0	0.0106920689745596	0.0	0.0	0.0	0.0	0.0	0.0	0.028854697421539576	0.0	0.010912162016247088	0.0	0.0	0.0	0.013105026522819665	0.0	0.0	0.0	0.10041479123058727	0.0	0.0	0.06325111802850532	0.0	0.011044627892147735	0.0	0.011452425775115202	0.0	0.04119629105985263	0.0	0.0	0.01258204474699272	0.015461180954145243	0.0	0.0	0.0	0.01027317108685003	0.02781629717615711	0.2351917666038598	0.017110095817678923	0.01199852307930135	0.01963864886095837	0.010156188265179451	0.014373099522527782	0.0	0.043319498679512264	0.0	0.011422695688993885
Mollicutes	0.0	0.0	0.0	0.0	0.0	0.0	0.0	0.0	0.0	0.012651902397186969	0.0	0.0	0.0	0.0	0.0	0.0	0.0	0.0	0.0	0.0	0.0	0.0	0.0	0.0	0.15733527700639166	0.0	0.0	0.0	0.0	0.0	0.0	0.0	0.0	0.0	0.0	0.0	0.0	0.0	0.0	0.0	0.14828749708655067	0.0	0.0	0.0	0.14234237054636556	0.0	0.0	0.0	0.0
Coriobacteriia	0.0	0.0	0.0	0.0	0.0	0.0	0.0	0.0	0.0	0.0	0.0	0.0	0.0	0.0	0.0	0.0	0.0	0.06466093196151225	0.0	0.02595118074380341	0.0	0.013683592039192756	0.01020509968984917	0.0	0.0	0.0	0.012426706838217429	0.0	0.0	0.0	0.017795669353157722	0.0	0.0	0.0	0.0	0.0	0.0	0.0	0.0	0.0	0.0	0.0	0.0	0.027911800036363614	0.0	0.0	0.0	0.0	0.014278369611242353
Bacilli	0.0	0.05745175163019421	0.32455217328040004	0.04415958910521115	0.103295213039384	0.8604962912595526	0.01173804967036571	0.014245312282533843	0.21907771484720065	0.06715240503122315	0.1857835877354205	0.0	0.09093468346872573	0.018107651058059858	0.2868255525059639	0.32829950244718376	0.029233536929546118	0.0	0.03814794626473862	0.08677438850082095	0.016735798538431216	0.6162503414793594	0.2287078751993557	0.11417114859983166	0.6332318621663161	0.0	0.4596904797188164	0.07182574466022501	0.0	0.12419406132304588	0.13050157525648992	0.2061902882683692	0.0378423903210098	0.0	0.09825772077308194	0.05397011111587211	0.0	0.028344252662693824	0.04538789749023305	0.0	0.18821105399446814	0.0938943247244935	0.06284367635506677	0.11836691151210985	0.0	0.0	0.1661055604295314	0.036915855482513735	0.14110388792286566
Flavobacteriia	0.0	0.0	0.11998022193151126	0.0	0.0389976562168655	0.0	0.0	0.09022031112271436	0.09783089983665752	0.309618485458432	0.012106997630994914	0.0	0.0	0.0	0.046894018598298864	0.0	0.017810166286092218	0.016165232990378062	0.0	0.01759164267029472	0.0	0.0	0.0	0.16995430423078628	0.0	0.0	0.06700123645235663	0.03290561184566969	0.0	0.0	0.02669350402973658	0.0	0.07756435495304262	0.0	0.028083716114749892	0.01899093348491916	0.0	0.07760737132993642	0.0	0.11288294208018287	0.011406730545119282	0.0	0.01963864886095837	0.0	0.012920519892987396	0.423901347968455	0.0	0.02253584200967408	0.0
Sphingobacteriia	0.0	0.0	0.0	0.0	0.0	0.0	0.0	0.0	0.0	0.0	0.0	0.0	0.0	0.0	0.0	0.0	0.0	0.0	0.0	0.0	0.0	0.0	0.0	0.0	0.0	0.0	0.0	0.0	0.0	0.0	0.0	0.0	0.0	0.0	0.0	0.0	0.0	0.0	0.0	0.0	0.0	0.0	0.0	0.0	0.0	0.0	0.0	0.0	0.0
Clostridia	0.05706169368833796	0.01667274958415225	0.0332333157149597	0.02511992108480869	0.08176188822118352	0.0	0.19860078601416006	0.0	0.06522059989110503	0.0	0.01462504892345131	0.03880931123355266	0.046558557935987566	0.2056497568805672	0.04854521643626713	0.02096827608806493	0.12295562202306355	0.07004934295830494	0.07972450219080009	0.028672652881730362	0.0	0.0	0.027525531113257902	0.10134260664946601	0.032366114127029146	0.028929196291548668	0.0222010978996548	0.0676394289656804	0.014724324477261625	0.011235836918336458	0.017795669353157722	0.0	0.017532357434334116	0.053746829664265416	0.0	0.020375943648984485	0.08976350095147931	0.10900405709109076	0.040954148303972863	0.02774832817812788	0.06273701799815605	0.02429700923558524	0.04909662215239592	0.029155064587273218	0.0278476391197602	0.028672220244440275	0.04612883889064723	0.0791953695220622	0.051243482049236434
Thermotogae	0.0	0.0	0.0	0.0	0.0	0.0	0.0	0.0	0.0	0.0	0.0	0.0	0.0	0.0	0.0	0.0	0.0	0.0	0.0	0.0	0.0	0.0	0.0	0.0	0.0	0.0	0.0	0.0	0.0	0.0	0.0	0.0	0.0	0.0	0.0	0.0	0.0	0.0	0.0	0.0	0.0	0.0	0.0	0.0	0.0	0.0	0.0	0.0	0.0
Bacteroidia	0.11732865212148	0.43747281562190304	0.24916692039940624	0.13910059002839625	0.554709511631303	0.07418835912674608	0.299608394731032	0.5318249918812635	0.15058285563093365	0.2532369500320069	0.3682639031269534	0.5820908039656774	0.4108763044893036	0.2915636971700297	0.24330779520521506	0.12115003961993075	0.41553100848594177	0.4364612907402077	0.1251288249717754	0.15898898285303567	0.44768261090303496	0.10902374145047886	0.4624267967568516	0.0492380656360336	0.0	0.053581134565954605	0.1417750495847744	0.5471572323591158	0.8108268049783552	0.3974687050247248	0.3114242136802601	0.051594421131388506	0.5979565200251129	0.14575956312569333	0.11830201583574262	0.2852632110857828	0.12684998808825915	0.1590677930541736	0.3824561071498957	0.10988193417085493	0.17110095817678922	0.5154365539483206	0.2945797329143756	0.3690462054891291	0.11461725894498245	0.0	0.459901063120303	0.3204008842244967	0.4297789252983949
Fusobacteriia	0.039920340152337634	0.1664336632972097	0.1719359791198084	0.5147651520763874	0.0	0.011464938915471954	0.28397728707613	0.0759749988401805	0.17264276441763093	0.08511279794471234	0.21067070600786508	0.09018369791215902	0.07274774677498058	0.13394272590850806	0.08421108973638176	0.029355586523290907	0.30447754362172874	0.3394698927979393	0.39004247892098703	0.08118888026511017	0.03347159707686243	0.0	0.02041019937969834	0.18867704852886372	0.0	0.8841376449125152	0.07337193355161402	0.03253423812032727	0.1200258673483577	0.3192701645948024	0.09787618144236747	0.08427088784793456	0.15696616479445016	0.350696743959904	0.12710963484454613	0.07653403224252707	0.7253950814898144	0.4009808175330148	0.27923282934526944	0.3031871091418757	0.017110095817678923	0.1144859077150004	0.1865671641791045	0.0	0.2653279939427446	0.5232930533062458	0.04787301389347767	0.22367873000906324	0.11137128296769036
Verrucomicrobiae	0.0	0.0	0.0	0.0	0.0	0.0	0.0	0.0	0.0	0.0	0.0	0.0	0.0	0.0	0.0	0.0	0.0	0.0	0.0	0.0	0.0	0.0	0.0	0.0	0.0	0.0	0.0	0.0	0.0	0.0	0.0	0.0	0.0	0.0	0.0	0.0	0.0	0.0	0.0	0.0	0.0	0.0	0.0	0.0	0.0	0.0	0.0	0.0	0.0
Spirochaetia	0.7089728627054691	0.0	0.0	0.0	0.0	0.0	0.16973555992112052	0.0	0.0	0.0	0.0	0.06424315494307188	0.07274774677498058	0.227291592315852	0.0	0.0	0.0	0.0	0.07198735614970382	0.0	0.0	0.0	0.0	0.2080143266646732	0.0	0.0	0.0	0.0	0.0	0.0	0.04004025604460487	0.0	0.0	0.35570006174506513	0.0	0.0	0.010599380186152538	0.16269460851164705	0.0	0.17036112114525928	0.017110095817678923	0.0	0.03927729772191674	0.0	0.3963120227175913	0.0	0.0	0.011337908091823608	0.0
Anaerolineae	0.0	0.0	0.0	0.0	0.0	0.0	0.0	0.0	0.0	0.0	0.0	0.0	0.0	0.0	0.0	0.0	0.0	0.0	0.0	0.0	0.0	0.0	0.0	0.0	0.0	0.0	0.0	0.0	0.0	0.0	0.0	0.0	0.0	0.0	0.0	0.0	0.0	0.0	0.0	0.0	0.0	0.0	0.0	0.0	0.0	0.0	0.0	0.0	0.0
Erysipelotrichia	0.0	0.011060407398043886	0.02133151845968699	0.0	0.014354273810919025	0.0	0.0	0.0	0.03548767935251304	0.0	0.0	0.01830265136423052	0.0	0.030591951773915813	0.0	0.0	0.0	0.0	0.0	0.0	0.0	0.0	0.0	0.012933804534172741	0.0	0.0	0.0	0.0	0.0	0.0	0.0	0.0	0.017119831377055666	0.01705374894942201	0.0	0.0	0.0	0.0	0.0	0.0	0.0	0.0	0.0	0.0	0.0	0.0	0.0	0.0	0.017134043533490826
Synergistia	0.0	0.0	0.0	0.0	0.0	0.0	0.0	0.0	0.0	0.0	0.0	0.0	0.0	0.0	0.0	0.0	0.0	0.0	0.0	0.0	0.0	0.0	0.0	0.0	0.0	0.0	0.0	0.0	0.0	0.0	0.0	0.0	0.0	0.0	0.0	0.0	0.0	0.0	0.0	0.0	0.0	0.0	0.0	0.0	0.0	0.0	0.0	0.0	0.0
Negativicutes	0.0	0.06612595541429198	0.026652760710577064	0.015716053191521338	0.06856878474374603	0.0	0.0	0.07360078012642486	0.18223402910749933	0.0299044965751692	0.0966739970010148	0.06483721317900518	0.12003378217871795	0.02055368406639595	0.11492336952259158	0.08806675956987271	0.014348288403993253	0.043107287974341504	0.026638530864636124	0.06700346252362252	0.0	0.13227472304552995	0.11225609658834083	0.0	0.028320349861150507	0.0	0.038775481644034826	0.11522542667615908	0.0	0.0	0.09787618144236747	0.0	0.03465218881138978	0.0	0.027610401162428938	0.03777004188592248	0.0	0.0	0.01890081731200419	0.0	0.0	0.06399212308960721	0.09819324430479184	0.3272010705014836	0.024241091894054385	0.0	0.20980589310363032	0.05584969541527925	0.12136614169556
Tissierellia	0.012440292047472656	0.0	0.011324320890132605	0.0	0.035162497708959926	0.0	0.0	0.0237421871375564	0.05754758813921033	0.012651902397186969	0.0	0.017538862203744853	0.0	0.021926596192583442	0.0	0.0	0.0	0.010776821993585376	0.0790769124385381	0.016298139532773048	0.2851780070948679	0.0	0.0	0.0	0.0	0.0	0.0	0.0	0.015727253491748402	0.06285527915108796	0.0	0.0	0.0	0.0	0.0	0.0	0.0	0.02030521344122595	0.0	0.0	0.06273701799815605	0.0	0.0	0.0	0.0	0.0	0.0	0.03261398253573952	0.017134043533490826
[truncated: 63 more columns]
