# Supplementary material for: The significant clinical correlation of the intratumor oral microbiome in oral squamous cell carcinoma based on tissue-derived sequencing
Source: Front Physiol. 2023 Jan 9;13:1089539. doi: 10.3389/fphys.2022.1089539 (PMC9868672; doi:10.3389/fphys.2022.1089539)
Supplement: Supplementary file 2 [file DataSheet2.ZIP › 112oscc tumor micriobiota data/bacteria.sample.relabund.family.txt]

name	TCGA-CN-4742-01A	TCGA-BA-5556-01A	TCGA-BA-4074-01A	TCGA-CV-5971-01A	TCGA-H7-7774-01A	TCGA-BA-4077-01B	TCGA-CQ-5329-01A	TCGA-CN-4733-01A	TCGA-CQ-5330-01A	TCGA-CR-5250-01A	TCGA-CN-5369-01A	TCGA-CN-6996-01A	TCGA-CV-6939-01A	TCGA-CV-7411-01A	TCGA-DQ-5630-01A	TCGA-CN-6994-01A	TCGA-CX-7085-01A	TCGA-CN-6017-01A	TCGA-CN-4737-01A	TCGA-BA-6873-01A	TCGA-CV-6938-01A	TCGA-CV-7263-01A	TCGA-CR-6472-01A	TCGA-CR-6491-01A	TCGA-CN-5367-01A	TCGA-CV-6954-01A	TCGA-CQ-6225-01A	TCGA-CR-7382-01A	TCGA-CV-6961-01A	TCGA-CN-4730-01A	TCGA-CN-4740-01A	TCGA-CV-7434-01A	TCGA-CR-7369-01A	TCGA-CV-6959-01A	TCGA-DQ-5624-01A	TCGA-DQ-7591-01A	TCGA-CV-7178-01A	TCGA-BA-6872-01A	TCGA-CQ-6229-01A	TCGA-CQ-5323-01A	TCGA-CV-7100-01A	TCGA-D6-6825-01A	TCGA-CV-7095-01A	TCGA-BB-4225-01A	TCGA-CV-5973-01A	TCGA-DQ-5625-01A	TCGA-CQ-6223-01A	TCGA-CQ-6228-01A	TCGA-BB-4224-01A
Acidaminococcaceae	0	0	0	0	0	0	0	0	0	0	0	0	0	0	0	0	0	0	0	0	0	0	0	0	0	0	0	0	0	0	0	0	0	0	0	0	0	0	0	0	0	0	0	0	0	0	0	0	0
Actinomycetaceae	0	0	0.020806528	0	0	0	0	0.04296875	0.021184778	0.010075593	0	0	0.066666667	0	0.029831952	0.153147603	0	0.022727273	0.015272273	0.193142065	0.028050491	0	0.053093147	0	0	0	0.022644199	0.067448753	0	0	0.236966825	0.235696116	0	0	0	0	0	0	0	0	0.034887426	0.057312233	0.075	0.058249515	0	0	0	0	0.038692027
Aerococcaceae	0	0	0	0	0	0	0	0	0	0	0	0	0	0	0	0	0	0	0	0	0	0	0	0	0	0	0	0	0	0	0	0	0	0	0.018938051	0	0	0	0	0	0	0	0	0	0	0	0	0	0
Akkermansiaceae	0	0	0	0	0	0	0	0	0	0	0	0	0	0	0	0	0	0	0	0	0	0	0	0	0	0	0	0	0	0	0	0	0	0	0	0	0	0	0	0	0	0	0	0	0	0	0	0	0
Anaerolineaceae	0	0	0	0	0	0	0	0	0	0	0	0	0	0	0	0	0	0	0	0	0	0	0	0	0	0	0	0	0	0	0	0	0	0	0	0	0	0	0	0	0	0	0	0	0	0	0	0	0
Atopobiaceae	0	0	0	0	0	0	0	0	0	0	0	0	0	0	0	0	0	0.068181818	0	0.039137229	0	0.012688883	0.010756095	0	0	0	0	0	0	0	0.018957346	0	0	0	0	0	0	0	0	0	0	0	0	0.027659642	0	0	0	0	0.01433038
Bacteroidaceae	0	0	0	0	0	0	0	0	0	0	0	0	0	0	0	0	0	0	0	0	0	0	0	0	0	0	0.010503281	0	0	0	0	0	0	0	0	0	0	0	0	0	0	0	0	0	0	0	0	0	0
Bifidobacteriaceae	0	0	0	0	0	0	0	0	0	0	0	0	0.016666667	0	0	0	0	0	0	0	0	0.027492581	0	0	0	0	0	0	0	0	0	0	0.033830426	0	0	0	0	0	0	0	0.045305199	0	0	0	0	0	0	0	0
Bradyrhizobiaceae	0	0	0	0	0	0	0	0	0	0	0	0	0	0	0	0	0	0	0	0	0	0	0	0	0	0	0	0	0	0	0	0	0	0	0	0	0	0	0	0	0	0	0	0	0	0	0	0	0
Brevibacteriaceae	0	0	0	0	0	0	0	0	0	0	0	0	0	0	0	0	0	0	0	0	0	0	0	0	0	0	0	0	0	0	0	0	0	0	0	0	0	0	0	0	0	0	0	0	0	0	0	0	0
Burkholderiaceae	0	0	0	0	0	0	0	0	0	0	0	0	0	0	0	0	0	0	0	0	0	0	0	0	0	0	0	0	0	0	0	0	0	0	0	0	0	0	0	0	0	0	0	0	0	0	0	0	0
Campylobacteraceae	0.047614689	0	0	0.010720231	0	0	0	0	0	0	0.029159249	0	0.0125	0	0	0	0.013188246	0	0.010442993	0	0.112201964	0	0	0.064037244	0	0.011062149	0	0.011884474	0	0.041415554	0	0	0.012644951	0.01565639	0	0	0	0.010497286	0.028234358	0.235311974	0.017988829	0.012203266	0.025	0.010110692	0.014423949	0	0.04350727	0	0.011464304
Cardiobacteriaceae	0	0	0	0	0	0	0	0	0	0	0	0	0	0	0	0	0	0	0	0	0	0	0	0	0	0	0	0	0	0	0	0	0	0	0	0	0	0	0	0	0	0	0	0	0	0	0	0	0
Carnobacteriaceae	0	0	0	0	0	0	0	0	0	0	0	0	0	0	0	0.010308581	0	0	0	0	0	0	0	0	0.275624462	0	0	0	0	0	0	0	0	0	0	0	0	0	0	0	0.017988829	0	0	0	0	0	0	0	0
Catabacteriaceae	0	0	0	0	0	0	0	0	0	0	0	0	0	0	0	0	0	0	0	0	0	0	0	0	0	0	0	0	0	0	0	0	0	0	0	0	0	0	0	0	0	0	0	0	0	0	0	0	0
Caulobacteraceae	0	0	0	0	0	0	0	0	0	0	0	0	0	0	0	0	0	0	0	0	0	0	0	0	0	0	0	0	0	0	0	0	0	0	0	0	0	0	0	0	0	0	0	0	0	0	0	0	0
Christensenellaceae	0	0	0	0	0	0	0	0	0	0	0	0	0	0	0	0	0	0	0	0	0	0	0	0	0	0	0	0	0	0	0	0	0	0	0	0	0	0	0	0	0	0	0	0	0	0	0	0	0
Chromobacteriaceae	0	0	0	0	0	0	0	0	0	0	0	0	0	0	0	0	0	0	0	0	0	0	0	0	0	0	0	0	0	0	0	0	0	0	0	0	0	0	0	0	0	0	0	0	0	0	0	0	0
Clostridiaceae	0	0	0	0	0	0	0	0	0	0	0	0	0	0	0	0	0	0	0	0	0	0	0	0	0	0	0	0	0	0	0	0	0	0	0	0	0	0	0	0	0	0	0	0	0	0	0	0	0
Clostridiales Family XIII. Incertae Sedis	0.012972554	0	0	0.012700675	0	0	0	0	0	0	0	0.030858662	0	0.022356386	0	0	0	0.011363636	0	0	0	0	0	0	0	0	0	0.010283708	0	0	0	0	0	0	0	0	0	0	0.012307284	0	0.035977658	0	0.025	0	0	0	0	0.040582721	0
Comamonadaceae	0	0	0	0	0	0	0	0	0	0	0	0	0	0	0	0	0	0	0	0	0	0	0	0	0	0	0	0	0	0	0	0	0	0	0.184271033	0	0	0	0	0	0	0	0	0	0	0	0	0	0
Coriobacteriaceae	0	0	0	0	0	0	0	0	0	0	0	0	0	0	0	0	0	0	0	0	0	0	0	0	0	0	0	0	0	0	0	0	0	0	0	0	0	0	0	0	0	0	0	0	0	0	0	0	0
Corynebacteriaceae	0	0	0	0	0	0	0	0	0	0	0	0	0	0	0	0	0	0	0	0	0	0	0	0	0	0	0	0	0	0	0	0	0	0	0	0	0	0	0	0	0	0	0	0	0	0	0	0	0
Desulfovibrionaceae	0	0	0	0	0	0	0	0	0	0	0	0	0	0	0	0	0	0	0	0	0	0	0	0	0	0	0	0	0	0	0	0	0	0	0	0	0	0	0	0	0	0	0	0	0	0	0	0	0
Dietziaceae	0	0	0	0	0	0	0	0	0	0	0	0	0	0	0	0	0	0	0	0	0	0	0	0	0	0	0	0	0	0	0	0	0	0	0	0	0	0	0	0	0	0	0	0	0	0	0	0	0
Eggerthellaceae	0	0	0	0	0	0	0	0	0	0	0	0	0	0	0	0	0	0	0	0	0	0	0	0	0	0	0.011332974	0	0	0	0	0	0	0	0	0	0	0	0	0	0	0	0	0	0	0	0	0	0
Enterobacteriaceae	0	0	0	0	0	0	0	0	0	0.045243518	0	0	0	0	0	0.024154752	0	0	0	0	0	0	0	0	0	0	0.013139532	0	0	0	0	0	0	0	0	0	0	0	0	0	0	0	0	0	0	0	0	0	0
Enterococcaceae	0	0	0	0	0	0	0	0	0	0	0	0	0	0	0	0	0	0	0	0	0	0	0	0	0	0	0	0	0	0	0	0	0	0	0	0	0	0	0	0	0	0	0	0	0	0	0	0	0
Erysipelotrichaceae	0	0.011632518	0.021560852	0	0.01456808	0	0	0	0.036288741	0	0	0.018641974	0	0.031381271	0	0	0	0	0	0	0	0	0	0.013095245	0	0	0	0	0	0	0	0	0.017205425	0.017269066	0	0	0	0	0	0	0	0	0	0	0	0	0	0	0.017196456
Eubacteriaceae	0	0	0	0	0	0	0	0	0	0	0	0	0	0	0	0	0	0	0	0	0	0	0	0	0	0	0	0	0	0	0	0	0	0	0	0	0	0	0	0	0	0	0	0	0	0	0	0	0
Fervidobacteriaceae	0	0	0	0	0	0	0	0	0	0	0	0	0	0	0	0	0	0	0	0	0	0	0	0	0	0	0	0	0	0	0	0	0	0	0	0	0	0	0	0	0	0	0	0	0	0	0	0	0
Flavobacteriaceae	0	0	0.121246547	0	0.039576532	0	0	0.086588542	0.100039231	0.339034852	0.012224074	0	0	0	0.046062851	0	0.01794809	0.017045455	0	0.028109302	0	0	0	0.172067392	0	0	0.070034809	0.034146991	0	0	0.028436019	0	0.077952153	0	0.028586665	0.017955712	0	0.079279829	0	0.112940637	0.011992553	0	0.025	0	0.012962391	0.424945562	0	0.023611765	0
Fusobacteriaceae	0.040171049	0.170010782	0.164006571	0.510567127	0	0.012383932	0.272784166	0.031901042	0.163789721	0.028967329	0.210812955	0.089867569	0.083333333	0.133655181	0.053523735	0.02233526	0.304409152	0.295454545	0.410369269	0.125389535	0.037400655	0	0.010756095	0.190318174	0	0.884302268	0.065476141	0.026824955	0.121055774	0.317773842	0	0.115606977	0.15547071	0.337774864	0.108145483	0.068602989	0.730084034	0.407269984	0.176283747	0.297024663	0.017988829	0.088066903	0.15	0	0.263895551	0.514279263	0.03020996	0.209701985	0.05875456
Gordoniaceae	0	0	0	0	0	0	0	0	0	0	0	0	0	0	0	0	0	0	0	0	0	0	0	0	0	0	0	0	0	0	0	0	0	0	0	0	0	0	0	0	0	0	0	0	0	0	0	0	0
Helicobacteraceae	0	0	0	0	0	0	0	0	0	0	0	0	0	0	0	0	0	0	0	0	0	0	0	0	0	0	0	0	0	0	0	0	0	0	0	0	0	0	0	0	0	0	0	0	0	0	0	0	0
Hydrogenophilaceae	0	0	0	0	0	0	0	0	0	0	0	0	0	0	0	0	0	0	0	0	0	0	0	0	0	0	0	0	0	0	0	0	0	0	0	0	0	0	0	0	0	0	0	0	0	0	0	0	0
Lachnospiraceae	0	0.012818729	0.011046849	0.010806337	0.082020372	0	0.030610656	0	0.06375049	0	0.012094563	0	0	0.071282493	0.042818988	0.012026678	0.116807465	0.0625	0.061013686	0.036170058	0	0	0.027907705	0.099374428	0.025839793	0.028315898	0.010797079	0.048653581	0.014347476	0.010108502	0.018957346	0	0	0.034591888	0	0.014096505	0.073277311	0.037852527	0.022080716	0	0.011992553	0.015762552	0.0375	0.029022414	0.026657265	0.021679285	0.043744392	0	0.031266285
Lactobacillaceae	0	0	0	0	0	0.821683601	0	0	0	0	0	0	0	0	0	0	0	0	0	0.044368605	0	0.101232802	0	0	0	0	0.220109983	0	0	0	0	0.098425357	0	0	0	0	0	0	0	0	0	0	0	0.0281098	0	0	0	0	0
Leptotrichiaceae	0	0	0	0	0	0	0.016195607	0.041015625	0.012750098	0.064231903	0	0	0	0	0.028545992	0.013744775	0	0.039772727	0	0	0	0	0.010465389	0	0	0	0.011311225	0	0	0	0.042654028	0	0	0.016798702	0.020607363	0	0	0	0.104611916	0	0	0.02776243	0.0875	0	0	0	0.017784151	0.025972941	0.053022408
Micrococcaceae	0	0	0	0.011279921	0.017079907	0	0	0	0	0.039882554	0	0	0	0	0.02646992	0.077440075	0	0	0	0	0	0.083145578	0.02666469	0	0	0	0	0	0	0	0.018957346	0	0	0	0.014329698	0.011747087	0	0	0	0	0.103135953	0.01987389	0	0.018901617	0	0	0	0	0
Moraxellaceae	0	0	0	0	0	0	0	0	0	0	0	0	0	0	0	0	0	0	0	0	0	0	0	0	0	0	0	0	0	0	0	0	0	0	0	0	0	0	0	0	0	0	0	0	0	0	0	0	0
Mycobacteriaceae	0	0	0	0	0	0	0	0	0	0	0	0	0	0	0	0	0	0	0	0	0	0	0	0	0	0	0	0	0	0	0	0	0	0	0	0	0	0	0	0	0	0	0	0	0	0	0	0	0
Mycoplasmataceae	0	0	0	0	0	0	0	0	0	0.01385394	0	0	0	0	0	0	0	0	0	0	0	0	0	0	0.150732127	0	0	0	0	0	0	0	0	0	0	0	0	0	0	0	0.155903185	0	0	0	0.142850963	0	0	0	0
Neisseriaceae	0	0.017027864	0	0.023119533	0	0	0	0.066080729	0	0.047859065	0	0.03900539	0.025	0.012314729	0.028221606	0.010308581	0.01390208	0	0	0	0.088826554	0	0	0	0	0	0.127861866	0	0	0	0.061611374	0.039355567	0	0.024619092	0.181336158	0.267833589	0	0	0.050585412	0	0.083947869	0.056236717	0.025	0	0	0	0	0.128684118	0
Odoribacteraceae	0	0	0	0	0	0	0	0	0	0	0	0	0	0	0	0	0	0	0	0	0	0	0	0	0	0	0	0	0	0	0	0	0	0	0	0	0	0	0	0	0	0	0	0	0	0	0	0	0
Oscillospiraceae	0	0	0	0	0	0	0	0	0	0	0	0	0	0	0	0	0	0	0	0	0	0	0	0	0	0	0	0	0	0	0	0	0	0	0	0	0	0	0	0	0	0	0	0	0	0	0	0	0
Pasteurellaceae	0	0.16710272	0	0.206663132	0.079869137	0.026694631	0	0.011393229	0	0.012594491	0.053580237	0.056830716	0.025	0.01528595	0.072662525	0.034361938	0.051531813	0	0.088320499	0.027006977	0.060776064	0	0.01539474	0.072879679	0.176571921	0	0	0	0	0.033996185	0	0	0	0	0.204392128	0.245749065	0	0.012696076	0.135983424	0.020672381	0.035977658	0.025016695	0	0	0	0	0	0.035435951	0.045857217
Peptoniphilaceae	0.012345861	0	0.011405563	0	0.034285353	0	0	0.022786458	0.058846607	0.01385394	0	0.01771996	0	0.022327164	0	0.010308581	0	0.011363636	0.083245985	0.026042442	0.172510519	0	0	0	0	0	0	0	0.015846722	0.062847609	0	0	0	0	0	0	0	0.021136032	0	0	0.06595904	0	0	0	0	0	0	0.034384632	0.017196456
Peptostreptococcaceae	0.041675113	0	0.021655237	0	0	0	0.166772261	0	0	0	0	0	0.033333333	0.115355123	0	0	0	0	0.019004312	0	0	0	0	0	0	0	0	0.010865805	0	0	0	0	0.011193891	0.018545767	0	0	0.011764706	0.068341259	0	0.025163067	0.017988829	0	0	0	0	0	0	0.032171029	0.020062533
Porphyromonadaceae	0	0	0.037554615	0.023460691	0	0	0	0.405598958	0	0.044080718	0.014445783	0.139051262	0	0.038641461	0.066499186	0	0.170626136	0	0	0	0.116877045	0	0.010465389	0	0	0	0	0	0	0	0.037914692	0.014758337	0.238181127	0.015132271	0.038437336	0.090687513	0.024537815	0.021211784	0.153841052	0.098734213	0	0	0.075	0	0	0	0.013950165	0.031285588	0
Prevotellaceae	0.102840391	0.45413806	0.212011371	0.114176914	0.55681142	0.077227807	0.295110221	0.093424479	0.148097293	0.21689609	0.352084961	0.440391179	0.35	0.250126871	0.170951566	0.123702977	0.243311001	0.426136364	0.129505022	0.240651453	0.355306218	0.095166626	0.473734748	0.043617165	0	0.052966837	0.122296853	0.555126199	0.811763119	0.396605721	0.28436019	0.05903335	0.350534627	0.124669024	0.080889655	0.175736425	0.091764706	0.13575844	0.219775348	0.010747202	0.167895737	0.517113394	0.3	0.364293234	0.111725078	0	0.442427815	0.299426691	0.427045336
Propionibacteriaceae	0	0	0	0	0	0	0	0.091145833	0	0	0	0	0.0875	0	0	0	0	0	0	0	0	0.027492581	0	0	0	0	0	0	0	0	0	0.21713677	0	0	0	0	0	0	0	0	0	0	0	0	0	0	0	0	0
Pseudomonadaceae	0	0	0	0	0	0	0	0	0	0	0	0	0	0	0	0	0	0	0	0	0	0	0	0	0	0	0	0	0	0	0	0	0	0	0	0	0	0	0	0	0	0	0	0	0	0	0	0	0
Rhizobiaceae	0	0	0	0	0	0	0	0	0	0	0	0	0	0	0	0	0	0	0	0	0	0	0	0	0	0	0	0	0	0	0	0	0	0	0	0	0	0	0	0	0	0	0	0	0	0	0	0	0
Rhodobacteraceae	0	0	0	0	0	0	0	0	0	0	0	0	0	0	0	0	0	0	0	0	0	0	0	0	0	0	0	0	0	0	0	0	0	0	0	0	0	0	0	0	0	0	0	0	0	0	0	0	0
Rikenellaceae	0	0	0	0	0	0	0	0	0	0	0	0	0	0	0	0	0	0	0	0	0	0	0	0	0	0	0	0	0	0	0	0	0	0	0	0	0	0	0	0	0	0	0	0	0	0	0	0	0
Ruminococcaceae	0	0	0	0	0	0	0	0	0	0	0	0	0	0	0	0	0	0	0	0	0	0	0	0	0	0	0	0	0	0	0	0	0	0	0	0	0	0	0	0	0	0	0	0	0	0	0	0	0
Selenomonadaceae	0	0	0	0	0	0	0	0.061523437	0	0	0.060234572	0.0471956	0.070833333	0.010088549	0	0.054979101	0	0	0	0.013503488	0	0	0	0	0	0	0	0	0	0	0	0	0.017620014	0	0	0	0	0	0	0	0	0	0.075	0	0.023152607	0	0.091276577	0	0.015763418
Sphingobacteriaceae	0	0	0	0	0	0	0	0	0	0	0	0	0	0	0	0	0	0	0	0	0	0	0	0	0	0	0	0	0	0	0	0	0	0	0	0	0	0	0	0	0	0	0	0	0	0	0	0	0
Spirochaetaceae	0.71787732	0	0	0	0	0	0.173099286	0	0	0	0	0.065434193	0.083333333	0.233150821	0	0	0	0	0.07654175	0	0	0	0	0.210610773	0	0	0	0	0	0	0.042654028	0	0	0.360191053	0	0	0.010756303	0.166204269	0	0.170448194	0.017988829	0	0.05	0	0.397722005	0	0	0.011953456	0
Staphylococcaceae	0	0	0	0	0	0	0	0	0	0	0	0	0	0	0	0	0	0	0	0	0	0	0	0	0	0	0	0	0	0	0	0	0	0	0	0	0	0	0	0	0	0	0	0	0	0	0	0	0
Streptococcaceae	0	0.047638313	0.316221066	0.030284964	0.095304462	0.033707468	0	0.013671875	0.18242448	0.057934657	0.179598238	0	0.0625	0	0.273732347	0.358685768	0.028408677	0.011363636	0.041605152	0.076706829	0	0.483595837	0.225118926	0.106123049	0.341085271	0	0.245410553	0.069754585	0	0.124755809	0.09478673	0.190470851	0.03271393	0	0.062199045	0.036650912	0	0.018965186	0.036921853	0	0.150335214	0.090202474	0	0.11947673	0	0	0.165300139	0.024644779	0.133272538
Sutterellaceae	0	0	0	0	0	0	0	0	0	0	0	0	0	0	0	0	0	0	0	0	0	0	0	0	0	0	0	0	0	0	0	0	0	0	0	0	0	0	0	0	0	0	0	0	0	0	0	0	0
Synergistaceae	0	0	0	0	0	0	0	0	0	0	0	0	0	0	0	0	0	0	0	0	0	0	0	0	0	0	0	0	0	0	0	0	0	0	0	0	0	0	0	0	0	0	0	0	0	0	0	0	0
Tissierellaceae	0	0	0	0	0	0	0	0	0	0	0	0	0	0	0	0	0	0	0	0	0	0	0	0	0	0	0	0	0	0	0	0	0	0	0	0	0	0	0	0	0	0	0	0	0	0	0	0	0
Veillonellaceae	0	0.068283646	0.019520379	0.015283863	0.069565403	0	0	0	0.184386034	0.030226778	0.037420551	0.018786039	0.066666667	0.010979754	0.108020629	0.053261004	0.011000392	0.034090909	0.025365116	0.093559884	0	0.118429578	0.116572811	0	0.030146425	0	0.012937989	0.114236473	0	0	0.104265403	0	0.017205425	0	0.024823813	0.032891844	0	0	0.011221347	0	0	0.056236717	0.05	0.32545247	0	0	0.119869796	0.057553677	0.106044815
Xanthomonadaceae	0	0	0	0	0	0	0	0	0	0	0	0	0	0	0	0	0	0	0	0	0	0	0	0	0	0	0	0	0	0	0	0	0	0	0	0	0	0	0	0	0	0	0	0	0	0	0	0	0
[truncated: 64 more columns]
