# Supplementary material for: The significant clinical correlation of the intratumor oral microbiome in oral squamous cell carcinoma based on tissue-derived sequencing
Source: Front Physiol. 2023 Jan 9;13:1089539. doi: 10.3389/fphys.2022.1089539 (PMC9868672; doi:10.3389/fphys.2022.1089539)
Supplement: Supplementary file 2 [file DataSheet2.ZIP › 112oscc tumor micriobiota data/bacteria.sample.relabund.order.txt]

name	TCGA-CN-4742-01A	TCGA-BA-5556-01A	TCGA-BA-4074-01A	TCGA-CV-5971-01A	TCGA-H7-7774-01A	TCGA-BA-4077-01B	TCGA-CQ-5329-01A	TCGA-CN-4733-01A	TCGA-CQ-5330-01A	TCGA-CR-5250-01A	TCGA-CN-5369-01A	TCGA-CN-6996-01A	TCGA-CV-6939-01A	TCGA-CV-7411-01A	TCGA-DQ-5630-01A	TCGA-CN-6994-01A	TCGA-CX-7085-01A	TCGA-CN-6017-01A	TCGA-CN-4737-01A	TCGA-BA-6873-01A	TCGA-CV-6938-01A	TCGA-CV-7263-01A	TCGA-CR-6472-01A	TCGA-CR-6491-01A	TCGA-CN-5367-01A	TCGA-CV-6954-01A	TCGA-CQ-6225-01A	TCGA-CR-7382-01A	TCGA-CV-6961-01A	TCGA-CN-4730-01A	TCGA-CN-4740-01A	TCGA-CV-7434-01A	TCGA-CR-7369-01A	TCGA-CV-6959-01A	TCGA-DQ-5624-01A	TCGA-DQ-7591-01A	TCGA-CV-7178-01A	TCGA-BA-6872-01A	TCGA-CQ-6229-01A	TCGA-CQ-5323-01A	TCGA-CV-7100-01A	TCGA-D6-6825-01A	TCGA-CV-7095-01A	TCGA-BB-4225-01A	TCGA-CV-5973-01A	TCGA-DQ-5625-01A	TCGA-CQ-6223-01A	TCGA-CQ-6228-01A	TCGA-BB-4224-01A
Acidaminococcales	0	0	0	0	0	0	0	0	0	0	0	0	0	0	0	0	0	0	0	0	0	0	0	0	0	0	0	0	0	0	0	0	0	0	0	0	0	0	0	0	0	0	0	0	0	0	0	0	0
Actinomycetales	0	0	0.020592103	0	0	0	0	0.042484712	0.020468356	0	0	0	0.05638584	0	0.029892735	0.148036175	0	0.021505376	0.015166425	0.189012065	0.02728513	0	0.052418883	0	0	0	0.021953227	0.066593372	0	0	0.211267606	0.240261052	0	0	0	0	0	0	0	0	0.036700267	0.056880671	0.069230769	0.060448355	0	0	0	0	0.038141579
Anaerolineales	0	0	0	0	0	0	0	0	0	0	0	0	0	0	0	0	0	0	0	0	0	0	0	0	0	0	0	0	0	0	0	0	0	0	0	0	0	0	0	0	0	0	0	0	0	0	0	0	0
Bacillales	0	0	0	0.012814752	0	0	0	0	0.028132144	0.011849066	0	0	0.01409646	0.012869306	0	0.024474269	0	0	0	0.011012284	0	0	0.013854215	0	0.034589169	0	0	0	0	0	0.01971831	0.034875134	0	0	0.016955382	0.012533992	0	0	0	0	0	0	0.076923077	0	0	0	0	0.01080045	0
Bacteroidales	0.117364248	0.454637554	0.249250262	0.137983216	0.555320337	0.075599305	0.299564369	0.504666881	0.148774623	0.274615119	0.368242035	0.582554312	0.398081155	0.291533721	0.239482269	0.143932013	0.415494928	0.435483871	0.132625493	0.248612728	0.486584811	0.104408758	0.481204465	0.049288314	0	0.053595501	0.143207557	0.560598196	0.811506519	0.397369186	0.295774648	0.075220877	0.591416986	0.14587226	0.118068575	0.268725389	0.126559844	0.159755632	0.378813179	0.10968759	0.189235754	0.520284487	0.346153846	0.38338413	0.114647873	0	0.459656211	0.332743117	0.425207974
Bifidobacteriales	0	0	0	0	0	0	0	0	0	0	0	0	0.01409646	0	0	0	0	0	0	0	0	0.02839279	0	0	0	0	0	0	0	0	0	0	0.033293981	0	0	0	0	0	0	0	0.047659375	0	0	0	0	0	0	0	0
Burkholderiales	0	0	0	0	0	0	0	0	0	0	0	0	0	0	0	0	0	0	0	0	0	0	0	0	0	0	0	0	0	0	0	0	0	0	0.18078274	0	0	0	0	0	0	0	0	0	0	0	0	0	0
Campylobacterales	0.047209145	0	0	0.010606181	0	0	0	0	0	0	0.028852984	0	0.010572345	0	0	0	0.013100791	0	0.010367084	0	0.109140518	0	0	0.063315101	0	0.011047589	0	0.011733756	0	0.04117725	0	0	0.012444442	0.015475951	0	0	0	0.010318141	0.027551344	0.234775791	0.018923575	0.012111375	0.023076923	0.010530606	0.014379428	0	0.043296435	0	0.011301209
Cardiobacteriales	0	0	0	0	0	0	0	0	0	0	0	0	0	0	0	0	0	0	0	0	0	0	0	0	0	0	0	0	0	0	0	0	0	0	0	0	0	0	0	0	0	0	0	0	0	0	0	0	0
Caulobacterales	0	0	0	0	0	0	0	0	0	0	0	0	0	0	0	0	0	0	0	0	0	0	0	0	0	0	0	0	0	0	0	0	0	0	0	0	0	0	0	0	0	0	0	0	0	0	0	0	0
Clostridiales	0.057079005	0.017326924	0.033244432	0.024918137	0.081852238	0	0.198571281	0	0.064437416	0	0.01462418	0.03884271	0.045108672	0.205648314	0.04778194	0.02491131	0.122939435	0.069892473	0.085484368	0.044835726	0	0	0.028643255	0.101446162	0.032283224	0.028936953	0.021029129	0.069300997	0.014736668	0.011233024	0.016901408	0.01002945	0.017340615	0.053798175	0	0.019194671	0.089558185	0.109479376	0.040564056	0.027699251	0.069386443	0.024525534	0.057692308	0.030228373	0.027859358	0.028706021	0.04610428	0.082246072	0.050698477
Coriobacteriales	0	0	0	0	0	0	0	0	0	0	0	0	0	0	0	0	0	0.064516129	0	0.038300349	0	0.013104365	0.010619496	0	0	0	0	0	0	0	0.016901408	0	0	0	0	0	0	0	0	0	0	0	0	0.028776651	0	0	0	0	0.014126511
Corynebacteriales	0	0	0	0	0	0	0	0	0	0	0	0	0	0	0	0	0	0	0	0	0	0	0	0	0	0	0	0	0	0	0	0	0	0	0	0	0	0	0	0	0	0	0	0	0	0	0	0	0
Desulfovibrionales	0	0	0	0	0	0	0	0	0	0	0	0	0	0	0	0	0	0	0	0	0	0	0	0	0	0	0	0	0	0	0	0	0	0	0	0	0	0	0	0	0	0	0	0	0	0	0	0	0
Eggerthellales	0	0	0	0	0	0	0	0	0	0	0	0	0	0	0	0	0	0	0	0	0	0	0	0	0	0	0.011286277	0	0	0	0	0	0	0	0	0	0	0	0	0	0	0	0	0	0	0	0	0	0
Enterobacterales	0	0	0	0	0	0	0	0	0	0.046270175	0	0	0	0	0	0.024274234	0	0	0	0	0	0	0	0	0	0	0.01271506	0	0	0	0	0	0	0	0	0	0	0	0	0	0	0	0	0	0	0	0	0	0
Erysipelotrichales	0	0.011494375	0.021338653	0	0.014370131	0	0	0	0.035061535	0	0	0.018317225	0	0.03059185	0	0	0	0	0	0	0	0	0	0.012947323	0	0	0	0	0	0	0	0	0.016932601	0.017070041	0	0	0	0	0	0	0	0	0	0	0	0	0	0	0.016951813
Flavobacteriales	0	0	0.120020353	0	0.039040737	0	0	0.085613132	0.096656125	0.335756362	0.012106279	0	0	0	0.046156704	0	0.01780862	0.016129032	0	0.027508235	0	0	0	0.170131936	0	0	0.067542743	0.033713941	0	0	0.025352113	0	0.076716075	0	0.0280283	0.017889955	0	0.077947091	0	0.11268329	0.012615717	0	0.023076923	0	0.012926166	0.424394274	0	0.02340395	0
Fusobacteriales	0.039932451	0.172963875	0.171993489	0.510630121	0	0.011695386	0.283953117	0.072095269	0.170569631	0.092297989	0.210658196	0.090255509	0.0704823	0.133942281	0.08288704	0.034875834	0.304451106	0.338709677	0.413345345	0.126955898	0.036380173	0	0.021238992	0.188874249	0	0.884374712	0.073311863	0.033333444	0.120126485	0.319190225	0.092957746	0.122860765	0.155249509	0.351031769	0.126858814	0.072097056	0.723735884	0.40273608	0.276573112	0.302650872	0.018923575	0.115562704	0.219230769	0	0.265441364	0.523768302	0.047847526	0.232295107	0.110186784
Hydrogenophilales	0	0	0	0	0	0	0	0	0	0	0	0	0	0	0	0	0	0	0	0	0	0	0	0	0	0	0	0	0	0	0	0	0	0	0	0	0	0	0	0	0	0	0	0	0	0	0	0	0
Lactobacillales	0	0.052845539	0.318276984	0.030998955	0.094958116	0.86495207	0	0.013517863	0.191417031	0.056694096	0.179772559	0	0.074006415	0	0.27689093	0.364410049	0.028357068	0.010752688	0.041001594	0.123754257	0.018190086	0.593026026	0.225796224	0.106110265	0.598189155	0	0.466043262	0.071269607	0	0.124106168	0.109859155	0.242755857	0.032729857	0	0.081005613	0.037921179	0	0.019017003	0.03885446	0	0.169996785	0.093560372	0	0.118784004	0	0	0.164897931	0.027444384	0.137027154
Micrococcales	0	0	0	0	0.016846314	0	0	0	0	0.022866619	0	0	0	0	0.012079174	0.060706946	0	0	0	0	0	0.061590513	0.020803157	0	0	0	0	0	0	0	0.016901408	0	0	0	0.013997413	0	0	0	0	0	0.051078268	0.014957548	0	0	0	0	0	0	0
Mycoplasmatales	0	0	0	0	0	0	0	0	0	0.013719971	0	0	0	0	0	0	0	0	0	0	0	0	0	0	0.141239106	0	0	0	0	0	0	0	0	0	0	0	0	0	0	0	0.16400432	0	0	0	0.142401649	0	0	0	0
Neisseriales	0	0.016825648	0	0.022873572	0	0	0	0.065336337	0	0.049890805	0	0.038382184	0.02114469	0.012013901	0.028279108	0	0.013800279	0	0	0	0.08640291	0	0	0	0	0	0.126267758	0	0	0	0.054929577	0.040117801	0	0.024335358	0.177878887	0.266852739	0	0	0.049361708	0	0.088310018	0.055813253	0.023076923	0	0	0	0	0.125726577	0
Pasteurellales	0	0.165118275	0	0.204464504	0.078783885	0.02533008	0	0.011264886	0	0.012472701	0.053017474	0.055840708	0.02114469	0.01490142	0.072810576	0.03321508	0.051131371	0	0.087726589	0.026429481	0.059117781	0	0.015199232	0.072056439	0.165451524	0	0	0	0	0.033793409	0	0	0	0	0.200399862	0.244849092	0	0.012482381	0.132693868	0.020625276	0.037847151	0.024828319	0	0	0	0	0	0.034905906	0.045204834
Propionibacteriales	0	0	0	0	0	0	0	0.090119086	0	0	0	0	0.074006415	0	0	0	0	0	0	0	0	0.02839279	0	0	0	0	0	0	0	0	0	0.221342252	0	0	0	0	0	0	0	0	0	0	0	0	0	0	0	0	0
Pseudomonadales	0	0	0	0	0	0	0	0	0	0	0	0	0	0	0	0	0	0	0	0	0	0	0	0	0	0	0	0	0	0	0	0	0	0	0	0	0	0	0	0	0	0	0	0	0	0	0	0	0
Rhizobiales	0	0	0	0	0	0	0	0	0	0	0	0	0	0	0	0	0	0	0	0	0	0	0	0	0	0	0	0	0	0	0	0	0	0	0	0	0	0	0	0	0	0	0	0	0	0	0	0	0
Rhodobacterales	0	0	0	0	0	0	0	0	0	0	0	0	0	0	0	0	0	0	0	0	0	0	0	0	0	0	0	0	0	0	0	0	0	0	0	0	0	0	0	0	0	0	0	0	0	0	0	0	0
Selenomonadales	0	0	0	0	0	0	0	0.060830383	0	0	0.059601917	0.046373439	0.059909955	0	0	0.053144128	0	0	0	0.01321474	0	0	0	0	0	0	0	0	0	0	0	0	0.017340615	0	0	0	0	0	0	0	0	0	0.069230769	0	0.023088821	0	0.090648813	0	0.015539162
Sphingobacteriales	0	0	0	0	0	0	0	0	0	0	0	0	0	0	0	0	0	0	0	0	0	0	0	0	0	0	0	0	0	0	0	0	0	0	0	0	0	0	0	0	0	0	0	0	0	0	0	0	0
Spirochaetales	0.709187953	0	0	0	0	0	0.169721113	0	0	0	0	0.064294311	0.0704823	0.227290837	0	0	0	0	0.076044598	0	0	0	0	0.208231738	0	0	0	0	0	0	0.038028169	0	0	0.356039867	0	0	0.010575136	0.163406791	0	0.170059809	0.018923575	0	0.046153846	0	0.39648388	0	0	0.011774658	0
Synergistales	0	0	0	0	0	0	0	0	0	0	0	0	0	0	0	0	0	0	0	0	0	0	0	0	0	0	0	0	0	0	0	0	0	0	0	0	0	0	0	0	0	0	0	0	0	0	0	0	0
Thermotogales	0	0	0	0	0	0	0	0	0	0	0	0	0	0	0	0	0	0	0	0	0	0	0	0	0	0	0	0	0	0	0	0	0	0	0	0	0	0	0	0	0	0	0	0	0	0	0	0	0
Tissierellales	0.012320245	0	0.011246637	0	0.033819488	0	0	0.022529771	0.056856544	0.013719971	0	0.017411273	0	0.021813652	0	0	0	0.010752688	0.082704049	0.025485571	0.167803547	0	0	0	0	0	0	0	0.015684359	0.062472742	0	0	0	0	0	0	0	0.020290952	0	0	0.069386443	0	0	0	0	0	0	0.033870313	0.016951813
Veillonellales	0	0.067472737	0.019319209	0.015121262	0.068620156	0	0	0	0.178150504	0.029934483	0.037027516	0.01845878	0.05638584	0.01070355	0.108240722	0.051483374	0.01091491	0.032258065	0.025212429	0.091559272	0	0.122307402	0.115092376	0	0.028247821	0	0.012500463	0.112787732	0	0	0.092957746	0	0.016932601	0	0.024338945	0.032771389	0	0	0.010949893	0	0	0.055813253	0.046153846	0.338489059	0	0	0.119045379	0.056692798	0.10453618
Verrucomicrobiales	0	0	0	0	0	0	0	0	0	0	0	0	0	0	0	0	0	0	0	0	0	0	0	0	0	0	0	0	0	0	0	0	0	0	0	0	0	0	0	0	0	0	0	0	0	0	0	0	0
Xanthomonadales	0	0	0	0	0	0	0	0	0	0	0	0	0	0	0	0	0	0	0	0	0	0	0	0	0	0	0	0	0	0	0	0	0	0	0	0	0	0	0	0	0	0	0	0	0	0	0	0	0
[truncated: 64 more columns]
