# Supplementary material for: The significant clinical correlation of the intratumor oral microbiome in oral squamous cell carcinoma based on tissue-derived sequencing
Source: Front Physiol. 2023 Jan 9;13:1089539. doi: 10.3389/fphys.2022.1089539 (PMC9868672; doi:10.3389/fphys.2022.1089539)
Supplement: Supplementary file 2 [file DataSheet2.ZIP › 112oscc tumor micriobiota data/bacteria.sample.relabund.phylum.txt]

name	TCGA-CN-4742-01A	TCGA-BA-5556-01A	TCGA-BA-4074-01A	TCGA-CV-5971-01A	TCGA-H7-7774-01A	TCGA-BA-4077-01B	TCGA-CQ-5329-01A	TCGA-CN-4733-01A	TCGA-CQ-5330-01A	TCGA-CR-5250-01A	TCGA-CN-5369-01A	TCGA-CN-6996-01A	TCGA-CV-6939-01A	TCGA-CV-7411-01A	TCGA-DQ-5630-01A	TCGA-CN-6994-01A	TCGA-CX-7085-01A	TCGA-CN-6017-01A	TCGA-CN-4737-01A	TCGA-BA-6873-01A	TCGA-CV-6938-01A	TCGA-CV-7263-01A	TCGA-CR-6472-01A	TCGA-CR-6491-01A	TCGA-CN-5367-01A	TCGA-CV-6954-01A	TCGA-CQ-6225-01A	TCGA-CR-7382-01A	TCGA-CV-6961-01A	TCGA-CN-4730-01A	TCGA-CN-4740-01A	TCGA-CV-7434-01A	TCGA-CR-7369-01A	TCGA-CV-6959-01A	TCGA-DQ-5624-01A	TCGA-DQ-7591-01A	TCGA-CV-7178-01A	TCGA-BA-6872-01A	TCGA-CQ-6229-01A	TCGA-CQ-5323-01A	TCGA-CV-7100-01A	TCGA-D6-6825-01A	TCGA-CV-7095-01A	TCGA-BB-4225-01A	TCGA-CV-5973-01A	TCGA-DQ-5625-01A	TCGA-CQ-6223-01A	TCGA-CQ-6228-01A	TCGA-BB-4224-01A
Bacteroidetes	0.11931085669142832	0.39432762901276175	0.3690168443944997	0.14110638215514987	0.5895448664986812	0.07512952317930982	0.304511619625573	0.6233405263237582	0.24762817528854844	0.21036800268377784	0.3801242287781509	0.5831233000440403	0.4133810610287317	0.3041733402502708	0.291367529539933	0.10690254201871574	0.4329364402996344	0.4422682700225581	0.1004718602011504	0.12624810776469736	0.3939754339184992	0.10982642193492126	0.462943975427196	0.2187005008478887	0.0	0.054724320412013285	0.196024662876416	0.5258549358619949	0.8103903999370701	0.3954281627675783	0.3645092220709032	0.04950168563127357	0.6679923552442667	0.14843207778396192	0.14770706997483538	0.29543771943711145	0.1364431723465203	0.2286853716293045	0.3814262519596709	0.2223793037013996	0.15678572363791293	0.5176073721115506	0.309499731257435	0.3771609614580212	0.1277479289593328	0.4297101211140828	0.4652700912617255	0.2687548744941229	0.4289042471040098
Proteobacteria	0.048235606807484725	0.2873590440624225	0.010256950813006042	0.237043646991648	0.07845632801485798	0.0195328948924064	0.010293434347239831	0.07506777078832058	0.0	0.6706861725486994	0.08239846715612506	0.09882656999005528	0.0529983543712279	0.035714294683103526	0.10484985215807867	0.2142257788402391	0.07790571536621364	0.0	0.3184444443225355	0.3156224843781508	0.2704996082689465	0.03877099352959623	0.012080798311039092	0.13891025689806227	0.16447153179595994	0.011058891352653387	0.15296681563927628	0.11108331832464907	0.0	0.07486805648768079	0.038504495289179916	0.027519734094396786	0.0180856793084912	0.05002459995443568	0.5611121299058113	0.499846570325481	0.011140831457603705	0.05689675457693594	0.20704178706639206	0.2626231745685915	0.07162508838706312	0.07686955785279634	0.11412006551714475	0.01927675028777468	0.020691843609166632	0.0	0.053732049492541394	0.3483915282358636	0.0465290486463608
Firmicutes	0.08667871986009165	0.1435235031602789	0.4174691758680037	0.0961208363476548	0.3077568196575879	0.8751058223136707	0.2309247679831219	0.12672307403285196	0.5600414590028552	0.044701778287482966	0.3081463561259901	0.15004987227274205	0.2578847128408407	0.3001569833573034	0.4486983979027212	0.4057287415909485	0.18479085369572645	0.13451477337091633	0.1841652909286686	0.1437201909065598	0.2955674598973187	0.7502770270435959	0.3862933403855421	0.2396916238529768	0.6850316417240767	0.04234071164518531	0.4963683739390978	0.2392556552925443	0.05199614751265879	0.2109066355518734	0.251957001462803	0.2145276058453698	0.12146356036472528	0.09359007633475748	0.13634374502968627	0.11775716086797125	0.11362003585781882	0.16861916689563394	0.1230006357519104	0.043648512209031036	0.4404236646705347	0.18742829493017585	0.2458803420545178	0.4552259068643398	0.052974650080704434	0.04342923501943957	0.4219135197857808	0.1662138005001787	0.3525183006194241
Fusobacteria	0.039686166890023335	0.14791441983305315	0.17101254096598764	0.5133840679689344	0.0	0.011489968680028438	0.28167199606516563	0.07498833399383559	0.17209680135883676	0.031713208490087484	0.21045313963807666	0.08972892959438884	0.07033219441113837	0.13165413189460287	0.08292953455487549	0.0260967970222159	0.3031542951624985	0.3317012025169185	0.30730246209597056	0.057790336556407376	0.028982100885958564	0.0	0.021043947331088192	0.18683425328805495	0.0	0.8831334556598055	0.06598635445983805	0.02946571035779185	0.11971062210650228	0.3168215620406243	0.09112730551772576	0.0840028604651915	0.15458843893309152	0.3493453121533473	0.12660774549083018	0.07580016241336497	0.7217426093638072	0.38480579821531663	0.2735223152876466	0.3014699385731546	0.01717301822455401	0.11448962797786352	0.17423688574492638	0.0	0.2634019440528463	0.5217044504606604	0.04746139805782944	0.17484799480155302	0.11054391737603864
Verrucomicrobia	0.0	0.0	0.0	0.0	0.0	0.0	0.0	0.0	0.0	0.0	0.0	0.0	0.0	0.0	0.0	0.0	0.0	0.0	0.0	0.0	0.0	0.0	0.0	0.0	0.0	0.0	0.0	0.0	0.0	0.0	0.0	0.0	0.0	0.0	0.0	0.0	0.0	0.0	0.0	0.0	0.0	0.0	0.0	0.0	0.0	0.0	0.0	0.0	0.0
Chloroflexi	0.0	0.0	0.0	0.0	0.0	0.0	0.0	0.0	0.0	0.0	0.0	0.0	0.0	0.0	0.0	0.0	0.0	0.0	0.0	0.0	0.0	0.0	0.0	0.0	0.0	0.0	0.0	0.0	0.0	0.0	0.0	0.0	0.0	0.0	0.0	0.0	0.0	0.0	0.0	0.0	0.0	0.0	0.0	0.0	0.0	0.0	0.0	0.0	0.0
Thermotogae	0.0	0.0	0.0	0.0	0.0	0.0	0.0	0.0	0.0	0.0	0.0	0.0	0.0	0.0	0.0	0.0	0.0	0.0	0.0	0.0	0.0	0.0	0.0	0.0	0.0	0.0	0.0	0.0	0.0	0.0	0.0	0.0	0.0	0.0	0.0	0.0	0.0	0.0	0.0	0.0	0.0	0.0	0.0	0.0	0.0	0.0	0.0	0.0	0.0
Actinobacteria	0.0	0.026810734822364537	0.027845563496299016	0.0	0.022073507109029968	0.0	0.0	0.09050675311200433	0.010463485522617277	0.035673928046149675	0.01840586893893336	0.0143521313895961	0.13507148293692292	0.0	0.06825211951239754	0.2445607312876697	0.0	0.09151575408960712	0.0271301304196212	0.3551150426399286	0.010975397029277174	0.08874999482507342	0.11763793854513473	0.0	0.0	0.0	0.08469213546112096	0.09366300751111664	0.0	0.0	0.21662262340213675	0.6210194257815156	0.037260550490030825	0.0	0.026383811422305496	0.01115838695607126	0.0	0.0	0.010467770983244256	0.0	0.14798666224257995	0.10320518336175227	0.11958152579546524	0.1483363813898644	0.0	0.0	0.010712847479633171	0.028442956307587426	0.053001107994471344
Spirochaetes	0.7048140181786315	0.0	0.0	0.0	0.0	0.0	0.16835766852510098	0.0	0.0	0.0	0.0	0.06391919670917724	0.07033219441113837	0.2234080057003284	0.0	0.0	0.0	0.0	0.05730855762626181	0.0	0.0	0.0	0.0	0.20598266561110806	0.0	0.0	0.0	0.0	0.0	0.0	0.037279352257251465	0.0	0.0	0.3543293493409277	0.0	0.0	0.010546010730430058	0.1561317298887948	0.0	0.16939624139125872	0.01717301822455401	0.0	0.03668144963051082	0.0	0.3932852913790478	0.0	0.0	0.0	0.0
Synergistetes	0.0	0.0	0.0	0.0	0.0	0.0	0.0	0.0	0.0	0.0	0.0	0.0	0.0	0.0	0.0	0.0	0.0	0.0	0.0	0.0	0.0	0.0	0.0	0.0	0.0	0.0	0.0	0.0	0.0	0.0	0.0	0.0	0.0	0.0	0.0	0.0	0.0	0.0	0.0	0.0	0.0	0.0	0.0	0.0	0.0	0.0	0.0	0.0	0.0
Tenericutes	0.0	0.0	0.0	0.0	0.0	0.0	0.0	0.0	0.0	0.0	0.0	0.0	0.0	0.0	0.0	0.0	0.0	0.0	0.0	0.0	0.0	0.0	0.0	0.0	0.15049682647996335	0.0	0.0	0.0	0.0	0.0	0.0	0.0	0.0	0.0	0.0	0.0	0.0	0.0	0.0	0.0	0.1488328246128014	0.0	0.0	0.0	0.14130793417791776	0.0	0.0	0.0	0.0
[truncated: 63 more columns]
