# Supplementary material for: The significant clinical correlation of the intratumor oral microbiome in oral squamous cell carcinoma based on tissue-derived sequencing
Source: Front Physiol. 2023 Jan 9;13:1089539. doi: 10.3389/fphys.2022.1089539 (PMC9868672; doi:10.3389/fphys.2022.1089539)
Supplement: Supplementary file 2 [file DataSheet2.ZIP › 20normal tissues microbiota data/bacteria.sample.relabund.class.txt]

name	TCGA-CV-6433-11A	TCGA-CV-6933-11A	TCGA-CV-5442-11A	TCGA-CV-5973-11A	TCGA-CV-5976-11A	TCGA-CV-6954-11A	TCGA-CV-6959-11A	TCGA-CV-5971-11A	TCGA-CV-6952-11A	TCGA-CV-6003-11A	TCGA-CV-5966-11A	TCGA-CV-5970-11A	TCGA-CV-5439-11B	TCGA-CV-5977-11A	TCGA-CV-6938-11A	TCGA-CV-6939-11A	TCGA-CV-7416-11A	TCGA-CV-6951-11A	TCGA-CV-7255-11A	TCGA-CV-6961-11A	summary	Relative abundance
Actinobacteria	0.044943626	0.11106572	0.017441026	0.119336178	0.093530441	0.160979447	0.087985539	0.160061099	0.013584591	0.118169914	0.097887214	0.019437156	0.284000922	0.127883765	0	0.130793022	0.045141285	0.026852769	0.018883499	0	1.677977214	0.083898861
Alphaproteobacteria	0	0	0	0	0	0	0	0	0	0	0	0	0	0	0	0	0	0	0	0	0	0
Anaerolineae	0	0	0	0	0	0	0	0	0	0	0	0	0	0	0	0	0	0	0	0	0	0
Bacilli	0.111230497	0.030304578	0.051031272	0.120576102	0.209601826	0.077596911	0.092254724	0.368992614	0.051575449	0.111484463	0.043956085	0.233508536	0.239819614	0.217127798	0	0.090769223	0.775303936	0.019813633	0.122752675	0	2.967699936	0.148384997
Bacteroidia	0.480170371	0.441941758	0.308427092	0.313898032	0.334949401	0.268174627	0.238937808	0.091585794	0.509686794	0.289198768	0.301507646	0.175530334	0.221686028	0.178472885	0.497989912	0.322980015	0	0.594183424	0.657731474	0.830828694	7.057880857	0.352894043
Betaproteobacteria	0	0.063134537	0.103817943	0	0.015049814	0	0.186279025	0.011450763	0.015155204	0.093840369	0	0.241631942	0	0	0.150232593	0.042546544	0	0	0	0	0.923138735	0.046156937
Clostridia	0.0907363	0.075761444	0.068384333	0.0379956	0.075027454	0.146486107	0.04719087	0.020245762	0.045574202	0.048529741	0.139542181	0.029190698	0	0.076561711	0	0.05835776	0	0.033977887	0.011231165	0.016910479	1.021703694	0.051085185
Coriobacteriia	0.0550875	0.025253815	0	0.015064446	0.018277365	0.018498229	0	0	0	0.015930611	0.067877708	0	0.043255365	0.044461312	0	0.023830301	0	0.014059815	0	0	0.341596466	0.017079823
Deltaproteobacteria	0	0	0	0	0	0	0	0	0	0	0	0	0	0	0	0	0	0	0	0	0	0
Epsilonproteobacteria	0	0	0.02968865	0	0.023354411	0.036258407	0.019236378	0	0.089442391	0.01333597	0	0	0.017082952	0.014305517	0.074502515	0.011067851	0	0	0	0	0.328275042	0.016413752
Erysipelotrichia	0.020172846	0.075761444	0	0	0	0	0	0	0.012809589	0	0.015867849	0.010127257	0	0.013669958	0	0	0	0.038508272	0	0	0.186917216	0.009345861
Flavobacteriia	0	0.05050763	0.035454418	0	0.032899257	0	0	0	0.01186073	0.011029802	0.010188794	0.031269334	0	0.092204731	0	0.04628374	0	0.013200605	0	0	0.334899041	0.016744952
Fusobacteriia	0.06724282	0.025253815	0.141037067	0.055020007	0.01218491	0.187645352	0.092092161	0.037886538	0.112814273	0.101110576	0.05825961	0.056791329	0	0.082281238	0.03650938	0.088542808	0	0.155126631	0.150064933	0.109991292	1.569854739	0.078492737
Gammaproteobacteria	0.012367534	0	0.04279474	0.098161414	0	0	0.067907762	0.19136486	0.0936745	0.018746739	0	0.108075044	0	0.038301908	0.063250244	0.020823309	0.088063532	0	0	0	0.843531585	0.042176579
Mollicutes	0	0	0.035880254	0	0	0	0	0	0	0	0	0	0	0	0	0	0	0	0	0	0.035880254	0.001794013
Negativicutes	0.068903137	0.025253815	0.03516318	0.108241115	0.057878322	0.071545608	0.132687832	0.109317973	0.019102018	0.173931245	0.092831703	0.035313336	0.190923066	0.045081225	0	0.142875894	0.074718554	0.07311104	0.035511949	0.012101446	1.504492459	0.075224623
Sphingobacteriia	0	0	0	0	0	0	0	0	0	0	0	0	0	0	0	0	0	0	0	0	0	0
Spirochaetia	0	0.05050763	0.034646893	0.091491553	0.110679598	0	0.014568405	0	0	0	0.151826004	0	0	0.059117849	0	0	0	0	0	0	0.512837931	0.025641897
Synergistia	0	0	0	0	0	0	0	0	0	0	0	0	0	0	0	0	0	0	0	0	0	0
Thermotogae	0	0	0	0	0	0	0	0	0	0	0	0	0	0	0	0	0	0	0	0	0	0
Tissierellia	0.045409658	0.025253815	0.078882028	0	0.014215728	0.01096655	0	0	0.014832155	0	0.014779122	0.039306827	0	0	0.144229819	0.014086356	0	0.028822622	0	0	0.430784679	0.021539234
Verrucomicrobiae	0	0	0	0	0	0	0	0	0	0	0	0	0	0	0	0	0	0	0	0	0	0
