# Supplementary material for: The significant clinical correlation of the intratumor oral microbiome in oral squamous cell carcinoma based on tissue-derived sequencing
Source: Front Physiol. 2023 Jan 9;13:1089539. doi: 10.3389/fphys.2022.1089539 (PMC9868672; doi:10.3389/fphys.2022.1089539)
Supplement: Supplementary file 2 [file DataSheet2.ZIP › 20normal tissues microbiota data/bacteria.sample.relabund.family.txt]

name	TCGA-CV-6433-11A	TCGA-CV-6933-11A	TCGA-CV-5442-11A	TCGA-CV-5973-11A	TCGA-CV-5976-11A	TCGA-CV-6954-11A	TCGA-CV-6959-11A	TCGA-CV-5971-11A	TCGA-CV-6952-11A	TCGA-CV-6003-11A	TCGA-CV-5966-11A	TCGA-CV-5970-11A	TCGA-CV-5439-11B	TCGA-CV-5977-11A	TCGA-CV-6938-11A	TCGA-CV-6939-11A	TCGA-CV-7416-11A	TCGA-CV-6951-11A	TCGA-CV-7255-11A	TCGA-CV-6961-11A
Acidaminococcaceae	0	0	0	0	0	0	0	0	0	0	0	0	0	0	0	0	0	0	0	0	0
Actinomycetaceae	0	0.021276596	0.011082325	0.029374122	0.105585302	0.103784963	0.065780052	0.064999641	0	0.075802465	0.061073572	0	0.144160962	0.13092762	0.014559208	0.093841642	0.035015622	0.020332266	0	0	0.048879818
Aerococcaceae	0	0	0	0	0	0	0	0	0	0	0	0	0	0	0	0	0.021627296	0	0	0	0.001081365
Akkermansiaceae	0	0	0	0	0	0	0	0	0	0	0	0	0	0	0	0	0	0	0	0	0
Anaerolineaceae	0	0	0	0	0	0	0	0	0	0	0	0	0	0	0	0	0	0	0	0	0
Atopobiaceae	0.05075002	0.021276596	0	0.014503826	0.018106724	0.015710342	0	0	0	0.015912833	0.06254136	0	0.043218748	0.041356731	0	0.021505376	0	0.011673658	0	0	0.015827811
Bacteroidaceae	0	0	0	0	0	0	0	0	0	0	0	0	0	0	0	0	0	0	0	0	0
Bifidobacteriaceae	0	0	0	0	0.011208925	0	0	0	0	0	0.031409463	0	0	0.010123148	0	0.015640274	0	0	0.018670035	0	0.004352592
Bradyrhizobiaceae	0	0	0	0	0	0	0	0	0	0	0	0	0	0	0	0	0	0	0	0	0
Brevibacteriaceae	0	0	0	0	0	0	0	0	0	0	0	0	0	0	0	0	0	0	0	0	0
Burkholderiaceae	0	0	0	0	0	0	0	0	0	0	0	0	0	0	0	0	0	0	0	0	0
Campylobacteraceae	0	0	0.03095951	0	0.02313637	0.035831713	0.019553343	0	0.090220088	0.013344488	0	0	0.017073539	0.014222357	0.082660679	0.010752688	0	0	0	0	0.016887739
Cardiobacteriaceae	0	0	0	0	0	0	0	0	0	0	0	0	0	0	0	0	0	0	0	0	0
Carnobacteriaceae	0	0	0	0	0	0	0	0	0	0	0	0.010281666	0	0.031737397	0	0	0.227598065	0	0	0	0.013480856
Catabacteriaceae	0	0	0	0	0	0	0	0	0	0	0	0	0	0	0	0	0	0	0	0	0
Caulobacteraceae	0	0	0	0	0	0	0	0	0	0	0	0	0	0	0	0	0	0	0	0	0
Christensenellaceae	0	0	0	0	0	0	0	0	0	0	0	0	0	0	0	0	0	0	0	0	0
Chromobacteriaceae	0	0	0	0	0	0	0	0	0	0	0	0	0	0	0	0	0	0	0	0	0
Clostridiaceae	0	0	0	0	0	0	0	0	0	0	0	0	0	0	0	0	0	0	0	0	0
Clostridiales Family XIII. Incertae Sedis	0.053690369	0.021276596	0.018265254	0	0	0	0	0	0	0	0.015464522	0	0	0	0	0	0	0	0	0	0.005434837
Comamonadaceae	0	0	0	0	0	0	0	0	0	0	0	0	0	0	0	0	0	0	0	0	0
Coriobacteriaceae	0	0	0	0	0	0	0	0	0	0	0	0	0	0	0	0	0	0	0	0	0
Corynebacteriaceae	0	0	0	0	0	0	0	0	0	0	0	0	0	0	0	0	0	0	0	0	0
Desulfovibrionaceae	0	0	0	0	0	0	0	0	0	0	0	0	0	0	0	0	0	0	0	0	0
Dietziaceae	0	0	0	0	0	0	0	0	0	0	0	0	0	0	0	0	0	0	0	0	0
Eggerthellaceae	0	0	0	0	0	0	0	0	0	0	0	0	0	0	0	0	0	0	0	0	0
Enterobacteriaceae	0	0	0	0	0	0	0	0	0	0	0	0	0	0	0	0	0	0	0	0	0
Enterococcaceae	0	0	0	0	0	0	0	0	0	0	0	0	0	0	0	0	0	0	0	0	0
Erysipelotrichaceae	0.02138813	0.063829787	0	0.01035801	0	0	0	0	0.012920967	0	0.016040924	0.010876473	0	0.013590493	0	0	0	0.038113335	0	0	0.009355906
Eubacteriaceae	0	0	0	0	0	0	0	0	0	0	0	0	0	0	0	0	0	0	0	0	0
Fervidobacteriaceae	0	0	0	0	0	0	0	0	0	0	0	0	0	0	0	0	0	0	0	0	0
Flavobacteriaceae	0	0.042553191	0.036972089	0	0.032592104	0	0	0	0.011963859	0.011035281	0.010299926	0.033582644	0	0.091665124	0.010326349	0.044965787	0	0.01306522	0	0	0.016951079
Fusobacteriaceae	0.063988357	0.021276596	0.12793296	0.044098329	0	0.16946081	0.074625785	0.021372379	0.113115135	0.039587259	0.034303527	0.050077095	0	0.056986914	0.038511795	0.085043988	0	0.149129053	0.151307254	0.110887972	0.06758526
Gordoniaceae	0	0	0	0	0	0	0	0	0	0	0	0	0	0	0	0	0	0	0	0	0
Helicobacteraceae	0	0	0	0	0	0	0	0	0	0	0	0	0	0	0	0	0	0	0	0	0
Hydrogenophilaceae	0	0	0	0	0	0	0	0	0	0	0	0	0	0	0	0	0	0	0	0	0
Lachnospiraceae	0.041103938	0	0.029538485	0.034000929	0.03420159	0.142596849	0.042090407	0.014469728	0.025812819	0.047470775	0.067617226	0.011418749	0	0.056806179	0	0.046920821	0	0.03308825	0	0.0169106	0.032202367
Lactobacillaceae	0	0	0	0	0.020118583	0	0	0	0	0	0	0	0	0	0	0	0	0	0.106501429	0	0.006331001
Leptotrichiaceae	0	0	0.018684269	0.013305538	0	0.015816342	0.018513379	0	0	0.06104772	0.024385882	0.010819145	0	0.024649918	0	0	0	0	0	0	0.00936111
Micrococcaceae	0.010914108	0.031914894	0	0.089802947	0.017704353	0.067699944	0.02313356	0.316229376	0	0.048173308	0	0.04751848	0.151098376	0	0	0.03714565	0	0.016002962	0	0	0.042866898
Moraxellaceae	0	0	0	0	0	0	0	0	0	0	0	0	0	0	0	0	0	0	0	0	0
Mycobacteriaceae	0	0	0	0	0	0	0	0	0	0	0	0	0	0	0	0	0	0	0	0	0
Mycoplasmataceae	0	0	0.037416153	0	0	0	0	0	0	0	0	0	0	0	0	0	0	0	0	0	0.001870808
Neisseriaceae	0	0.085106383	0.119644994	0	0.01207115	0	0.189186019	0.011184509	0.017001273	0.095312009	0	0.259646175	0	0	0.167548076	0.058651026	0.041452318	0	0	0	0.052840197
Odoribacteraceae	0	0	0	0	0	0	0	0	0	0	0	0	0	0	0	0	0	0	0	0	0
Oscillospiraceae	0	0	0	0	0	0	0	0	0	0	0	0	0	0	0	0	0	0	0	0	0
Pasteurellaceae	0	0	0.025550404	0.079187769	0	0	0.068890658	0.155780503	0.091984837	0.018729004	0	0.048226584	0	0.038380009	0.03117859	0.024437928	0	0	0	0	0.029117314
Peptoniphilaceae	0.047881247	0.021276596	0.081630596	0	0.01207115	0.010757512	0	0	0.014507753	0	0.014725584	0.041875991	0	0	0.090695724	0.013685239	0	0.028527019	0	0	0.018881721
Peptostreptococcaceae	0	0.042553191	0.022969652	0	0.030177874	0	0	0	0.01745464	0	0.05464371	0.018287959	0	0	0	0	0	0	0	0	0.009304351
Porphyromonadaceae	0	0.031914894	0.139389216	0.016197201	0.136806361	0	0.045963508	0	0.053950706	0.012475555	0.025032189	0.01181117	0	0.087865206	0.091689999	0	0	0	0	0	0.0326548
Prevotellaceae	0.497736121	0.340425532	0.175472139	0.306036031	0.189114676	0.261319566	0.195302454	0.064781562	0.455407428	0.272245044	0.274573783	0.175014915	0.217803385	0.087819746	0.446517296	0.303030303	0	0.582445975	0.654932529	0.834372048	0.316717527
Propionibacteriaceae	0	0.14893617	0	0	0	0	0	0	0	0	0	0	0	0	0	0	0	0	0	0	0.007446809
Pseudomonadaceae	0	0	0	0	0	0	0	0	0	0	0	0	0	0	0	0	0.213755371	0	0	0	0.010687769
Rhizobiaceae	0	0	0	0	0	0	0	0	0	0	0	0	0	0	0	0	0	0	0	0	0
Rhodobacteraceae	0	0	0	0	0	0	0	0	0	0	0	0	0	0	0	0	0	0	0	0	0
Rikenellaceae	0	0	0	0	0	0	0	0	0	0	0	0	0	0	0	0	0	0	0	0	0
Ruminococcaceae	0	0	0	0	0	0	0	0	0	0	0	0	0	0	0	0	0	0	0	0	0
Selenomonadaceae	0	0.021276596	0	0.049302293	0.014083008	0	0	0	0	0	0.020089011	0	0	0.010018846	0	0.058651026	0	0	0	0	0.008671039
Sphingobacteriaceae	0	0	0	0	0	0	0	0	0	0	0	0	0	0	0	0	0	0	0	0	0
Spirochaetaceae	0	0.042553191	0.036129996	0.095614627	0.109646275	0	0.014809472	0	0	0	0.153482168	0	0	0.058774186	0	0	0	0	0	0	0.025550496
Staphylococcaceae	0	0	0	0	0	0	0	0	0	0	0	0	0	0	0	0	0	0	0	0	0
Streptococcaceae	0.087656035	0.042553191	0.020822557	0.115033801	0.163966448	0.07528259	0.077237786	0.230958059	0.043523258	0.10472827	0.03967221	0.205257647	0.228114034	0.175125208	0	0.082111437	0.264103388	0.021036185	0.01656921	0	0.099687566
Sutterellaceae	0	0	0	0	0	0	0	0	0	0	0	0	0	0	0	0	0	0	0	0	0
Synergistaceae	0	0	0	0	0	0	0	0	0	0	0	0	0	0	0	0	0	0	0	0	0
Tissierellaceae	0	0	0	0	0	0	0	0	0	0	0	0	0	0	0	0	0	0	0	0	0
Veillonellaceae	0.067244986	0	0.026935376	0.063837981	0.043254952	0.063285364	0.133681976	0.087925744	0.018814742	0.167259395	0.073730287	0.030179858	0.190812932	0.034788628	0	0.080156403	0.175721781	0.066176501	0.035813967	0	0.067981044
Xanthomonadaceae	0	0	0	0	0	0	0	0	0	0	0	0	0	0	0	0	0	0	0	0	0
