# Supplementary material for: The significant clinical correlation of the intratumor oral microbiome in oral squamous cell carcinoma based on tissue-derived sequencing
Source: Front Physiol. 2023 Jan 9;13:1089539. doi: 10.3389/fphys.2022.1089539 (PMC9868672; doi:10.3389/fphys.2022.1089539)
Supplement: Supplementary file 2 [file DataSheet2.ZIP › 20normal tissues microbiota data/bacteria.sample.relabund.genus.txt]

name	TCGA-CV-6433-11A	TCGA-CV-6933-11A	TCGA-CV-5442-11A	TCGA-CV-5973-11A	TCGA-CV-5976-11A	TCGA-CV-6954-11A	TCGA-CV-6959-11A	TCGA-CV-5971-11A	TCGA-CV-6952-11A	TCGA-CV-6003-11A	TCGA-CV-5966-11A	TCGA-CV-5970-11A	TCGA-CV-5439-11B	TCGA-CV-5977-11A	TCGA-CV-6938-11A	TCGA-CV-6939-11A	TCGA-CV-7416-11A	TCGA-CV-6951-11A	TCGA-CV-7255-11A	TCGA-CV-6961-11A
Abiotrophia	0	0	0	0	0	0	0	0	0	0	0	0	0	0	0	0	0.017476923	0	0	0	0.000873846
Acetivibrio	0	0	0	0	0	0	0	0	0	0	0	0	0	0	0	0	0	0	0	0	0
Acidaminococcus	0	0	0	0	0	0	0	0	0	0	0	0	0	0	0	0	0	0	0	0	0
Acinetobacter	0	0	0	0	0	0	0	0	0	0	0	0	0	0	0	0	0	0	0	0	0
Actinobacillus	0	0	0	0	0	0	0	0	0	0	0	0	0	0	0	0	0	0	0	0	0
Actinobaculum	0	0	0	0	0	0	0	0	0	0	0	0	0	0	0	0	0	0	0	0	0
Actinomyces	0	0.023809524	0.012494	0.029482339	0.103997084	0.106995001	0.067540328	0.062031316	0	0.077333097	0.0629847	0	0.143946629	0.132378511	0.010839557	0.095332671	0.02829597	0.020433254	0	0	0.048894699
Adlercreutzia	0	0	0	0	0	0	0	0	0	0	0	0	0	0	0	0	0	0	0	0	0
Afipia	0	0	0	0	0	0	0	0	0	0	0	0	0	0	0	0	0	0	0	0	0
Aggregatibacter	0	0	0	0	0	0	0	0	0.088390199	0	0	0	0	0	0	0	0	0	0	0	0.00441951
Agrobacterium	0	0	0	0	0	0	0	0	0	0	0	0	0	0	0	0	0	0	0	0	0
Akkermansia	0	0	0	0	0	0	0	0	0	0	0	0	0	0	0	0	0	0	0	0	0
Alistipes	0	0	0	0	0	0	0	0	0	0	0	0	0	0	0	0	0	0	0	0	0
Allofustis	0	0	0	0	0	0	0	0	0	0	0	0	0	0	0	0	0	0	0	0	0
Alloprevotella	0	0	0.028590174	0.018188909	0.031385413	0	0	0	0	0	0.013790323	0	0	0	0	0.020854022	0	0.151268236	0	0	0.013203854
Alloscardovia	0	0	0	0	0	0	0	0	0	0	0	0	0	0	0	0	0	0	0	0	0
Alterileibacterium	0	0	0	0	0	0	0	0	0	0	0	0	0	0	0	0	0	0	0	0	0
Anaerococcus	0	0	0	0	0	0	0	0	0	0	0	0	0	0	0.046268989	0	0	0	0	0	0.002313449
Anaerofustis	0	0	0	0	0	0	0	0	0	0	0	0	0	0	0	0	0	0	0	0	0
Anaeroglobus	0	0	0	0	0	0	0	0	0	0	0	0	0	0	0	0	0	0.037681096	0	0	0.001884055
Anaerosphaera	0	0	0	0	0	0	0	0	0	0	0	0	0	0	0	0	0	0	0	0	0
Anaerosporobacter	0	0	0	0	0	0	0	0	0	0	0	0	0	0	0	0	0	0	0	0	0
Anaerostipes	0	0	0	0	0	0	0	0	0	0	0	0	0	0	0	0	0	0	0	0	0
Anaerotruncus	0	0	0	0	0	0	0	0	0	0	0	0	0	0	0	0	0	0	0	0	0
Angelakisella	0	0	0	0	0	0	0	0	0	0	0	0	0	0	0	0	0	0	0	0	0
Asaccharospora	0	0	0	0	0	0	0	0	0	0	0	0	0	0	0	0	0	0	0	0	0
Atopobium	0.051857073	0	0	0.014112844	0.010124327	0.01612337	0	0	0	0.016229365	0.03681367	0	0.043111237	0.041632829	0	0.011916584	0	0.011110096	0	0	0.01265157
Bacteroides	0	0	0	0	0	0	0	0	0	0	0	0	0	0	0	0	0	0	0	0	0
Bariatricus	0	0	0	0	0	0	0	0	0	0	0	0	0	0	0	0	0	0	0	0	0
Barnesiella	0	0	0	0	0	0	0	0	0	0	0	0	0	0	0	0	0	0	0	0	0
Bergeyella	0	0	0	0	0	0	0	0	0	0	0	0	0	0	0	0	0	0	0	0	0
Bifidobacterium	0	0	0	0	0	0	0	0	0	0	0.026315976	0	0	0	0	0	0	0	0	0	0.001315799
Bilophila	0	0	0	0	0	0	0	0	0	0	0	0	0	0	0	0	0	0	0	0	0
Bittarella	0	0	0	0	0	0	0	0	0	0	0	0	0	0	0	0	0	0	0	0	0
Blautia	0	0	0	0	0	0	0	0	0	0	0	0	0	0	0	0	0	0	0	0	0
Bradyrhizobium	0	0	0	0	0	0	0	0	0	0	0	0	0	0	0	0	0	0	0	0	0
Brevibacterium	0	0	0	0	0	0	0	0	0	0	0	0	0	0	0	0	0	0	0	0	0
Brevundimonas	0	0	0	0	0	0	0	0	0	0	0	0	0	0	0	0	0	0	0	0	0
Bulleidia	0	0	0	0	0	0	0	0	0	0	0	0	0	0	0	0	0	0	0	0	0
Butyricicoccus	0	0	0	0	0	0	0	0	0	0	0	0	0	0	0	0	0	0	0	0	0
Butyricimonas	0	0	0	0	0	0	0	0	0	0	0	0	0	0	0	0	0	0	0	0	0
Butyrivibrio	0	0	0	0	0	0	0	0	0	0	0	0	0	0	0	0	0	0	0	0	0
Campylobacter	0	0	0.031648884	0.010038383	0.023285951	0.03699498	0.020081775	0	0.091138081	0.013617811	0	0	0.017048526	0.014381454	0.087921691	0.010923535	0	0	0	0	0.017854054
Candidatus Stoquefichus	0	0	0	0	0	0	0	0	0	0	0	0	0	0	0	0	0	0	0	0	0
Capnocytophaga	0	0.047619048	0.037824752	0	0.034422711	0	0	0	0.012136478	0.011254815	0.01063307	0.03314809	0	0.092699951	0.010983579	0.045680238	0	0.013130114	0	0	0.017476642
Cardiobacterium	0	0	0	0	0	0	0	0	0	0	0	0	0	0	0	0	0	0	0	0	0
Catabacter	0	0	0	0	0	0	0	0	0	0	0	0	0	0	0	0	0	0	0	0	0
Catenibacterium	0	0	0	0	0	0	0	0	0	0	0	0	0	0	0	0	0	0	0	0	0
Catonella	0	0	0	0.021390059	0	0	0	0	0	0	0.053277056	0	0	0	0	0.015888779	0	0	0	0	0.004527795
Centipeda	0	0	0	0	0	0	0	0	0	0	0	0	0	0	0	0	0	0	0	0	0
Christensenella	0	0	0	0	0	0	0	0	0	0	0	0	0	0	0	0	0	0	0	0	0
Chryseobacterium	0	0	0	0	0	0	0	0	0	0	0	0	0	0	0	0	0	0	0	0	0
Citrobacter	0	0	0	0	0	0	0	0	0	0	0	0	0	0	0	0	0	0	0	0	0
Cloacibacillus	0	0	0	0	0	0	0	0	0	0	0	0	0	0	0	0	0	0	0	0	0
Clostridioides	0	0	0	0	0	0	0	0	0	0	0	0	0	0	0	0	0	0	0	0	0
Clostridium	0	0	0	0	0	0	0	0	0	0	0	0	0	0	0	0	0	0	0	0	0
Colibacter	0	0	0	0	0	0	0	0	0	0	0	0	0	0	0	0	0	0	0	0	0
Collinsella	0	0	0	0	0	0	0	0	0	0	0	0	0	0	0	0	0	0	0	0	0
Comamonas	0	0	0	0	0	0	0	0	0	0	0	0	0	0	0	0	0	0	0	0	0
Coprobacillus	0	0	0	0	0	0	0	0	0	0	0	0	0	0	0	0	0	0	0	0	0
Coprobacter	0	0	0	0	0	0	0	0	0	0	0	0	0	0	0	0	0	0	0	0	0
Coprococcus	0	0	0	0	0	0	0	0	0	0	0	0	0	0	0	0	0	0	0	0	0
Corynebacterium	0	0	0	0	0	0	0	0	0	0	0	0	0	0	0	0	0	0	0	0	0
Criibacterium	0	0	0	0	0	0	0	0	0	0	0	0	0	0	0	0	0	0	0	0	0
Cryptobacterium	0	0	0	0	0	0	0	0	0	0	0	0	0	0	0	0	0	0	0	0	0
Culturomica	0	0	0	0	0	0	0	0	0	0	0	0	0	0	0	0	0	0	0	0	0
Delftia	0	0	0	0	0	0	0	0	0	0	0	0	0	0	0	0	0	0	0	0	0
Desulfovibrio	0	0	0	0	0	0	0	0	0	0	0	0	0	0	0	0	0	0	0	0	0
Dialister	0.055515421	0	0	0.016663021	0	0	0	0	0	0	0.010064006	0	0	0.011139328	0	0	0	0.011887026	0.026657567	0	0.006596318
Dielma	0	0	0	0	0	0	0	0	0	0	0	0	0	0	0	0	0	0	0	0	0
Dietzia	0	0	0	0	0	0	0	0	0	0	0	0	0	0	0	0	0	0	0	0	0
Dorea	0	0	0	0	0	0	0	0	0	0	0	0	0	0	0	0	0	0	0	0	0
Duodenibacillus	0	0	0	0	0	0	0	0	0	0	0	0	0	0	0	0	0	0	0	0	0
Eggerthella	0	0	0	0	0	0	0	0	0	0	0	0	0	0	0	0	0	0	0	0	0
Eggerthia	0	0	0	0	0	0	0	0	0	0	0	0	0	0	0	0	0	0	0	0	0
Eikenella	0	0.095238095	0.01405649	0	0	0	0	0	0.01534234	0	0	0	0	0	0.01591823	0	0	0	0	0	0.007027758
Eisenbergiella	0	0	0	0	0	0	0	0	0	0	0	0	0	0	0	0	0	0	0	0	0
Emergencia	0	0	0	0	0	0	0	0	0	0	0	0	0	0	0	0	0	0	0	0	0
Empedobacter	0	0	0	0	0	0	0	0	0	0	0	0	0	0	0	0	0	0	0	0	0
Ensifer	0	0	0	0	0	0	0	0	0	0	0	0	0	0	0	0	0	0	0	0	0
Enterobacter	0	0	0	0	0	0	0	0	0	0	0	0	0	0	0	0	0	0	0	0	0
Enterococcus	0	0	0	0	0	0	0	0	0	0	0	0	0	0	0	0	0	0	0	0	0
Erysipelatoclostridium	0	0	0	0	0	0	0	0	0	0	0	0	0	0	0	0	0	0	0	0	0
Escherichia	0	0	0	0	0	0	0	0	0	0	0	0	0	0	0	0	0	0	0	0	0
Eubacterium	0	0	0	0	0	0	0	0	0	0	0	0	0	0	0	0	0	0	0	0	0
Ezakiella	0	0	0	0	0	0	0	0	0	0	0	0	0	0	0	0	0	0	0	0	0
Faecalibacterium	0	0	0	0	0	0	0	0	0	0	0	0	0	0	0	0	0	0	0	0	0
Faecalibaculum	0	0	0	0	0	0	0	0	0	0	0	0	0	0	0	0	0	0	0	0	0
Faecalicoccus	0	0	0	0	0	0	0	0	0	0	0	0	0	0	0	0	0	0	0	0	0
Faecalitalea	0	0	0	0	0	0	0	0	0	0	0	0	0	0	0	0	0	0	0	0	0
Fenollaria	0	0	0	0	0	0	0	0	0	0	0	0	0	0	0	0	0	0	0	0	0
Filifactor	0	0	0	0	0	0	0	0	0	0	0.018736966	0	0	0	0	0	0	0	0	0	0.000936848
Fournierella	0	0	0	0	0	0	0	0	0	0	0	0	0	0	0	0	0	0	0	0	0
Fusicatenibacter	0	0	0	0	0	0	0	0	0	0	0	0	0	0	0	0	0	0	0	0	0
Fusobacterium	0.066490463	0.023809524	0.130862146	0.044268174	0	0.174962308	0.076649443	0.020424457	0.114266087	0.04038308	0.035389876	0.04953528	0	0.057576929	0.040962912	0.086395233	0	0.149869762	0.152924625	0.111868849	0.068831957
Gabonia	0	0	0	0	0	0	0	0	0	0	0	0	0	0	0	0	0	0	0	0	0
Gabonibacter	0	0	0	0	0	0	0	0	0	0	0	0	0	0	0	0	0	0	0	0	0
Gardnerella	0	0	0	0	0	0	0	0	0	0	0	0	0	0	0	0	0	0	0	0	0
Gemella	0.025425514	0	0.028580433	0	0.010124327	0	0	0.055876234	0	0	0	0.027804035	0	0	0	0	0.179866665	0	0	0	0.01638386
Gordonia	0	0	0	0	0	0	0	0	0	0	0	0	0	0	0	0	0	0	0	0	0
Gordonibacter	0	0	0	0	0	0	0	0	0	0	0	0	0	0	0	0	0	0	0	0	0
Granulicatella	0	0	0	0	0	0	0	0	0	0	0	0.010174259	0	0.032085192	0	0	0.191517947	0	0	0	0.01168887
Gulbenkiania	0	0	0	0	0	0	0	0	0	0	0	0	0	0	0	0	0	0	0	0	0
Haemophilus	0	0	0.022755246	0.077898008	0	0	0.067954131	0.146498736	0	0.017780498	0	0.046779168	0	0.036926637	0.030509941	0.024826216	0	0	0	0	0.023596429
Helcococcus	0	0	0	0	0	0	0	0	0	0	0	0	0	0	0	0	0	0	0	0	0
Helicobacter	0	0	0	0	0	0	0	0	0	0	0	0	0	0	0	0	0	0	0	0	0
Hespellia	0	0	0	0	0	0	0	0	0	0	0	0	0	0	0	0	0	0	0	0	0
Histophilus	0	0	0	0	0	0	0	0	0	0	0	0	0	0	0	0	0	0	0	0	0
Holdemanella	0	0	0	0	0	0	0	0	0	0	0	0	0	0	0	0	0	0	0	0	0
Holdemania	0	0	0	0	0	0	0	0	0	0	0	0	0	0	0	0	0	0	0	0	0
Hungatella	0	0	0	0	0	0	0	0	0	0	0	0	0	0	0	0	0	0	0	0	0
Intestinibacter	0	0	0	0	0	0	0	0	0	0	0	0	0	0	0	0	0	0	0	0	0
Intestinimonas	0	0	0	0	0	0	0	0	0	0	0	0	0	0	0	0	0	0	0	0	0
Johnsonella	0	0	0	0	0	0	0	0	0	0	0	0	0	0	0	0	0	0	0	0	0
Kallipyga	0	0	0	0	0	0	0	0	0	0	0	0	0	0	0	0	0	0	0	0	0
Kingella	0	0	0	0	0	0	0	0	0	0	0	0	0	0	0	0	0	0	0	0	0
Klebsiella	0	0	0	0	0	0	0	0	0	0	0	0	0	0	0	0	0	0	0	0	0
Lachnoanaerobaculum	0	0	0.024333307	0	0	0	0	0.010265141	0	0	0	0	0	0	0	0	0	0	0	0.015629742	0.002511409
Lachnoclostridium	0	0	0	0	0	0	0	0	0	0	0	0	0	0	0	0	0	0	0	0	0
Lachnospira	0	0	0	0	0	0	0	0	0	0	0	0	0	0	0	0	0	0	0	0	0
Lactobacillus	0	0	0	0	0.020248653	0	0	0	0	0	0	0	0	0	0	0	0	0	0.106238517	0	0.006324359
Lactonifactor	0	0	0	0	0	0	0	0	0	0	0	0	0	0	0	0	0	0	0	0	0
Lagierella	0	0	0	0	0	0	0	0	0	0	0	0	0	0	0	0	0	0	0	0	0
Lautropia	0	0	0	0	0	0	0	0	0	0	0	0	0	0	0	0	0	0	0	0	0
Lawsonella	0	0	0	0	0	0	0	0	0	0	0	0	0	0	0	0	0	0	0	0	0
Leclercia	0	0	0	0	0	0	0	0	0	0	0	0	0	0	0	0	0	0	0	0	0
Lelliottia	0	0	0	0	0	0	0	0	0	0	0	0	0	0	0	0	0	0	0	0	0
Leptotrichia	0	0	0.019053622	0.013315824	0	0.016267882	0.018961385	0	0	0.062209153	0.025051471	0.010706796	0	0.024874548	0	0	0	0	0	0	0.009522034
Levyella	0	0	0	0	0	0	0	0	0	0	0	0	0	0	0	0	0	0	0	0	0
Libanicoccus	0	0	0	0	0	0	0	0	0	0	0	0	0	0	0	0	0	0	0	0	0
Mageeibacillus	0	0	0	0	0	0	0	0	0	0	0	0	0	0	0	0	0	0	0	0	0
Mannheimia	0	0	0	0	0	0	0	0	0	0	0	0	0	0	0	0	0	0	0	0	0
Marvinbryantia	0	0	0	0	0	0	0	0	0	0	0	0	0	0	0	0	0	0	0	0	0
Massilioclostridium	0	0	0	0	0	0	0	0	0	0	0	0	0	0	0	0	0	0	0	0	0
Mediterranea	0	0	0	0	0	0	0	0	0	0	0	0	0	0	0	0	0	0	0	0	0
Megasphaera	0	0	0	0	0	0	0	0	0	0.022198536	0	0	0	0.016911626	0	0	0	0	0	0	0.001955508
Merdibacter	0	0	0	0	0	0	0	0	0	0	0	0	0	0	0	0	0	0	0	0	0
Mitsuokella	0	0	0	0	0	0	0	0	0	0	0	0	0	0	0	0	0	0	0	0	0
Mobiluncus	0	0	0	0	0	0	0	0	0	0	0	0	0	0	0	0	0	0	0	0	0
Mogibacterium	0	0	0	0	0	0	0	0	0	0	0	0	0	0	0	0	0	0	0	0	0
Morococcus	0	0	0	0	0	0	0	0	0	0	0	0	0	0	0	0	0	0	0	0	0
Murdochiella	0	0	0	0	0	0	0	0	0	0	0	0	0	0	0	0	0	0	0	0	0
Mycobacterium	0	0	0	0	0	0	0	0	0	0	0	0	0	0	0	0	0	0	0	0	0
Mycobacteroides	0	0	0	0	0	0	0	0	0	0	0	0	0	0	0	0	0	0	0	0	0
Mycolicibacterium	0	0	0	0	0	0	0	0	0	0	0	0	0	0	0	0	0	0	0	0	0
Mycoplasma	0	0	0.038272843	0	0	0	0	0	0	0	0	0	0	0	0	0	0	0	0	0	0.001913642
Necropsobacter	0	0	0	0	0	0	0	0	0	0	0	0	0	0	0	0	0	0	0	0	0
Negativibacillus	0	0	0	0	0	0	0	0	0	0	0	0	0	0	0	0	0	0	0	0	0
Neglecta	0	0	0	0	0	0	0	0	0	0	0	0	0	0	0	0	0	0	0	0	0
Neisseria	0	0	0.097476071	0	0.012149192	0	0.187412725	0.010335692	0	0.094628481	0	0.251807027	0	0	0.122188321	0.055610725	0.03276923	0	0	0	0.043218873
Neofamilia	0	0	0	0	0	0	0	0	0	0	0	0	0	0	0	0	0	0	0	0	0
Odoribacter	0	0	0	0	0	0	0	0	0	0	0	0	0	0	0	0	0	0	0	0	0
Olsenella	0	0.023809524	0	0	0	0	0	0	0	0	0.015557035	0	0	0	0	0	0	0	0	0	0.001968328
Oribacterium	0.029083861	0	0	0	0	0.054955712	0.031503477	0	0	0.020428943	0	0	0	0.012647209	0	0.018867925	0	0.020044789	0	0	0.009376596
Oscillibacter	0	0	0	0	0	0	0	0	0	0	0	0	0	0	0	0	0	0	0	0	0
Ottowia	0	0	0	0	0	0	0	0	0	0	0	0	0	0	0	0	0	0	0	0	0
Parabacteroides	0	0	0	0	0	0	0	0	0	0	0	0	0	0	0	0	0	0	0	0	0
Paracoccus	0	0	0	0	0	0	0	0	0	0	0	0	0	0	0	0	0	0	0	0	0
Paraprevotella	0	0	0	0	0	0	0	0	0	0	0	0	0	0	0	0	0	0	0	0	0
Parascardovia	0	0	0	0	0	0	0	0	0	0	0	0	0	0	0	0	0	0	0	0	0
Parasutterella	0	0	0	0	0	0	0	0	0	0	0	0	0	0	0	0	0	0	0	0	0
Parvimonas	0.033473878	0.023809524	0.068382631	0	0.012149192	0.011024174	0	0	0.01465537	0	0.014397325	0.039828159	0	0	0	0.011916584	0	0.028591017	0	0	0.012911393
Pasteurella	0	0	0	0	0	0	0	0	0	0	0	0	0	0	0	0	0	0	0	0	0
Pedobacter	0	0	0	0	0	0	0	0	0	0	0	0	0	0	0	0	0	0	0	0	0
Peptoanaerobacter	0	0.023809524	0	0	0	0	0	0	0	0	0	0	0	0	0	0	0	0	0	0	0.001190476
Peptoniphilus	0.012987133	0	0.013686267	0	0	0	0	0	0	0	0	0	0	0	0.049015947	0	0	0	0	0	0.003784467
Peptostreptococcus	0	0.023809524	0.023086444	0	0.020248653	0	0	0	0	0	0.035783601	0.011323418	0	0	0	0	0	0	0	0	0.005712582
Petrimonas	0	0	0	0	0	0	0	0	0	0	0	0	0	0	0	0	0	0	0	0	0
Phascolarctobacterium	0	0	0	0	0	0	0	0	0	0	0	0	0	0	0	0	0	0	0	0	0
Phocaeicola	0	0	0	0	0	0	0	0	0	0	0	0	0	0	0	0	0	0	0	0	0
Phocea	0	0	0	0	0	0	0	0	0	0	0	0	0	0	0	0	0	0	0	0	0
Polynucleobacter	0	0	0	0	0	0	0	0	0	0	0	0	0	0	0	0	0	0	0	0	0
Porphyromonas	0	0.035714286	0.090037131	0	0.101243267	0	0.019349288	0	0.052667735	0	0.019891956	0	0	0.084233185	0.091635945	0	0	0	0	0	0.02473864
Prevotella	0.510705287	0.380952381	0.146827835	0.287031143	0.15895193	0.267821359	0.196362202	0.061661399	0.453171514	0.276166257	0.266494474	0.168636706	0.216928905	0.087524288	0.467030832	0.286991063	0	0.430030655	0.655946494	0.834164061	0.307669939
Prevotellamassilia	0	0	0	0	0	0	0	0	0	0	0	0	0	0	0	0	0	0	0	0	0
Propionibacterium	0	0.071428571	0	0	0	0	0	0	0	0	0	0	0	0	0	0	0	0	0	0	0.003571429
Pseudoflavonifractor	0	0	0	0	0	0	0	0	0	0	0	0	0	0	0	0	0	0	0	0	0
Pseudomonas	0	0	0	0	0	0	0	0	0	0	0	0	0	0	0	0	0.172734775	0	0	0	0.008636739
Pseudopropionibacterium	0	0	0	0	0	0	0	0	0	0	0	0	0	0	0	0	0	0	0	0	0
Pseudoramibacter	0	0	0	0	0	0	0	0	0	0	0	0	0	0	0	0	0	0	0	0	0
Psychrobacter	0	0	0	0	0	0	0	0	0	0	0	0	0	0	0	0	0	0	0	0	0
Pyramidobacter	0	0	0	0	0	0	0	0	0	0	0	0	0	0	0	0	0	0	0	0	0
Raoultella	0	0	0	0	0	0	0	0	0	0	0	0	0	0	0	0	0	0	0	0	0
Rikenella	0	0	0	0	0	0	0	0	0	0	0	0	0	0	0	0	0	0	0	0	0
Robinsoniella	0	0	0	0	0	0	0	0	0	0	0	0	0	0	0	0	0	0	0	0	0
Romboutsia	0	0	0	0	0	0	0	0	0	0	0	0	0	0	0	0	0	0	0	0	0
Roseburia	0	0	0	0	0	0	0	0	0	0	0	0	0	0	0	0	0	0	0	0	0
Rothia	0.011157959	0.035714286	0	0.092302223	0.021261086	0.06985682	0.023753333	0.302203759	0	0.049136967	0	0.047003394	0.150828541	0	0	0.033763654	0	0.016082447	0	0	0.042653224
Ruminococcus	0	0	0	0	0	0	0	0	0	0	0	0	0	0	0	0	0	0	0	0	0
Ruthenibacterium	0	0	0	0	0	0	0	0	0	0	0	0	0	0	0	0	0	0	0	0	0
Sanguibacteroides	0	0	0	0	0	0	0	0	0	0	0	0	0	0	0	0	0	0	0	0	0
Scardovia	0	0	0	0	0	0	0	0	0	0	0	0	0	0	0	0	0	0	0	0	0
Selenomonas	0	0.023809524	0	0.04652293	0.014174057	0	0	0	0	0	0.019596885	0	0	0	0	0.049652433	0	0	0	0	0.007687791
Sellimonas	0	0	0	0	0	0	0	0	0	0	0	0	0	0	0	0	0	0	0	0	0
Senegalimassilia	0	0	0	0	0	0	0	0	0	0	0	0	0	0	0	0	0	0	0	0	0
Sharpea	0	0	0	0	0	0	0	0	0	0	0	0	0	0	0	0	0	0	0	0	0
Shigella	0	0	0	0	0	0	0	0	0	0	0	0	0	0	0	0	0	0	0	0	0
Shuttleworthia	0	0	0	0	0	0.014368586	0	0	0	0	0	0	0	0.017671042	0	0	0	0	0	0	0.001601981
Simonsiella	0	0	0	0	0	0	0	0	0	0	0	0	0	0	0	0	0	0	0	0	0
Sinorhizobium	0	0	0	0	0	0	0	0	0	0	0	0	0	0	0	0	0	0	0	0	0
Slackia	0	0	0	0	0	0	0	0	0	0	0	0	0	0	0	0	0	0	0	0	0
Sneathia	0	0	0	0	0	0	0	0	0	0	0	0	0	0	0	0	0	0	0	0	0
Solobacterium	0.02222446	0.071428571	0	0.010233726	0	0	0	0	0.013052439	0	0.012538382	0.010183602	0	0.013348209	0	0	0	0.037603403	0	0	0.00953064
Staphylococcus	0	0	0	0	0	0	0	0	0	0	0	0	0	0	0	0	0	0	0	0	0
Stomatobaculum	0	0	0	0	0.011136759	0.041784509	0	0	0.016258301	0	0	0	0	0.010518651	0	0	0	0	0	0	0.003984911
Streptobacillus	0	0	0	0	0	0	0	0	0	0	0	0	0	0	0	0	0	0	0	0	0
Streptococcus	0.091083606	0.047619048	0.021299316	0.115474717	0.165026526	0.077602751	0.079317828	0.220573467	0.043966109	0.106843355	0.0409365	0.203030479	0.227788379	0.177051509	0	0.083416087	0.218589773	0.020990735	0.016746324	0	0.097867826
Subdoligranulum	0	0	0	0	0	0	0	0	0	0	0	0	0	0	0	0	0	0	0	0	0
Sutterella	0	0	0	0	0	0	0	0	0	0	0	0	0	0	0	0	0	0	0	0	0
Tannerella	0	0	0.032525585	0.013663004	0.036447576	0	0	0	0	0	0	0	0	0	0	0	0	0	0	0	0.004131808
Tepidiphilus	0	0	0	0	0	0	0	0	0	0	0	0	0	0	0	0	0	0	0	0	0
Thermosipho	0	0	0	0	0	0	0	0	0	0	0	0	0	0	0	0	0	0	0	0	0
Tidjanibacter	0	0	0	0	0	0	0	0	0	0	0	0	0	0	0	0	0	0	0	0	0
Tissierella	0	0	0	0	0	0	0	0	0	0	0	0	0	0	0	0	0	0	0	0	0
Traorella	0	0	0	0	0	0	0	0	0	0	0	0	0	0	0	0	0	0	0	0	0
Treponema	0	0.047619048	0.036957238	0.095982653	0.110355161	0	0.015213176	0	0	0	0.158442231	0	0	0.059431658	0	0	0	0	0	0	0.026200058
Tyzzerella	0	0	0	0	0	0	0	0	0	0	0	0	0	0	0	0	0	0	0	0	0
Urmitella	0	0	0	0	0	0	0	0	0	0	0	0	0	0	0	0	0	0	0	0	0
Varibaculum	0	0	0	0	0	0	0	0	0	0	0	0	0	0	0	0	0	0	0	0	0
Veillonella	0	0	0.018586048	0.039424665	0.028348115	0.055554404	0.136397322	0.082297508	0	0.147565012	0.056824223	0.025935484	0.190409442	0	0	0.064548163	0.140543588	0.015927061	0	0	0.050118052
Xanthomonas	0	0	0	0	0	0	0	0	0	0	0	0	0	0	0	0	0	0	0	0	0
