# Supplementary material for: The significant clinical correlation of the intratumor oral microbiome in oral squamous cell carcinoma based on tissue-derived sequencing
Source: Front Physiol. 2023 Jan 9;13:1089539. doi: 10.3389/fphys.2022.1089539 (PMC9868672; doi:10.3389/fphys.2022.1089539)
Supplement: Supplementary file 2 [file DataSheet2.ZIP › 20normal tissues microbiota data/bacteria.sample.relabund.order.txt]

name	TCGA-CV-6433-11A	TCGA-CV-6933-11A	TCGA-CV-5442-11A	TCGA-CV-5973-11A	TCGA-CV-5976-11A	TCGA-CV-6954-11A	TCGA-CV-6959-11A	TCGA-CV-5971-11A	TCGA-CV-6952-11A	TCGA-CV-6003-11A	TCGA-CV-5966-11A	TCGA-CV-5970-11A	TCGA-CV-5439-11B	TCGA-CV-5977-11A	TCGA-CV-6938-11A	TCGA-CV-6939-11A	TCGA-CV-7416-11A	TCGA-CV-6951-11A	TCGA-CV-7255-11A	TCGA-CV-6961-11A
Acidaminococcales	0	0	0	0	0	0	0	0	0	0	0	0	0	0	0	0	0	0	0	0	0
Actinomycetales	0	0.021276596	0.010696	0.029157829	0.103282875	0.103405123	0.064801252	0.061662555	0	0.074988791	0.060531735	0	0.142674494	0.129807711	0.014347141	0.094375167	0.016559835	0.020386102	0	0	0.04739766
Anaerolineales	0	0	0	0	0	0	0	0	0	0	0	0	0	0	0	0	0	0	0	0	0
Bacillales	0.023676381	0	0.027419797	0	0.023896985	0	0	0.05574386	0	0	0	0.031714621	0	0	0	0	0.160686791	0	0	0	0.016156922
Bacteroidales	0.493354339	0.372340426	0.31041781	0.325563712	0.324586436	0.264048776	0.239282998	0.070175024	0.510195066	0.286304565	0.302082492	0.181977384	0.21936603	0.175917669	0.544472829	0.315566964	0	0.589569182	0.658210185	0.831945232	0.350768856
Bifidobacteriales	0	0	0	0	0.010964499	0	0	0	0	0	0.031130803	0	0	0.010036558	0	0.015729194	0	0	0.018521503	0	0.004319128
Burkholderiales	0	0	0	0	0	0	0	0	0	0	0	0	0	0	0	0	0	0	0	0	0
Campylobacterales	0	0	0.029880273	0	0.022631851	0.035700574	0.019264368	0	0.089531586	0.013202569	0	0	0.016897491	0.014100703	0.08145666	0.010813821	0	0	0	0	0.016673995
Cardiobacteriales	0	0	0	0	0	0	0	0	0	0	0	0	0	0	0	0	0	0	0	0	0
Caulobacterales	0	0	0	0	0	0	0	0	0	0	0	0	0	0	0	0	0	0	0	0	0
Clostridiales	0.093227633	0.063829787	0.068825714	0.039580733	0.072706187	0.144232427	0.047258799	0.015512742	0.045619649	0.048024965	0.139799779	0.030262843	0	0.075454863	0	0.05701833	0	0.033718458	0.011238415	0.016933205	0.050162227
Coriobacteriales	0.049180639	0.021276596	0	0.014395036	0.017711883	0.015639963	0	0	0	0.015759607	0.062044719	0	0.042800779	0.041013711	0	0.021420679	0	0.011632942	0	0	0.015643828
Corynebacteriales	0	0	0	0	0	0	0	0	0	0	0	0	0	0	0	0	0	0	0	0	0
Desulfovibrionales	0	0	0	0	0	0	0	0	0	0	0	0	0	0	0	0	0	0	0	0	0
Eggerthellales	0	0	0	0	0	0	0	0	0	0	0	0	0	0	0	0	0	0	0	0	0
Enterobacterales	0	0	0	0	0	0	0	0	0	0	0	0	0	0	0	0	0	0	0	0	0
Erysipelotrichales	0.020726729	0.063829787	0	0.01028172	0	0	0	0	0.012822363	0	0.015898611	0.010499221	0	0.013474244	0	0	0	0.038214253	0	0	0.009287346
Flavobacteriales	0	0.042553191	0.035683256	0	0.03188139	0	0	0	0.011872558	0.01091947	0.010208546	0.032417825	0	0.090881052	0.010175938	0.045221434	0	0.013099815	0	0	0.016745724
Fusobacteriales	0.069089097	0.021276596	0.141947379	0.057022685	0.011807922	0.184758439	0.092226156	0.029029489	0.112926774	0.100099158	0.058372552	0.058877217	0	0.081103208	0.039917205	0.086510569	0	0.153942203	0.150161812	0.110139107	0.077960378
Hydrogenophilales	0	0	0	0	0	0	0	0	0	0	0	0	0	0	0	0	0	0	0	0	0
Lactobacillales	0.091922446	0.042553191	0.023810683	0.12177186	0.183022794	0.076617172	0.082779505	0.226836254	0.053089081	0.106211687	0.040958614	0.210633851	0.23461271	0.209594153	0	0.083561346	0.611995088	0.021595085	0.122383225	0	0.127197437
Micrococcales	0	0.031914894	0	0.085383701	0	0.066829641	0.022673055	0.289710674	0	0.047604758	0	0.045228258	0.149473938	0	0	0.017400421	0	0.011394514	0	0	0.038380693
Mycoplasmatales	0	0	0.03611184	0	0	0	0	0	0	0	0	0	0	0	0	0	0	0	0	0	0.001805592
Neisseriales	0	0.085106383	0.115474214	0	0.011807922	0	0.186433004	0.010610296	0.01687153	0.094316689	0	0.250776953	0	0	0.165156526	0.058984479	0.019603923	0	0	0	0.050757096
Pasteurellales	0	0	0.024659727	0.07860066	0	0	0.067865572	0.147782722	0.091282867	0.018527964	0	0.046553838	0	0.03805172	0.030724449	0.024576866	0	0	0	0	0.028431319
Propionibacteriales	0	0.14893617	0	0	0	0	0	0	0	0	0	0	0	0	0	0	0	0	0	0	0.007446809
Pseudomonadales	0	0	0	0	0	0	0	0	0	0	0	0	0	0	0	0	0.097822644	0	0	0	0.004891132
Rhizobiales	0	0	0	0	0	0	0	0	0	0	0	0	0	0	0	0	0	0	0	0	0
Rhodobacterales	0	0	0	0	0	0	0	0	0	0	0	0	0	0	0	0	0	0	0	0	0
Selenomonadales	0	0.021276596	0	0.048936989	0.013775909	0	0	0	0	0	0.019912805	0	0	0	0	0.058984479	0	0	0	0	0.008144339
Sphingobacteriales	0	0	0	0	0	0	0	0	0	0	0	0	0	0	0	0	0	0	0	0	0
Spirochaetales	0	0.042553191	0.034870518	0.094909836	0.107255293	0	0.014589109	0	0	0	0.152120493	0	0	0.058271452	0	0	0	0	0	0	0.025228495
Synergistales	0	0	0	0	0	0	0	0	0	0	0	0	0	0	0	0	0	0	0	0	0
Thermotogales	0	0	0	0	0	0	0	0	0	0	0	0	0	0	0	0	0	0	0	0	0
Tissierellales	0.046571169	0.021276596	0.07882176	0	0.013775909	0.010718141	0	0	0.014397039	0	0.014693553	0.040450903	0	0	0.089476926	0.013763045	0	0.028602554	0	0	0.01862738
Veillonellales	0.065165518	0	0.025996419	0.06336878	0.042311721	0.063053748	0.131692802	0.083411631	0.01867116	0.16546401	0.073076161	0.029133065	0.188845428	0.034491058	0	0.080612122	0.083103586	0.066351725	0.035529045	0	0.062513899
Verrucomicrobiales	0	0	0	0	0	0	0	0	0	0	0	0	0	0	0	0	0	0	0	0	0
Xanthomonadales	0	0	0	0	0	0	0	0	0	0	0	0	0	0	0	0	0	0	0	0	0
