# Supplementary material for: The significant clinical correlation of the intratumor oral microbiome in oral squamous cell carcinoma based on tissue-derived sequencing
Source: Front Physiol. 2023 Jan 9;13:1089539. doi: 10.3389/fphys.2022.1089539 (PMC9868672; doi:10.3389/fphys.2022.1089539)
Supplement: Supplementary file 2 [file DataSheet2.ZIP › 20normal tissues microbiota data/bacteria.sample.relabund.phylum.txt]

name	TCGA-CV-6433-11A	TCGA-CV-6933-11A	TCGA-CV-5442-11A	TCGA-CV-5973-11A	TCGA-CV-5976-11A	TCGA-CV-6954-11A	TCGA-CV-6959-11A	TCGA-CV-5971-11A	TCGA-CV-6952-11A	TCGA-CV-6003-11A	TCGA-CV-5966-11A	TCGA-CV-5970-11A	TCGA-CV-5439-11B	TCGA-CV-5977-11A	TCGA-CV-6938-11A	TCGA-CV-6939-11A	TCGA-CV-7416-11A	TCGA-CV-6951-11A	TCGA-CV-7255-11A	TCGA-CV-6961-11A
Bacteroidetes	0.4370384560405437	0.4849037466926911	0.3001486318376834	0.3117180561310473	0.3590291224588109	0.2734695659088881	0.24812553880012625	0.09284943851828067	0.5161844728161633	0.29972872943475243	0.3105995075033819	0.2061222499791208	0.2211375370373408	0.26983808335203424	0.494157306453182	0.369425763699743	0.0	0.604391786953905	0.6261591316268137	0.8276741788560688
Proteobacteria	0.08390704996721754	0.04649021428714762	0.279246092856547	0.13530342472231768	0.06155544722266205	0.038073085576807886	0.2733673265611467	0.20910194595719314	0.2017536770261148	0.1261639595402923	0.0	0.35383496957731864	0.01840610462698392	0.05677430603311874	0.2909850906450228	0.07739151997502736	0.03829818231030554	0.0	0.05166388056225365	0.0
Firmicutes	0.3102064912273368	0.2410172468768405	0.21452470643578245	0.2768415287989075	0.3521302241481791	0.3115138660057205	0.28367983450274603	0.4988288780596509	0.14723286341178546	0.3391713086425485	0.3104760494384156	0.34857370371135044	0.4327949633749676	0.3599249139059618	0.17235155886913642	0.3053662857085023	0.9016250888795942	0.20213552845208926	0.1615940611584635	0.04997016007213262
Fusobacteria	0.06082090714496303	0.024866858804753384	0.12229172801425316	0.053434333266469305	0.01166124277179086	0.1866880201868994	0.09181437826926228	0.037712976252648064	0.11174825126718303	0.1006913205641324	0.057510448016436636	0.056385652965123566	0.0	0.0815323207810851	0.035416218709706127	0.08718791490857512	0.0	0.15434255997048416	0.14246249882407286	0.10945925143340128
Verrucomicrobia	0.0	0.0	0.0	0.0	0.0	0.0	0.0	0.0	0.0	0.0	0.0	0.0	0.0	0.0	0.0	0.0	0.0	0.0	0.0	0.0
Chloroflexi	0.0	0.0	0.0	0.0	0.0	0.0	0.0	0.0	0.0	0.0	0.0	0.0	0.0	0.0	0.0	0.0	0.0	0.0	0.0	0.0
Thermotogae	0.0	0.0	0.0	0.0	0.0	0.0	0.0	0.0	0.0	0.0	0.0	0.0	0.0	0.0	0.0	0.0	0.0	0.0	0.0	0.0
Actinobacteria	0.10705095760403216	0.15298821572906074	0.02263550896970553	0.1323327547465955	0.10970100822145694	0.17973783970874124	0.08846858140865478	0.16123380842873405	0.015734734897444626	0.13422073328962694	0.16603193144765485	0.02599734140248539	0.32765947277026697	0.17134253373719516	0.0	0.15369311338587913	0.05505814734398228	0.03645193627172129	0.017749835056956195	0.0
Spirochaetes	0.0	0.04973371760950677	0.03004194886556738	0.08883793550549386	0.1059229551771003	0.0	0.014524461804975087	0.0	0.0	0.0	0.1498736688649212	0.0	0.0	0.05857976331543535	0.0	0.0	0.0	0.0	0.0	0.0
Synergistetes	0.0	0.0	0.0	0.0	0.0	0.0	0.0	0.0	0.0	0.0	0.0	0.0	0.0	0.0	0.0	0.0	0.0	0.0	0.0	0.0
Tenericutes	0.0	0.0	0.03111138302046107	0.0	0.0	0.0	0.0	0.0	0.0	0.0	0.0	0.0	0.0	0.0	0.0	0.0	0.0	0.0	0.0	0.0
