# Supplementary material for: The significant clinical correlation of the intratumor oral microbiome in oral squamous cell carcinoma based on tissue-derived sequencing
Source: Front Physiol. 2023 Jan 9;13:1089539. doi: 10.3389/fphys.2022.1089539 (PMC9868672; doi:10.3389/fphys.2022.1089539)
Supplement: Supplementary file 2 [file DataSheet2.ZIP › OSCC seq+clinical_raw.xlsx]

## Sheet: Sheet 1
RNAseq样本编号	status	是否含有RNAseq数据	是否有对应临床数据	是否是同一个临床数据重复检测	admin.batch_number	admin.month_of_dcc_upload	alcohol_history_documented	amount_of_alcohol_consumption_per_day	anatomic_neoplasm_subdivision	bcr_patient_barcode	age	days_to_birth	gender.x	race_list.race	stage_event.clinical_stage	stage_event.pathologic_stage	neoplasm_histologic_grade	stage_event.tnm_categories.clinical_categories.clinical_T	stage_event.tnm_categories.clinical_categories.clinical_N	stage_event.tnm_categories.clinical_categories.clinical_M	stage_event.tnm_categories.pathologic_categories.pathologic_M	stage_event.tnm_categories.pathologic_categories.pathologic_N	stage_event.tnm_categories.pathologic_categories.pathologic_T	tobacco_smoking_history	vital_status.x	year_of_form_completion	year_of_initial_pathologic_diagnosis	OS.time.x	OS.event	age_at_initial_pathologic_diagnosis.x	sample	OS.time.y	OS	DSS	DSS.time	DFI	DFI.time	PFI
TCGA-4P-AA8J-01A-11R-A39I-07	Tumor	Yes	Yes	No	403.37.0	12	NO	Not Available	Oral Tongue	TCGA-4P-AA8J	66.4	-24222	MALE	BLACK OR AFRICAN AMERICAN	Stage IVA	Stage IVA	G2	T4a	N2a	M0	MX	N2c	T2	Unknown	Alive	2014	2013	102	0	66	TCGA-4P-AA8J	102	0	0	102			0
TCGA-BA-4074-01A-01R-1436-07	Tumor	Yes	Yes	No	54.89.0	12	YES	Not Available	Oral Tongue	TCGA-BA-4074	69.3	-25282	MALE	WHITE	Stage IV	Stage IVA	G3	T3	N2c	M0	M0	N2c	T2	2	Dead	2011	2003	462	1	69	TCGA-BA-4074	462	1	1	462			1
TCGA-BA-4075-01A-01R-1436-07	Tumor	Yes	Yes	No	54.89.0	12	YES	5	Oral Tongue	TCGA-BA-4075	49.2	-17951	MALE	BLACK OR AFRICAN AMERICAN	Stage IV	Stage III	G2	T4a	N1	M0	M0	N0	T3	2	Dead	2011	2004	283	1	49	TCGA-BA-4075	283	1	1	283			1
TCGA-BA-4076-01A-01R-1436-07	Tumor	Yes	Yes	No	54.89.0	12	YES	Not Available	Larynx	TCGA-BA-4076	39.5	-14405	MALE	WHITE	Stage IVA	Not Available	G2	T3	N2c	M0	Not Available	NX	TX	2	Dead	2010	2003	415	1	39	TCGA-BA-4076	415	1	1	415			1
TCGA-BA-4077-01B-01R-1436-07	Tumor	Yes	Yes	No	54.89.0	12	YES	0	Base of tongue	TCGA-BA-4077	45.3	-16536	FEMALE	WHITE	Stage IV	Stage IVA	G2	T4b	N3	M0	M0	N0	T4a	4	Dead	2011	2003	1134	1	45	TCGA-BA-4077	1134	1	1	1134			1
TCGA-BA-4078-01A-01R-1436-07	Tumor	Yes	Yes	No	54.89.0	12	NO	Not Available	Larynx	TCGA-BA-4078	83.5	-30480	MALE	WHITE	Stage IVA	Not Available	G2	T2	N2a	M0	Not Available	Not Available	Not Available	4	Dead	2010	2003	276	1	83	TCGA-BA-4078	276	1	1	276			1
	Tumor	No	Yes	No	83.86.0	12	YES	7	Floor of mouth	TCGA-BA-5149	47.1	-17177	MALE	WHITE	Stage IV	Stage IVA	G2	T3	N2b	M0	Not Available	N2c	T3	2	Alive	2011	2010	806	0	47	TCGA-BA-5149	806	1	1	806			1
TCGA-BA-5151-01A-01R-1436-07	Tumor	Yes	Yes	No	54.89.0	12	YES	0	Buccal Mucosa	TCGA-BA-5151	72.8	-26569	MALE	WHITE	Stage IV	Stage IVA	G1	T4a	N0	M0	Not Available	N0	T4a	3	Alive	2011	2010	722	0	72	TCGA-BA-5151	722	0	0	722			1
TCGA-BA-5152-01A-02R-1873-07	Tumor	Yes	Yes	No	145.84.0	12	YES	0	Alveolar Ridge	TCGA-BA-5152	56.9	-20783	MALE	WHITE	Stage IVA	Stage IVA	G2	T4a	N0	M0	M0	N0	T4a	1	Alive	2011	2009	1288	0	56	TCGA-BA-5152	1288	0	0	1288			0
TCGA-BA-5153-01A-01R-1436-07	Tumor	Yes	Yes	No	54.89.0	12	YES	0	Tonsil	TCGA-BA-5153	51.4	-18743	MALE	WHITE	Stage III	Not Available	G2	T2	N1	M0	Not Available	NX	T2	1	Dead	2010	2005	1762	1	51	TCGA-BA-5153	1762	1	1	1762	1	1522	1
TCGA-BA-5555-01A-01R-1514-07	Tumor	Yes	Yes	No	83.86.0	12	YES	0	Larynx	TCGA-BA-5555	54.7	-19956	MALE	BLACK OR AFRICAN AMERICAN	Stage IVA	Stage IVA	G2	T2	N2c	M0	Not Available	N2c	T3	4	Alive	2011	2010	520	0	54	TCGA-BA-5555	520	0	0	520			1
TCGA-BA-5556-01A-01R-1514-07	Tumor	Yes	Yes	No	83.86.0	12	YES	2	Floor of mouth	TCGA-BA-5556	58.8	-21444	FEMALE	WHITE	Stage II	Stage II	G3	T2	N0	M0	Not Available	N0	T2	4	Alive	2011	2010	725	0	58	TCGA-BA-5556	725	0	0	725	0	725	0
TCGA-BA-5557-01A-01R-1514-07	Tumor	Yes	Yes	No	83.86.0	12	YES	0	Oral Tongue	TCGA-BA-5557	41.8	-15247	FEMALE	Not Available	Stage IV	Stage III	G2	T2	N2	M0	Not Available	N1	T1	1	Alive	2011	2010	623	0	41	TCGA-BA-5557	623	0	0	623			0
TCGA-BA-5558-01A-01R-1514-07	Tumor	Yes	Yes	No	83.86.0	12	YES	0	Hard Palate	TCGA-BA-5558	65.7	-23984	MALE	WHITE	Stage IV	Not Available	G1	T4a	N1	M0	Not Available	NX	TX	1	Alive	2011	2006	1995	0	65	TCGA-BA-5558	1995	0	0	1995			0
TCGA-BA-5559-01A-01R-1514-07	Tumor	Yes	Yes	No	83.86.0	12	YES	0	Tonsil	TCGA-BA-5559	72	-26286	MALE	WHITE	Stage IVA	Not Available	G3	T3	N2b	M0	Not Available	NX	TX	1	Alive	2011	2006	2083	1	71	TCGA-BA-5559	2083	1	1	2083			1
TCGA-BA-6868-01B-12R-1915-07	Tumor	Yes	Yes	No	151.75.0	12	YES	Not Available	Larynx	TCGA-BA-6868	53.7	-19608	MALE	BLACK OR AFRICAN AMERICAN	Stage IVB	Not Available	G2	T3	N3	M0	Not Available	NX	TX	4	Alive	2011	2011	472	1	53	TCGA-BA-6868	472	1	1	472			1
TCGA-BA-6869-01A-11R-1873-07	Tumor	Yes	Yes	No	145.84.0	12	YES	2	Larynx	TCGA-BA-6869	62.4	-22765	MALE	WHITE	Stage III	Stage III	G2	T3	N0	M0	Not Available	N0	T3	2	Alive	2011	2010	644	0	62	TCGA-BA-6869	644	0	0	644	0	644	0
TCGA-BA-6870-01A-11R-1873-07	Tumor	Yes	Yes	No	145.84.0	12	YES	Not Available	Larynx	TCGA-BA-6870	60.9	-22222	FEMALE	BLACK OR AFRICAN AMERICAN	Stage IVC	Not Available	G2	T3	N2c	M1	Not Available	NX	TX	2	Dead	2011	2010	451	1	60	TCGA-BA-6870	451	1		451			0
TCGA-BA-6871-01A-11R-1873-07	Tumor	Yes	Yes	No	145.84.0	12	YES	Not Available	Base of tongue	TCGA-BA-6871	75.9	-27708	MALE	WHITE	Stage IVA	Not Available	G2	T3	N2b	M0	Not Available	NX	TX	4	Alive	2011	2011	108	1	75	TCGA-BA-6871	108	1	1	108			1
TCGA-BA-6872-01A-11R-1873-07	Tumor	Yes	Yes	No	145.84.0	12	YES	6	Floor of mouth	TCGA-BA-6872	47.4	-17296	MALE	WHITE	Stage IV	Not Available	G2	T3	N2c	M0	Not Available	NX	TX	2	Dead	2011	2004	384	1	47	TCGA-BA-6872	384	1	1	384			1
TCGA-BA-6873-01A-11R-1873-07	Tumor	Yes	Yes	No	145.84.0	12	YES	0	Oral Tongue	TCGA-BA-6873	28.8	-10512	MALE	WHITE	Stage IV	Stage IVA	G2	T2	N2b	M0	Not Available	N2b	T4a	2	Alive	2011	2011	122	0	28	TCGA-BA-6873	122	0	0	122			1
TCGA-BA-7269-01A-11R-2016-07	Tumor	Yes	Yes	No	164.84.0	12	YES	2	Oral Tongue	TCGA-BA-7269	61.9	-22609	MALE	WHITE	Stage III	Stage III	G1	T2	N1	M0	Not Available	N1	T2	2	Alive	2011	2010	1273	0	61	TCGA-BA-7269	1273	0	0	1273	0	1273	0
TCGA-BA-A4IF-01A-11R-A266-07	Tumor	Yes	Yes	No	273.58.0	12	YES	Not Available	Oropharynx	TCGA-BA-A4IF	59.3	-21635	MALE	WHITE	Stage IVA	Not Available	G2	T4	N0	M0	MX	NX	TX	4	Alive	2013	2011	895	0	59	TCGA-BA-A4IF	895	0	0	895			1
TCGA-BA-A4IG-01A-11R-A266-07	Tumor	Yes	Yes	No	273.58.0	12	YES	Not Available	Base of tongue	TCGA-BA-A4IG	77.8	-28402	MALE	WHITE	Stage IVA	Not Available	G3	T2	N2	M0	MX	NX	T1	3	Alive	2013	2011	855	0	77	TCGA-BA-A4IG	855	0	0	855			0
TCGA-BA-A4IH-01A-11R-A266-07	Tumor	Yes	Yes	No	273.58.0	12	YES	4	Tonsil	TCGA-BA-A4IH	57.8	-21094	MALE	WHITE	Stage IVA	Discrepancy	G3	T2	N2b	M0	M0	N1	T2	4	Alive	2013	2012	622	0	57	TCGA-BA-A4IH	622	0	0	622			0
TCGA-BA-A4II-01A-11R-A266-07	Tumor	Yes	Yes	No	273.58.0	12	YES	2	Oropharynx	TCGA-BA-A4II	46.6	-17011	MALE	WHITE	Stage I	Stage II	G1	T1	N0	M0	M0	N0	T2	4	Alive	2013	2011	918	0	46	TCGA-BA-A4II	918	0	0	918	1	197	1
TCGA-BA-A6D8-01A-31R-A31N-07	Tumor	Yes	Yes	No	318.55.0	12	YES	Not Available	Floor of mouth	TCGA-BA-A6D8	59.7	-21778	MALE	BLACK OR AFRICAN AMERICAN	Stage IVA	Stage IVA	G2	T4a	N2c	M0	M0	N2c	T4a	4	Alive	2013	2012	850	0	59	TCGA-BA-A6D8	850	0	0	850			1
TCGA-BA-A6DA-01A-31R-A31N-07	Tumor	Yes	Yes	No	318.55.0	12	YES	0	Larynx	TCGA-BA-A6DA	41.1	-15004	FEMALE	WHITE	Stage IVA	Stage IVA	G2	T4a	N2c	M0	M0	N2c	T4a	2	Alive	2013	2012	351	0	41	TCGA-BA-A6DA	351	0	0	351			0
TCGA-BA-A6DB-01A-11R-A30B-07	Tumor	Yes	Yes	No	311.57.0	12	YES	0	Oral Tongue	TCGA-BA-A6DB	24.6	-8967	FEMALE	WHITE	Stage II	Stage I	G1	T2	N0	M0	M0	N0	T1	1	Alive	2013	2012	216	0	24	TCGA-BA-A6DB	216	0	0	216	1	208	1
TCGA-BA-A6DD-01A-12R-A31N-07	Tumor	Yes	Yes	No	318.55.0	12	YES	2	Floor of mouth	TCGA-BA-A6DD	44.9	-16401	MALE	BLACK OR AFRICAN AMERICAN	Stage IVA	Stage IVA	G2	T4a	N2c	M0	M0	N2c	T4a	2	Dead	2013	2013	173	1	44	TCGA-BA-A6DD	173	1	1	173			1
TCGA-BA-A6DE-01A-22R-A31N-07	Tumor	Yes	Yes	No	318.55.0	12	YES	1	Oral Tongue	TCGA-BA-A6DE	70.9	-25874	FEMALE	WHITE	Stage III	Stage II	G2	T3	N0	M0	M0	N0	T2	2	Alive	2013	2013	440	0	70	TCGA-BA-A6DE	440	0	0	440	0	440	0
		No	Yes	No	311.57.0	12	YES	0	Floor of mouth	TCGA-BA-A6DF	80.2	-29283	FEMALE	WHITE	Stage IVA	Stage IVA	G2	T4a	N2b	M0	M0	N0	T4a	Not Available	Dead	2013	2012	238	1	80	TCGA-BA-A6DF	238	1	0	238			0
TCGA-BA-A6DG-01A-21R-A30B-07	Tumor	Yes	Yes	No	311.57.0	12	YES	4	Oral Tongue	TCGA-BA-A6DG	49.5	-18052	MALE	WHITE	Stage IVA	Not Available	G2	T4a	N2b	M0	MX	NX	TX	3	Dead	2013	2012	69	1	49	TCGA-BA-A6DG	69	1	1	69			1
TCGA-BA-A6DI-01A-11R-A30B-07	Tumor	Yes	Yes	No	311.57.0	12	YES	2	Larynx	TCGA-BA-A6DI	62.6	-22857	MALE	BLACK OR AFRICAN AMERICAN	Stage III	Not Available	G2	T3	N0	M0	M0	NX	TX	2	Dead	2013	2012	336	1	62	TCGA-BA-A6DI	336	1	1	336	1	266	1
TCGA-BA-A6DJ-01A-11R-A30B-07	Tumor	Yes	Yes	No	311.57.0	12	YES	0	Alveolar Ridge	TCGA-BA-A6DJ	62.9	-22967	MALE	ASIAN	Stage IVA	Stage IVA	G2	T4	N2b	M0	M0	N2c	T4a	4	Alive	2013	2012	407	1	62	TCGA-BA-A6DJ	407	1	1	407			1
TCGA-BA-A6DL-01A-21R-A30B-07	Tumor	Yes	Yes	No	311.57.0	12	YES	3	Oropharynx	TCGA-BA-A6DL	60	-21886	MALE	WHITE	Stage III	Not Available	G2	T3	N0	M0	M0	N0	T0	2	Alive	2013	2012	623	0	59	TCGA-BA-A6DL	623	0	0	623	0	623	0
TCGA-BA-A8YP-01A-11R-A39I-07	Tumor	Yes	Yes	No	403.37.0	12	YES	1	Oropharynx	TCGA-BA-A8YP	50.3	-18355	MALE	BLACK OR AFRICAN AMERICAN	Stage IVB	Stage IVB	G2	T4	N3	M0	M0	N3	T4a	2	Alive	2014	2013	499	0	50	TCGA-BA-A8YP	499	0	0	499			0
TCGA-BB-4217-01A-11R-2081-07	Tumor	Yes	Yes	No	188.78.0	12	YES	10	Larynx	TCGA-BB-4217	68.6	-25020	MALE	BLACK OR AFRICAN AMERICAN	Stage IVA	Stage IVA	G3	T4a	N2c	M0	M0	N2c	T4a	2	Alive	2011	2008	187	0	68	TCGA-BB-4217	187	0	0	187			0
TCGA-BB-4223-01A-01R-1436-07	Tumor	Yes	Yes	No	54.89.0	12	NO	Not Available	Tonsil	TCGA-BB-4223	48.2	-17608	MALE	WHITE	Stage IVA	Stage IVA	G3	T3	N2b	M0	M0	N2b	T2	1	Alive	2011	2003	3221	0	48	TCGA-BB-4223	3221	0	0	3221			0
TCGA-BB-4224-01A-01R-1436-07	Tumor	Yes	Yes	No	54.89.0	12	YES	1	Oral Tongue	TCGA-BB-4224	52.4	-19119	MALE	WHITE	Stage III	Stage IVA	G2	T3	N0	M0	Not Available	N2b	T2	1	Alive	2011	2004	278	0	52	TCGA-BB-4224	278	0	0	278			1
TCGA-BB-4225-01A-01R-1436-07	Tumor	Yes	Yes	No	54.89.0	12	YES	1	Base of tongue	TCGA-BB-4225	73.1	-26687	MALE	WHITE	Stage IV	Not Available	G3	T3	N2c	M0	Not Available	NX	TX	4	Alive	2012	2003	146	0	73	TCGA-BB-4225	146	0	0	146			0
TCGA-BB-4227-01A-01R-1873-07	Tumor	Yes	Yes	No	145.84.0	12	YES	3	Hypopharynx	TCGA-BB-4227	66.6	-24322	MALE	WHITE	Stage IVA	Stage IVA	G2	T4a	N2b	M0	Not Available	N2b	T4a	3	Alive	2011	2010	134	0	66	TCGA-BB-4227	134	0	0	134			1
TCGA-BB-4228-01A-01R-1436-07	Tumor	Yes	Yes	No	54.89.0	12	YES	Not Available	Base of tongue	TCGA-BB-4228	50.8	-18536	MALE	WHITE	Stage II	Stage III	GX	T2	N0	M0	Not Available	NX	T3	2	Alive	2011	2010	559	0	50	TCGA-BB-4228	559	0	0	559	0	559	0
		No	Yes	No	215.70.0	12	NO	Not Available	Base of tongue	TCGA-BB-7861	56.3	-20563	MALE	WHITE	Stage III	Stage III	Not Available	TX	N1	M0	Not Available	N1	T1	2	Alive	2012	2011	682	0	56	TCGA-BB-7861	682	0	0	682	0	682	0
		No	Yes	No	215.70.0	12	YES	Not Available	Larynx	TCGA-BB-7862	68	-24823	MALE	WHITE	Stage IVA	Stage IVA	G3	T2	N2b	M0	Not Available	N2c	T3	4	Alive	2012	2011	1117	0	67	TCGA-BB-7862	1117	0	0	1117			0
		No	Yes	No	215.70.0	12	YES	0	Oral Tongue	TCGA-BB-7863	43.6	-15899	FEMALE	WHITE	Stage III	Stage III	G2	T3	N0	M0	Not Available	N0	T3	1	Alive	2012	2011	1025	0	43	TCGA-BB-7863	1025	0	0	1025	0	1025	0
		No	Yes	No	215.70.0	12	YES	6	Larynx	TCGA-BB-7864	61.1	-22317	MALE	WHITE	Stage IVA	Stage IVA	G2	T3	N2c	M0	Not Available	N2c	T2	4	Alive	2012	2010	1527	0	61	TCGA-BB-7864	1527	0	0	1527			0
		No	Yes	No	215.70.0	12	NO	Not Available	Tonsil	TCGA-BB-7866	40.6	-14810	MALE	WHITE	Stage III	Not Available	GX	T3	N1	M0	Not Available	NX	TX	4	Alive	2012	2010	1368	0	40	TCGA-BB-7866	1368	0	0	1368	0	1368	0
		No	Yes	No	215.70.0	12	YES	6	Larynx	TCGA-BB-7870	58.8	-21443	MALE	WHITE	Stage IVA	Stage IVA	G3	T3	N2b	M0	Not Available	N0	T4a	2	Alive	2012	2009	2016	0	58	TCGA-BB-7870	2016	0	0	2016			0
		No	Yes	No	215.70.0	12	YES	0	Base of tongue	TCGA-BB-7871	64.1	-23409	FEMALE	WHITE	Stage IVA	Stage IVA	G2	T4a	N2c	M0	Not Available	N2c	T4a	2	Alive	2012	2011	750	0	64	TCGA-BB-7871	750	0	0	750			1
		No	Yes	No	215.70.0	12	YES	Not Available	Oral Tongue	TCGA-BB-7872	63.5	-23185	MALE	ASIAN	Stage IVA	Stage I	G3	T2	N2c	M0	Not Available	N0	T1	1	Alive	2012	2011	1168	0	63	TCGA-BB-7872	1168	0	0	1168			0
TCGA-BB-8596-01A-11R-2403-07	Tumor	Yes	Yes	No	241.67.0	12	YES	1	Hypopharynx	TCGA-BB-8596	69.6	-25408	FEMALE	WHITE	Stage IVA	Stage IVA	G3	T4	N1	M0	MX	NX	T4a	4	Alive	2012	2005	2161	0	69	TCGA-BB-8596	2161	0	0	2161			0
TCGA-BB-8601-01A-11R-2403-07	Tumor	Yes	Yes	No	241.67.0	12	YES	0	Floor of mouth	TCGA-BB-8601	84.2	-30721	MALE	BLACK OR AFRICAN AMERICAN	Stage II	Stage III	G2	T2	N0	M0	MX	N1	T3	4	Alive	2012	2010	624	0	84	TCGA-BB-8601	624	0	0	624			1
TCGA-BB-A5HU-01A-11R-A28V-07	Tumor	Yes	Yes	No	301.57.0	12	YES	0	Oral Cavity	TCGA-BB-A5HU	48	-17502	MALE	WHITE	Stage IVA	Stage IVA	G2	T4	N2b	M0	M0	N2b	T4	1	Alive	2014	2012	782	0	47	TCGA-BB-A5HU	782	0	0	782			0
TCGA-BB-A5HY-01A-11R-A28V-07	Tumor	Yes	Yes	No	301.57.0	12	YES	Not Available	Hypopharynx	TCGA-BB-A5HY	64.8	-23640	MALE	WHITE	Stage IVA	Stage IVA	G3	T3	N2b	M0	M0	N2b	T3	2	Alive	2014	2012	321	1	64	TCGA-BB-A5HY	321	1	1	321			1
TCGA-BB-A5HZ-01A-21R-A28V-07	Tumor	Yes	Yes	No	301.57.0	12	YES	0	Oral Cavity	TCGA-BB-A5HZ	65.5	-23906	MALE	WHITE	Stage IVA	Stage IVA	G2	T4	N1	M0	M0	N1	T4a	1	Alive	2014	2012	827	0	65	TCGA-BB-A5HZ	827	0	0	827			1
TCGA-BB-A6UM-01A-12R-A34R-07	Tumor	Yes	Yes	No	355.48.0	12	NO	Not Available	Tonsil	TCGA-BB-A6UM	52.6	-19194	MALE	WHITE	Stage III	Stage III	GX	T2	N2b	MX	MX	N2	T1	4	Alive	2014	2010	393	0	52	TCGA-BB-A6UM	393	0	0	393	0	393	0
TCGA-BB-A6UO-01A-12R-A34R-07	Tumor	Yes	Yes	No	355.48.0	12	NO	Not Available	Oral Tongue	TCGA-BB-A6UO	61.7	-22506	FEMALE	WHITE	Stage IVA	Stage IVA	G2	T3	N2	MX	MX	N2b	T4a	2	Dead	2014	2012	268	1	61	TCGA-BB-A6UO	268	1	1	268			1
TCGA-C9-A47Z-01A-11R-A24H-07	Tumor	Yes	Yes	No	260.56.0	12	NO	Not Available	Oral Tongue	TCGA-C9-A47Z	72.9	-26592	FEMALE	ASIAN	Stage III	Stage III	G1	T2	N1	M0	M0	N1	T2	1	Alive	2013	2011	191	1	72	TCGA-C9-A47Z	191	1	0	191	0	191	0
TCGA-C9-A480-01A-12R-A24H-07	Tumor	Yes	Yes	No	260.56.0	12	NO	Not Available	Oral Tongue	TCGA-C9-A480	45.4	-16567	FEMALE	ASIAN	Stage III	Stage III	G1	T3	N0	M0	M0	N0	T3	1	Alive	2013	2011	386	0	45	TCGA-C9-A480	386	0	0	386	0	386	0
TCGA-CN-4722-01A-01R-1436-07	Tumor	Yes	Yes	No	54.89.0	12	NO	Not Available	Larynx	TCGA-CN-4722	61.1	-22299	FEMALE	WHITE	Stage II	Stage II	G1	T2	N0	M0	Not Available	N0	T2	2	Alive	2011	2010	1483	0	61	TCGA-CN-4722	1483	0	0	1483	0	1483	0
TCGA-CN-4723-01A-01R-1436-07	Tumor	Yes	Yes	No	54.89.0	12	YES	Not Available	Larynx	TCGA-CN-4723	68	-24815	MALE	WHITE	Stage IVA	Stage IVA	G2	T4a	N0	M0	Not Available	N0	T4a	4	Alive	2011	2010	1699	0	67	TCGA-CN-4723	1699	0	0	1699			0
TCGA-CN-4725-01A-01R-1436-07	Tumor	Yes	Yes	No	54.89.0	12	NO	Not Available	Oral Tongue	TCGA-CN-4725	60.7	-22171	MALE	WHITE	Stage II	Stage II	G2	T2	N0	M0	Not Available	N0	T2	1	Alive	2011	2010	1157	0	60	TCGA-CN-4725	1157	0	0	1157	0	1157	0
TCGA-CN-4726-01A-01R-1436-07	Tumor	Yes	Yes	No	54.89.0	12	YES	Not Available	Buccal Mucosa	TCGA-CN-4726	69	-25194	MALE	WHITE	Stage IVA	Stage IVA	G2	T3	N2	M0	Not Available	N2b	T3	2	Dead	2011	2010	142	1	68	TCGA-CN-4726	142	1	1	142			1
TCGA-CN-4727-01A-01R-1436-07	Tumor	Yes	Yes	No	54.89.0	12	YES	Not Available	Larynx	TCGA-CN-4727	56.8	-20748	MALE	WHITE	Stage IVA	Stage IVA	G2	T4a	N0	M0	Not Available	N0	T4a	4	Alive	2011	2010	1560	0	56	TCGA-CN-4727	1560	0	0	1560			0
TCGA-CN-4728-01A-01R-1436-07	Tumor	Yes	Yes	No	54.89.0	12	YES	7	Oral Cavity	TCGA-CN-4728	56.6	-20660	MALE	WHITE	Stage IVA	Stage IVA	G2	T2	N2	M0	Not Available	N2b	T3	2	Alive	2011	2010	1724	0	56	TCGA-CN-4728	1724	0	0	1724			0
TCGA-CN-4729-01A-01R-1436-07	Tumor	Yes	Yes	No	54.89.0	12	YES	3	Oral Cavity	TCGA-CN-4729	73.2	-26713	MALE	WHITE	Stage IV	Stage III	G2	T4a	N0	M0	Not Available	N1	T2	4	Alive	2011	2010	392	0	73	TCGA-CN-4729	392	0	0	392			0
TCGA-CN-4730-01A-01R-1436-07	Tumor	Yes	Yes	No	54.89.0	12	YES	Not Available	Floor of mouth	TCGA-CN-4730	62.5	-22828	MALE	WHITE	Stage IV	Stage IVA	G2	T4a	N2b	M0	Not Available	N1	T4a	2	Alive	2011	2010	817	0	62	TCGA-CN-4730	817	0	0	817			0
TCGA-CN-4731-01A-01R-1436-07	Tumor	Yes	Yes	No	54.89.0	12	YES	Not Available	Buccal Mucosa	TCGA-CN-4731	63.6	-23194	FEMALE	WHITE	Stage IV	Stage IVA	G3	T4a	N2	M0	Not Available	N2c	T4a	4	Alive	2011	2010	998	0	63	TCGA-CN-4731	998	1	1	998			1
TCGA-CN-4733-01A-02R-1873-07	Tumor	Yes	Yes	No	145.84.0	12	NO	Not Available	Oral Tongue	TCGA-CN-4733	61.8	-22561	MALE	WHITE	Stage I	Stage III	G3	T1	N0	M0	Not Available	N1	T1	1	Alive	2011	2010	1586	0	61	TCGA-CN-4733	1586	0	0	1586	0	1586	0
TCGA-CN-4734-01A-01R-1436-07	Tumor	Yes	Yes	No	54.89.0	12	YES	Not Available	Buccal Mucosa	TCGA-CN-4734	70.6	-25753	MALE	WHITE	Stage II	Stage II	G2	T2	N0	M0	Not Available	N0	T2	4	Alive	2011	2010	1690	0	70	TCGA-CN-4734	1690	0	0	1690	0	1690	0
TCGA-CN-4735-01A-01R-1436-07	Tumor	Yes	Yes	No	54.89.0	12	YES	5	Larynx	TCGA-CN-4735	52.4	-19107	MALE	WHITE	Stage IVA	Stage IVA	G3	T3	N2b	M0	Not Available	N2b	T3	2	Alive	2011	2010	1737	0	52	TCGA-CN-4735	1737	0	0	1737			0
TCGA-CN-4736-01A-01R-1436-07	Tumor	Yes	Yes	No	54.89.0	12	YES	2	Oral Tongue	TCGA-CN-4736	70.4	-25683	FEMALE	WHITE	Stage II	Not Available	G2	T2	N0	M0	Not Available	NX	T1	4	Dead	2011	2010	395	1	70	TCGA-CN-4736	395	1	1	395	1	209	1
TCGA-CN-4737-01A-01R-1436-07	Tumor	Yes	Yes	No	54.89.0	12	NO	Not Available	Oral Tongue	TCGA-CN-4737	20	-7301	MALE	WHITE	Stage II	Stage IVA	G2	T2	N0	M0	Not Available	N2b	T2	1	Alive	2011	2010	625	0	19	TCGA-CN-4737	625	0	0	625			0
TCGA-CN-4738-01A-02R-1514-07	Tumor	Yes	Yes	No	83.86.0	12	YES	17	Larynx	TCGA-CN-4738	53.8	-19621	MALE	WHITE	Stage IVA	Stage IVA	G2	T4a	N0	M0	M0	N0	T4a	2	Dead	2011	2009	436	1	53	TCGA-CN-4738	436	1		436			0
TCGA-CN-4739-01A-02R-1514-07	Tumor	Yes	Yes	No	83.86.0	12	YES	Not Available	Larynx	TCGA-CN-4739	71.5	-26081	MALE	WHITE	Stage IVA	Stage IVA	G2	T4a	N0	M0	M0	N0	T4a	4	Alive	2011	2009	1394	1	71	TCGA-CN-4739	1394	1	1	1394			1
TCGA-CN-4740-01A-01R-1436-07	Tumor	Yes	Yes	No	54.89.0	12	YES	4	Oral Cavity	TCGA-CN-4740	80	-29186	FEMALE	WHITE	Stage IV	Stage IVA	G2	T4a	N0	M0	M0	N0	T4a	4	Alive	2011	2009	839	0	79	TCGA-CN-4740	839	1	1	839			1
TCGA-CN-4741-01A-01R-1436-07	Tumor	Yes	Yes	No	54.89.0	12	NO	Not Available	Alveolar Ridge	TCGA-CN-4741	75.4	-27506	MALE	WHITE	Stage IV	Stage IVA	G2	T4a	N0	M0	M0	N0	T4a	4	Alive	2011	2008	2239	0	75	TCGA-CN-4741	2239	0	0	2239			1
TCGA-CN-4742-01A-02R-1514-07	Tumor	Yes	Yes	No	83.86.0	12	YES	6	Oral Tongue	TCGA-CN-4742	48.8	-17793	FEMALE	WHITE	Stage IV	Stage IVA	G3	T4a	N1	M0	M0	N2b	T4a	2	Dead	2011	2008	397	1	48	TCGA-CN-4742	397	1	1	397			1
TCGA-CN-5355-01A-01R-1436-07	Tumor	Yes	Yes	No	54.89.0	12	YES	Not Available	Larynx	TCGA-CN-5355	64.9	-23670	MALE	BLACK OR AFRICAN AMERICAN	Stage IVA	Stage IVA	G2	T4a	N0	M0	Not Available	N0	T4a	2	Alive	2011	2010	1278	0	64	TCGA-CN-5355	1278	0	0	1278			0
TCGA-CN-5356-01A-01R-1436-07	Tumor	Yes	Yes	No	54.89.0	12	NO	Not Available	Larynx	TCGA-CN-5356	56.3	-20540	MALE	WHITE	Stage III	Stage III	G2	T3	N0	M0	Not Available	N0	T3	2	Alive	2011	2010	1409	0	56	TCGA-CN-5356	1409	0	0	1409	0	1409	0
TCGA-CN-5358-01A-01R-1514-07	Tumor	Yes	Yes	No	83.86.0	12	YES	6	Floor of mouth	TCGA-CN-5358	60.7	-22138	MALE	WHITE	Stage III	Stage II	G2	T2	N1	M0	Not Available	N0	T2	4	Alive	2011	2010	261	1	60	TCGA-CN-5358	261	1	0	261	1	145	1
TCGA-CN-5359-01A-01R-1436-07	Tumor	Yes	Yes	No	54.89.0	12	YES	Not Available	Floor of mouth	TCGA-CN-5359	59.9	-21858	MALE	WHITE	Stage IVA	Stage IVA	G2	T4a	N1	M0	M0	N2b	T4a	2	Dead	2011	2009	377	1	59	TCGA-CN-5359	377	1	1	377			1
TCGA-CN-5360-01A-01R-1436-07	Tumor	Yes	Yes	No	54.89.0	12	YES	Not Available	Larynx	TCGA-CN-5360	68.6	-25034	MALE	WHITE	Stage IVA	Stage IVA	G2	T4a	N0	M0	M0	N0	T4a	2	Alive	2011	2008	2169	0	68	TCGA-CN-5360	2169	0	0	2169			0
TCGA-CN-5361-01A-01R-1436-07	Tumor	Yes	Yes	No	54.89.0	12	YES	Not Available	Larynx	TCGA-CN-5361	80.5	-29383	MALE	WHITE	Not Available	Stage IVA	G2	TX	NX	Not Available	M0	N2a	T4a	2	Alive	2011	2007	2120	1	80	TCGA-CN-5361	2120	1	0	2120			1
TCGA-CN-5363-01A-01R-1436-07	Tumor	Yes	Yes	No	54.89.0	12	YES	Not Available	Larynx	TCGA-CN-5363	48.3	-17635	MALE	BLACK OR AFRICAN AMERICAN	Stage IVB	Stage IVB	G3	T4a	N3	M0	M0	N3	T4a	2	Dead	2011	2007	253	1	48	TCGA-CN-5363	253	1	1	253			1
TCGA-CN-5364-01A-01R-1436-07	Tumor	Yes	Yes	No	54.89.0	12	YES	Not Available	Floor of mouth	TCGA-CN-5364	55.8	-20362	MALE	WHITE	Stage IV	Stage IVA	G2	T4a	N2c	M0	M0	N2c	T4a	2	Dead	2011	2006	493	1	55	TCGA-CN-5364	493	1	0	493			0
TCGA-CN-5365-01A-01R-1436-07	Tumor	Yes	Yes	No	54.89.0	12	YES	Not Available	Tonsil	TCGA-CN-5365	38.9	-14190	MALE	WHITE	Stage IVC	Stage IVB	G2	T1	N2	M1	Not Available	N3	T2	2	Dead	2011	2006	351	1	38	TCGA-CN-5365	351	1	1	351			1
TCGA-CN-5366-01A-01R-1436-07	Tumor	Yes	Yes	No	54.89.0	12	YES	6	Hypopharynx	TCGA-CN-5366	51.8	-18904	MALE	WHITE	Stage IVA	Stage IVA	G2	T4a	N2c	M0	M0	N2c	T4a	2	Dead	2011	2006	360	1	51	TCGA-CN-5366	360	1	1	360			1
TCGA-CN-5367-01A-01R-1436-07	Tumor	Yes	Yes	No	54.89.0	12	YES	Not Available	Oral Tongue	TCGA-CN-5367	61	-22246	FEMALE	WHITE	Stage IV	Stage IVA	G2	T4a	N0	M0	M0	N2b	T4a	4	Dead	2011	2006	352	1	60	TCGA-CN-5367	352	1	0	352			0
TCGA-CN-5369-01A-01R-1436-07	Tumor	Yes	Yes	No	54.89.0	12	NO	Not Available	Hard Palate	TCGA-CN-5369	90.1	-32871	FEMALE	WHITE	Stage IV	Stage IVA	G3	T4a	N1	M0	M0	N0	T4a	2	Dead	2011	2006	1	1	90	TCGA-CN-5369	380	1	0	380			0
TCGA-CN-5370-01A-01R-2016-07	Tumor	Yes	Yes	No	164.84.0	12	YES	Not Available	Oral Tongue	TCGA-CN-5370	78.2	-28549	MALE	WHITE	Stage II	Stage III	G3	T2	N0	M0	M0	N1	T3	4	Dead	2012	2006	259	1	78	TCGA-CN-5370	259	1	1	259	1	123	1
TCGA-CN-5373-01A-01R-1436-07	Tumor	Yes	Yes	No	54.89.0	12	YES	Not Available	Floor of mouth	TCGA-CN-5373	55.2	-20143	FEMALE	WHITE	Stage II	Stage I	G1	T2	N0	M0	Not Available	N0	T1	4	Alive	2011	2010	1584	0	55	TCGA-CN-5373	1584	0	0	1584	0	1584	0
TCGA-CN-5374-01A-01R-1436-07	Tumor	Yes	Yes	No	54.89.0	12	Not Available	Not Available	Tonsil	TCGA-CN-5374	56.1	-20464	FEMALE	WHITE	Stage IVA	Stage IVA	G3	T2	N2	M0	M0	N2	T2	2	Alive	2011	2007	1732	1	56	TCGA-CN-5374	1732	1	0	1732			1
TCGA-CN-6010-01A-11R-1686-07	Tumor	Yes	Yes	No	107.82.0	12	YES	4	Larynx	TCGA-CN-6010	53.4	-19475	MALE	WHITE	Stage IVA	Stage IVA	G2	T4a	N0	M0	Not Available	N2c	T4a	2	Alive	2011	2010	1523	0	53	TCGA-CN-6010	1523	0	0	1523			1
TCGA-CN-6011-01A-11R-1686-07	Tumor	Yes	Yes	No	107.82.0	12	YES	Not Available	Alveolar Ridge	TCGA-CN-6011	57.6	-21016	MALE	WHITE	Stage IV	Stage IVA	G3	T4a	N0	M0	Not Available	N0	T4a	4	Alive	2011	2010	933	0	57	TCGA-CN-6011	933	0	0	933			0
TCGA-CN-6012-01A-11R-1686-07	Tumor	Yes	Yes	No	107.82.0	12	NO	Not Available	Larynx	TCGA-CN-6012	66.5	-24286	MALE	WHITE	Stage III	Stage IVA	G2	T3	N1	M0	Not Available	N2c	T3	2	Alive	2011	2010	1460	0	66	TCGA-CN-6012	1460	0	0	1460			0
TCGA-CN-6013-01A-11R-1686-07	Tumor	Yes	Yes	No	107.82.0	12	YES	Not Available	Alveolar Ridge	TCGA-CN-6013	56.7	-20703	MALE	WHITE	Stage IV	Stage IVA	G3	T4a	N2b	M0	Not Available	N2b	T4a	1	Alive	2011	2010	727	0	56	TCGA-CN-6013	727	1	1	727			1
TCGA-CN-6016-01A-11R-1686-07	Tumor	Yes	Yes	No	107.82.0	12	YES	12	Floor of mouth	TCGA-CN-6016	64.8	-23664	MALE	WHITE	Stage IVA	Stage IVA	G2	T4a	N1	M0	Not Available	N1	T4a	2	Alive	2011	2010	1443	0	64	TCGA-CN-6016	1443	0	0	1443			0
TCGA-CN-6017-01A-11R-1686-07	Tumor	Yes	Yes	No	107.82.0	12	YES	3	Oral Tongue	TCGA-CN-6017	55.8	-20358	MALE	WHITE	Stage III	Stage IVA	G2	T2	N1	M0	Not Available	N2b	T3	3	Alive	2011	2010	853	0	55	TCGA-CN-6017	853	1	0	853			0
TCGA-CN-6018-01A-11R-1686-07	Tumor	Yes	Yes	No	107.82.0	12	NO	Not Available	Oral Cavity	TCGA-CN-6018	85.6	-31242	FEMALE	WHITE	Stage IV	Stage IVA	G2	T4a	N2c	M0	Not Available	N2b	T4a	1	Alive	2011	2011	580	0	85	TCGA-CN-6018	580	1	0	580			0
TCGA-CN-6019-01A-11R-1686-07	Tumor	Yes	Yes	No	107.82.0	12	YES	3	Oral Tongue	TCGA-CN-6019	61.6	-22485	MALE	WHITE	Stage IV	Stage IVA	G2	T4a	N0	M0	Not Available	N0	T4a	4	Alive	2011	2011	1038	0	61	TCGA-CN-6019	1038	0	0	1038			0
TCGA-CN-6020-01A-11R-1686-07	Tumor	Yes	Yes	No	107.82.0	12	YES	Not Available	Oral Cavity	TCGA-CN-6020	58.2	-21232	MALE	BLACK OR AFRICAN AMERICAN	Stage IVA	Stage III	G2	T3	N2c	M0	Not Available	N1	T2	2	Alive	2011	2011	205	1	58	TCGA-CN-6020	205	1	0	205			0
TCGA-CN-6021-01A-11R-1686-07	Tumor	Yes	Yes	No	107.82.0	12	NO	Not Available	Larynx	TCGA-CN-6021	63.6	-23212	FEMALE	WHITE	Stage III	Not Available	G2	T3	N0	M0	Not Available	NX	TX	4	Dead	2011	2010	276	1	63	TCGA-CN-6021	276	1	1	276			1
TCGA-CN-6022-01A-21R-1686-07	Tumor	Yes	Yes	No	107.82.0	12	Not Available	Not Available	Larynx	TCGA-CN-6022	49.2	-17971	MALE	WHITE	Stage IVA	Stage IVA	G3	T4a	N1	M0	M0	N1	T4a	2	Alive	2011	2010	281	1	49	TCGA-CN-6022	281	1	1	281			1
TCGA-CN-6023-01A-11R-1686-07	Tumor	Yes	Yes	No	107.82.0	12	YES	Not Available	Larynx	TCGA-CN-6023	73.3	-26769	MALE	WHITE	Stage IVA	Stage IVA	GX	T4a	N0	M0	M0	N2c	T3	3	Alive	2011	2010	1584	0	73	TCGA-CN-6023	1584	0	0	1584			0
TCGA-CN-6024-01A-11R-1686-07	Tumor	Yes	Yes	No	107.82.0	12	YES	Not Available	Oral Tongue	TCGA-CN-6024	66.5	-24259	MALE	WHITE	Stage IVA	Stage IVA	G2	T4a	N2	M0	M0	N2c	T4a	2	Alive	2011	2010	337	1	66	TCGA-CN-6024	337	1	1	337			1
TCGA-CN-6988-01A-11R-1915-07	Tumor	Yes	Yes	No	151.75.0	12	YES	6	Larynx	TCGA-CN-6988	47.4	-17308	MALE	WHITE	Stage IVA	Stage IVA	G3	T4a	N2b	M0	Not Available	N2b	T4a	4	Alive	2011	2011	318	0	47	TCGA-CN-6988	318	0	0	318			0
TCGA-CN-6989-01A-11R-1915-07	Tumor	Yes	Yes	No	151.75.0	12	YES	3	Larynx	TCGA-CN-6989	64.4	-23515	MALE	WHITE	Stage IVA	Stage IVA	G2	T3	N2b	M0	Not Available	N2c	T3	2	Alive	2011	2011	980	1	64	TCGA-CN-6989	980	1	1	980			1
TCGA-CN-6992-01A-11R-1915-07	Tumor	Yes	Yes	No	151.75.0	12	YES	16	Larynx	TCGA-CN-6992	61.9	-22598	MALE	WHITE	Stage IVA	Stage IVA	G2	T4a	N1	M0	Not Available	N2b	T3	2	Alive	2011	2011	1066	0	61	TCGA-CN-6992	1066	0	0	1066			0
TCGA-CN-6994-01A-11R-1915-07	Tumor	Yes	Yes	No	151.75.0	12	Not Available	Not Available	Oral Cavity	TCGA-CN-6994	67.9	-24778	MALE	WHITE	Stage IV	Stage IVA	G2	T4a	N2b	M0	Not Available	N0	T4a	3	Alive	2011	2011	1183	0	67	TCGA-CN-6994	1183	0	0	1183			0
TCGA-CN-6995-01A-31R-2016-07	Tumor	Yes	Yes	No	164.84.0	12	NO	Not Available	Floor of mouth	TCGA-CN-6995	79	-28850	MALE	WHITE	Stage IVA	Stage IVA	G2	T4a	N1	M0	Not Available	N0	T4a	2	Dead	2011	2011	112	1	78	TCGA-CN-6995	112	1	0	112			0
TCGA-CN-6996-01A-11R-1915-07	Tumor	Yes	Yes	No	151.75.0	12	NO	Not Available	Oral Tongue	TCGA-CN-6996	58.8	-21447	FEMALE	WHITE	Stage IV	Stage IVA	G2	T3	N2b	M0	Not Available	N2b	T3	1	Alive	2011	2011	530	0	58	TCGA-CN-6996	530	1	1	530			1
TCGA-CN-6997-01A-11R-2016-07	Tumor	Yes	Yes	No	164.84.0	12	NO	Not Available	Larynx	TCGA-CN-6997	66.6	-24298	MALE	WHITE	Stage IVA	Stage IVA	G3	T4a	N2	M0	Not Available	N2c	T3	4	Alive	2011	2011	988	1	66	TCGA-CN-6997	988	1	0	988			1
TCGA-CN-6998-01A-23R-2016-07	Tumor	Yes	Yes	No	164.84.0	12	NO	Not Available	Oral Tongue	TCGA-CN-6998	53.3	-19447	MALE	WHITE	Stage IV	Stage IVA	G2	T4a	N1	M0	Not Available	N2b	T3	2	Alive	2011	2011	357	0	53	TCGA-CN-6998	357	1	1	357			1
TCGA-CN-A497-01A-11R-A24H-07	Tumor	Yes	Yes	No	260.56.0	12	NO	Not Available	Larynx	TCGA-CN-A497	63.9	-23310	MALE	Unknown	Stage IVA	Stage III	G2	T2	N2c	M0	MX	N1	T1	4	Alive	2012	2011	1065	0	63	TCGA-CN-A497	1065	0	0	1065			0
TCGA-CN-A498-01A-11R-A24H-07	Tumor	Yes	Yes	No	260.56.0	12	NO	Not Available	Base of tongue	TCGA-CN-A498	61.2	-22330	FEMALE	WHITE	Stage II	Stage III	G1	T2	N0	M0	MX	N0	T3	4	Alive	2012	2011	773	1	61	TCGA-CN-A498	773	1	1	773	1	186	1
TCGA-CN-A499-01A-11R-A24H-07	Tumor	Yes	Yes	No	260.56.0	12	YES	0	Tonsil	TCGA-CN-A499	60.2	-21971	FEMALE	WHITE	Stage I	Stage II	G2	T1	N0	M0	MX	N0	T2	1	Alive	2012	2011	717	0	60	TCGA-CN-A499	717	0	0	717	0	717	0
TCGA-CN-A49A-01A-11R-A24H-07	Tumor	Yes	Yes	No	260.56.0	12	YES	0	Alveolar Ridge	TCGA-CN-A49A	60.3	-21995	MALE	WHITE	Stage IVA	Stage IVB	G2	T4a	N0	M0	MX	N0	T4b	1	Alive	2012	2011	526	1	60	TCGA-CN-A49A	526	1	1	526			1
TCGA-CN-A49B-01A-31R-A24H-07	Tumor	Yes	Yes	No	260.56.0	12	YES	7	Larynx	TCGA-CN-A49B	71.7	-26155	MALE	WHITE	Stage III	Stage III	G3	T3	N1	M0	MX	N1	T3	4	Alive	2012	2011	904	0	71	TCGA-CN-A49B	904	0	0	904	0	904	0
TCGA-CN-A49C-01A-11R-A24H-07	Tumor	Yes	Yes	No	260.56.0	12	NO	Not Available	Tonsil	TCGA-CN-A49C	67.1	-24495	MALE	WHITE	Stage IVA	Not Available	GX	T4a	N2b	M0	MX	NX	TX	3	Alive	2012	2012	645	0	67	TCGA-CN-A49C	645	0	0	645			0
TCGA-CN-A63T-01A-11R-A28V-07	Tumor	Yes	Yes	No	301.57.0	12	YES	1.7	Larynx	TCGA-CN-A63T	60.8	-22201	MALE	WHITE	Stage IVA	Stage IVA	G3	T3	N2b	M0	MX	N2b	T3	2	Alive	2013	2011	225	0	60	TCGA-CN-A63T	225	0	0	225			0
TCGA-CN-A63U-01A-11R-A30B-07	Tumor	Yes	Yes	No	311.57.0	12	NO	Not Available	Larynx	TCGA-CN-A63U	50.1	-18272	MALE	WHITE	Stage III	Stage IVA	G3	T3	N0	M0	MX	N2b	T3	4	Alive	2013	2011	964	0	50	TCGA-CN-A63U	964	0	0	964			0
TCGA-CN-A63V-01A-11R-A466-07	Tumor	Yes	Yes	No	301.57.0	12	NO	Not Available	Buccal Mucosa	TCGA-CN-A63V	59.6	-21734	MALE	WHITE	Stage IVA	Stage IVA	G2	T4	N0	M0	MX	N0	T4a	2	Alive	2013	2011	679	0	59	TCGA-CN-A63V	679	0	0	679			0
TCGA-CN-A63W-01A-11R-A30B-07	Tumor	Yes	Yes	No	311.57.0	12	YES	0	Larynx	TCGA-CN-A63W	48.5	-17693	FEMALE	WHITE	Stage IVA	Stage IVA	G2	T4a	N2c	M0	MX	N2c	T4a	4	Alive	2013	2012	377	1	48	TCGA-CN-A63W	377	1	0	377			0
		No	Yes	No	311.57.0	12	NO	Not Available	Tonsil	TCGA-CN-A63Y	46.9	-17125	MALE	WHITE	Stage I	Stage II	G2	T1	N0	M0	MX	N0	T2	1	Alive	2013	2012	504	0	46	TCGA-CN-A63Y	504	0	0	504	0	504	0
		No	Yes	No	311.57.0	12	YES	0	Oral Tongue	TCGA-CN-A640	40.4	-14758	FEMALE	WHITE	Stage IVA	Stage IVA	G2	T3	N2b	M0	MX	N2b	T2	1	Dead	2013	2012	134	1	40	TCGA-CN-A640	134	1	0	134			0
TCGA-CN-A641-01A-11R-A30B-07	Tumor	Yes	Yes	No	311.57.0	12	YES	0	Larynx	TCGA-CN-A641	47.8	-17454	MALE	WHITE	Stage IVA	Stage IVA	G2	T4	N2c	M0	MX	N2b	T4a	2	Alive	2013	2012	367	0	47	TCGA-CN-A641	367	0	0	367			0
TCGA-CN-A642-01A-12R-A30B-07	Tumor	Yes	Yes	No	311.57.0	12	YES	0	Floor of mouth	TCGA-CN-A642	57.6	-21011	MALE	WHITE	Stage IVA	Stage IVB	G3	T3	N2c	M0	M0	N3	T4a	4	Dead	2013	2012	82	1	57	TCGA-CN-A642	82	1	1	82			1
TCGA-CN-A6UY-01A-12R-A34R-07	Tumor	Yes	Yes	No	355.48.0	12	NO	Not Available	Base of tongue	TCGA-CN-A6UY	57.4	-20967	MALE	WHITE	Stage IVA	Stage IVA	G2	T3	N2a	M0	MX	N2b	T3	4	Alive	2013	2012	713	0	57	TCGA-CN-A6UY	713	0	0	713			0
		No	Yes	No	355.48.0	12	NO	Not Available	Tonsil	TCGA-CN-A6V1	59.5	-21730	MALE	WHITE	Stage IVA	Stage IVA	GX	T2	N2b	M0	MX	N2a	T2	1	Alive	2013	2013	603	0	59	TCGA-CN-A6V1	603	0	0	603			0
TCGA-CN-A6V3-01A-12R-A34R-07	Tumor	Yes	Yes	No	355.48.0	12	YES	12	Larynx	TCGA-CN-A6V3	61.4	-22397	MALE	WHITE	Stage IVA	Stage IVA	G3	T3	N2b	M0	M0	N2b	T3	4	Alive	2013	2012	742	0	61	TCGA-CN-A6V3	742	0	0	742			0
TCGA-CN-A6V6-01A-12R-A34R-07	Tumor	Yes	Yes	No	355.48.0	12	YES	12	Base of tongue	TCGA-CN-A6V6	59.8	-21811	MALE	WHITE	Stage IVA	Stage IVA	GX	T2	N2b	M0	MX	N2b	T2	4	Alive	2013	2013	635	0	59	TCGA-CN-A6V6	635	0	0	635			0
TCGA-CN-A6V7-01A-12R-A34R-07	Tumor	Yes	Yes	No	355.48.0	12	NO	Not Available	Tonsil	TCGA-CN-A6V7	40.8	-14895	MALE	WHITE	Stage IVA	Stage IVA	GX	T2	N2b	M0	MX	N2b	T2	1	Alive	2013	2013	594	0	40	TCGA-CN-A6V7	594	0	0	594			0
TCGA-CQ-5323-01A-01R-1686-07	Tumor	Yes	Yes	No	107.82.0	12	YES	1	Alveolar Ridge	TCGA-CQ-5323	82.7	-30173	MALE	WHITE	Stage III	Stage I	G2	T3	N0	M0	Not Available	N0	T1	3	Alive	2011	2007	1466	0	82	TCGA-CQ-5323	1466	0	0	1466	0	1466	0
TCGA-CQ-5324-01A-01R-1686-07	Tumor	Yes	Yes	No	107.82.0	12	NO	Not Available	Floor of mouth	TCGA-CQ-5324	59.7	-21803	MALE	WHITE	Stage IVA	Stage III	G2	T3	N2a	M0	Not Available	N0	T3	4	Alive	2011	2007	1593	0	59	TCGA-CQ-5324	1593	0	0	1593			0
TCGA-CQ-5325-01A-01R-1686-07	Tumor	Yes	Yes	No	107.82.0	12	YES	3	Oral Tongue	TCGA-CQ-5325	65.3	-23833	MALE	WHITE	Stage I	Stage I	G2	T1	N0	M0	Not Available	N0	T1	4	Dead	2011	2007	654	1	65	TCGA-CQ-5325	654	1	1	654	1	204	1
TCGA-CQ-5326-01A-01R-1873-07	Tumor	Yes	Yes	No	145.84.0	12	YES	2	Alveolar Ridge	TCGA-CQ-5326	67.1	-24473	MALE	WHITE	Stage IVA	Stage IVA	G3	T4a	N2b	M0	Not Available	N2c	T4a	4	Dead	2011	2007	89	1	67	TCGA-CQ-5326	89	1	1	89			1
TCGA-CQ-5327-01A-01R-1686-07	Tumor	Yes	Yes	No	107.82.0	12	NO	Not Available	Oral Tongue	TCGA-CQ-5327	61.1	-22307	FEMALE	ASIAN	Stage IV	Stage IVA	G2	T3	N2c	M0	Not Available	N2c	T3	1	Alive	2011	2008	1660	0	61	TCGA-CQ-5327	1660	0	0	1660			0
TCGA-CQ-5329-01A-01R-1686-07	Tumor	Yes	Yes	No	107.82.0	12	NO	Not Available	Oral Tongue	TCGA-CQ-5329	46.7	-17028	FEMALE	WHITE	Stage III	Stage II	G2	T3	N1	M0	Not Available	N0	T2	1	Alive	2011	2008	2143	0	46	TCGA-CQ-5329	2143	0	0	2143	0	2143	0
TCGA-CQ-5330-01A-01R-1686-07	Tumor	Yes	Yes	No	107.82.0	12	NO	Not Available	Oral Tongue	TCGA-CQ-5330	69.2	-25255	FEMALE	WHITE	Stage III	Stage IVA	G3	T3	N1	M0	Not Available	N2b	T3	3	Alive	2011	2008	1897	0	69	TCGA-CQ-5330	1897	0	0	1897			0
TCGA-CQ-5331-01A-02R-1873-07	Tumor	Yes	Yes	No	145.84.0	12	NO	Not Available	Hard Palate	TCGA-CQ-5331	73.7	-26901	FEMALE	WHITE	Stage IVA	Not Available	G2	T4a	N0	M0	Not Available	NX	T2	3	Alive	2011	2008	1399	0	73	TCGA-CQ-5331	1399	0	0	1399			0
TCGA-CQ-5332-01A-01R-1686-07	Tumor	Yes	Yes	No	107.82.0	12	YES	Not Available	Floor of mouth	TCGA-CQ-5332	87.8	-32032	MALE	WHITE	Stage III	Stage III	G2	T3	N0	M0	Not Available	N0	T3	4	Dead	2011	2008	317	1	87	TCGA-CQ-5332	317	1		317			0
TCGA-CQ-5333-01A-01R-2403-07	Tumor	Yes	Yes	No	241.67.0	12	YES	Not Available	Oral Tongue	TCGA-CQ-5333	74.3	-27110	MALE	WHITE	Stage I	Stage II	G3	T1	N0	M0	Not Available	N0	T2	3	Dead	2011	2008	341	1	74	TCGA-CQ-5333	341	1	1	341	1	176	1
TCGA-CQ-5334-01A-01R-1686-07	Tumor	Yes	Yes	No	107.82.0	12	NO	Not Available	Buccal Mucosa	TCGA-CQ-5334	87.7	-32024	MALE	WHITE	Stage IVB	Stage IVA	G2	T4b	N2b	M0	Not Available	N2b	T3	3	Dead	2011	2008	129	1	87	TCGA-CQ-5334	129	1	1	129			1
TCGA-CQ-6218-01A-11R-1915-07	Tumor	Yes	Yes	No	151.75.0	12	NO	Not Available	Floor of mouth	TCGA-CQ-6218	52.3	-19096	FEMALE	WHITE	Stage III	Stage IVA	G2	T3	N0	M0	Not Available	N2b	T3	4	Alive	2011	2009	1253	0	52	TCGA-CQ-6218	1253	0	0	1253			0
TCGA-CQ-6219-01A-11R-1915-07	Tumor	Yes	Yes	No	151.75.0	12	YES	1.7	Oral Tongue	TCGA-CQ-6219	50.9	-18578	FEMALE	WHITE	Stage IV	Stage IVA	G2	T3	N2b	M0	Not Available	N2a	T3	2	Dead	2011	2007	479	1	50	TCGA-CQ-6219	479	1	1	479			1
TCGA-CQ-6220-01A-11R-1915-07	Tumor	Yes	Yes	No	151.75.0	12	YES	Not Available	Buccal Mucosa	TCGA-CQ-6220	69.5	-25366	MALE	WHITE	Stage III	Stage III	G2	T2	N1	M0	Not Available	N0	T3	1	Dead	2011	2007	985	1	69	TCGA-CQ-6220	985	1		985	0	985	0
TCGA-CQ-6221-01A-11R-2081-07	Tumor	Yes	Yes	No	188.78.0	12	YES	Not Available	Oral Tongue	TCGA-CQ-6221	79.5	-29026	MALE	WHITE	Stage II	Not Available	G3	T2	N0	M0	Not Available	NX	T2	3	Alive	2012	2008	1000	0	79	TCGA-CQ-6221	1000	0	0	1000	0	1000	0
TCGA-CQ-6222-01A-11R-1915-07	Tumor	Yes	Yes	No	151.75.0	12	NO	Not Available	Oral Tongue	TCGA-CQ-6222	63.9	-23326	MALE	WHITE	Stage IVA	Stage IVA	G2	T3	N2b	M0	Not Available	N2b	T2	3	Alive	2011	2008	2016	0	63	TCGA-CQ-6222	2016	0	0	2016			0
TCGA-CQ-6223-01A-11R-1915-07	Tumor	Yes	Yes	No	151.75.0	12	NO	Not Available	Alveolar Ridge	TCGA-CQ-6223	69.2	-25266	MALE	WHITE	Stage IV	Stage II	G2	T4a	N0	M0	Not Available	N0	T2	3	Alive	2011	2008	1428	0	69	TCGA-CQ-6223	1428	0	0	1428			0
TCGA-CQ-6224-01A-11R-1915-07	Tumor	Yes	Yes	No	151.75.0	12	YES	1	Oral Tongue	TCGA-CQ-6224	52.2	-19051	MALE	WHITE	Stage II	Stage IVA	G3	T2	N0	M0	Not Available	N2b	T2	4	Alive	2011	2009	1721	0	52	TCGA-CQ-6224	1721	0	0	1721			0
TCGA-CQ-6225-01A-11R-1915-07	Tumor	Yes	Yes	No	151.75.0	12	NO	Not Available	Oral Tongue	TCGA-CQ-6225	65.7	-23988	MALE	WHITE	Stage II	Stage III	G2	T2	N0	M0	Not Available	N0	T3	4	Dead	2011	2008	403	1	65	TCGA-CQ-6225	403	1		403			1
TCGA-CQ-6227-01A-11R-1915-07	Tumor	Yes	Yes	No	151.75.0	12	YES	3	Oral Cavity	TCGA-CQ-6227	78	-28466	MALE	WHITE	Stage III	Stage IVA	G2	T3	N1	M0	Not Available	N2c	T3	3	Dead	2011	2008	129	1	77	TCGA-CQ-6227	129	1	1	129			1
TCGA-CQ-6228-01A-11R-1915-07	Tumor	Yes	Yes	No	151.75.0	12	YES	Not Available	Floor of mouth	TCGA-CQ-6228	71.1	-25942	FEMALE	WHITE	Stage III	Stage IVA	G2	T2	N1	M0	Not Available	N2b	T1	2	Dead	2011	2009	456	1	71	TCGA-CQ-6228	456	1		456			1
TCGA-CQ-6229-01A-11R-1915-07	Tumor	Yes	Yes	No	151.75.0	12	NO	Not Available	Oral Tongue	TCGA-CQ-6229	61.8	-22541	MALE	WHITE	Stage III	Stage II	G2	T2	N1	M0	Not Available	N0	T2	1	Alive	2011	2009	1179	0	61	TCGA-CQ-6229	1179	0	0	1179	0	1179	0
TCGA-CQ-7063-01A-11R-2403-07	Tumor	Yes	Yes	No	241.67.0	12	YES	0	Hard Palate	TCGA-CQ-7063	59.5	-21723	FEMALE	WHITE	Not Available	Stage I	G1	Not Available	Not Available	Not Available	M0	NX	T1	3	Alive	2012	2008	2133	0	59	TCGA-CQ-7063	2133	0	0	2133	1	1160	1
		No	Yes	No	241.67.0	12	YES	0	Buccal Mucosa	TCGA-CQ-7064	84	-30640	FEMALE	WHITE	Stage III	Stage III	G2	T3	N1	M0	M0	N1	T3	1	Alive	2012	2008	1973	0	83	TCGA-CQ-7064	1973	0	0	1973	0	1973	0
TCGA-CQ-7065-01A-11R-2081-07	Tumor	Yes	Yes	No	188.78.0	12	NO	Not Available	Oral Tongue	TCGA-CQ-7065	40.2	-14676	MALE	ASIAN	Stage II	Stage II	G2	T2	N0	M0	Not Available	N0	T2	1	Alive	2012	2009	1628	0	40	TCGA-CQ-7065	1628	0	0	1628	1	230	1
		No	Yes	No	215.70.0	12	NO	Not Available	Oral Tongue	TCGA-CQ-7067	75.9	-27707	FEMALE	WHITE	Stage I	Stage I	G3	T1	N0	M0	Not Available	N0	T1	Not Available	Alive	2012	2009	509	0	75	TCGA-CQ-7067	509	0	0	509	0	509	0
TCGA-CQ-7068-01A-11R-2081-07	Tumor	Yes	Yes	No	188.78.0	12	NO	Not Available	Floor of mouth	TCGA-CQ-7068	80.9	-29530	FEMALE	WHITE	Stage II	Stage II	G2	T2	N0	M0	Not Available	N0	T2	1	Alive	2012	2010	1309	0	80	TCGA-CQ-7068	1309	0	0	1309	0	1309	1
TCGA-CQ-7069-01A-11R-2403-07	Tumor	Yes	Yes	No	241.67.0	12	YES	0	Alveolar Ridge	TCGA-CQ-7069	77.1	-28138	FEMALE	WHITE	Stage II	Stage II	G2	T2	N0	M0	M0	N0	T2	1	Alive	2012	2010	1274	0	77	TCGA-CQ-7069	1274	0	0	1274	0	1274	0
TCGA-CQ-7071-01A-12R-A30B-07	Tumor	Yes	Yes	No	311.57.0	12	YES	0	Oral Cavity	TCGA-CQ-7071	76.5	-27928	FEMALE	WHITE	Stage IVA	Stage III	G2	T4a	N1	M0	M0	N1	T2	1	Alive	2013	2010	1311	0	76	TCGA-CQ-7071	1311	0	0	1311			0
TCGA-CQ-7072-01A-21R-A30B-07	Tumor	Yes	Yes	No	311.57.0	12	YES	12	Floor of mouth	TCGA-CQ-7072	51.6	-18841	MALE	WHITE	Stage IVA	Stage II	G3	T4a	N0	M0	M0	N0	T2	2	Alive	2013	2007	2359	0	51	TCGA-CQ-7072	2359	0	0	2359			0
TCGA-CQ-A4C6-01A-11R-A24Z-07	Tumor	Yes	Yes	No	265.56.0	12	YES	0	Buccal Mucosa	TCGA-CQ-A4C6	63.6	-23205	MALE	ASIAN	Stage II	Stage II	G2	T2	N0	M0	M0	N0	T2	4	Alive	2013	2010	1353	0	63	TCGA-CQ-A4C6	1353	0	0	1353	0	1353	0
TCGA-CQ-A4C7-01A-11R-A24Z-07	Tumor	Yes	Yes	No	265.56.0	12	YES	1	Floor of mouth	TCGA-CQ-A4C7	88.2	-32194	MALE	WHITE	Stage II	Stage III	G3	T2	N0	M0	M0	N1	T3	3	Dead	2013	2010	353	1	88	TCGA-CQ-A4C7	353	1		353	1	207	1
TCGA-CQ-A4C9-01A-11R-A24Z-07	Tumor	Yes	Yes	No	265.56.0	12	NO	Not Available	Floor of mouth	TCGA-CQ-A4C9	56.8	-20732	MALE	Not Evaluated	Not Available	Stage III	G2	TX	NX	MX	M0	N1	T2	2	Alive	2013	2011	707	0	56	TCGA-CQ-A4C9	707	0	0	707	1	287	1
TCGA-CQ-A4CA-01A-11R-A24Z-07	Tumor	Yes	Yes	No	265.56.0	12	YES	Not Available	Oral Tongue	TCGA-CQ-A4CA	#VALUE!	Not Available	MALE	Not Evaluated	Stage II	Stage II	G2	T2	N0	M0	M0	N0	T2	2	Alive	2013	2011			Not Available	TCGA-CQ-A4CA		0	0		0		0
TCGA-CQ-A4CB-01A-11R-A24Z-07	Tumor	Yes	Yes	No	265.56.0	12	YES	24	Floor of mouth	TCGA-CQ-A4CB	59.1	-21574	MALE	Not Evaluated	Stage II	Stage III	G2	T2	N0	M0	M0	N1	T1	2	Alive	2013	2011	893	0	59	TCGA-CQ-A4CB	893	0	0	893	0	893	0
TCGA-CQ-A4CD-01A-21R-A24Z-07	Tumor	Yes	Yes	No	265.56.0	12	YES	0	Oral Cavity	TCGA-CQ-A4CD	69.9	-25497	MALE	WHITE	Stage IVB	Stage IVA	G3	T4b	N0	M0	M0	N0	T4a	1	Alive	2013	2011	1022	0	69	TCGA-CQ-A4CD	1022	0	0	1022			0
TCGA-CQ-A4CE-01A-11R-A266-07	Tumor	Yes	Yes	No	273.58.0	12	YES	0	Oral Tongue	TCGA-CQ-A4CE	76.2	-27793	FEMALE	Not Evaluated	Stage II	Stage II	G2	T2	N0	M0	M0	N0	T2	1	Alive	2013	2011	897	0	76	TCGA-CQ-A4CE	897	0	0	897	0	897	0
TCGA-CQ-A4CG-01A-11R-A266-07	Tumor	Yes	Yes	No	273.58.0	12	YES	0	Buccal Mucosa	TCGA-CQ-A4CG	78.5	-28637	FEMALE	WHITE	Stage II	Stage III	G2	T2	N0	M0	M0	N0	T3	4	Alive	2013	2011	430	1	78	TCGA-CQ-A4CG	430	1	1	430	1	350	1
TCGA-CQ-A4CH-01A-11R-A266-07	Tumor	Yes	Yes	No	273.58.0	12	YES	0	Oral Tongue	TCGA-CQ-A4CH	58.8	-21455	MALE	ASIAN	Stage IVA	Stage II	G2	T4a	N2c	M0	M0	N0	T2	1	Alive	2013	2012	379	1	58	TCGA-CQ-A4CH	379	1	1	379			1
TCGA-CQ-A4CI-01A-11R-A266-07	Tumor	Yes	Yes	No	273.58.0	12	YES	0	Buccal Mucosa	TCGA-CQ-A4CI	73.1	-26664	MALE	WHITE	Not Available	Stage III	G3	TX	NX	MX	M0	N1	T2	4	Alive	2013	2011	950	0	73	TCGA-CQ-A4CI	950	0	0	950	1	517	1
TCGA-CR-5243-01A-01R-1514-07	Tumor	Yes	Yes	No	83.86.0	12	YES	0	Tonsil	TCGA-CR-5243	51.5	-18812	MALE	WHITE	Stage IVA	Not Available	G3	T3	N2b	M0	Not Available	NX	TX	1	Alive	2011	2003	2562	0	51	TCGA-CR-5243	2562	0	0	2562			0
TCGA-CR-5247-01A-01R-2016-07	Tumor	Yes	Yes	No	164.84.0	12	YES	Not Available	Tonsil	TCGA-CR-5247	48.8	-17810	MALE	BLACK OR AFRICAN AMERICAN	Stage III	Not Available	G2	T3	N1	M0	Not Available	NX	TX	2	Alive	2012	2006	358	0	48	TCGA-CR-5247	358	0	0	358	0	358	0
TCGA-CR-5248-01A-01R-2016-07	Tumor	Yes	Yes	No	164.84.0	12	YES	Not Available	Tonsil	TCGA-CR-5248	53.3	-19441	MALE	WHITE	Stage IVA	Not Available	G3	T4a	N2c	M0	Not Available	NX	TX	2	Alive	2012	2006	1663	0	53	TCGA-CR-5248	1663	0	0	1663			1
TCGA-CR-5249-01A-01R-1514-07	Tumor	Yes	Yes	No	83.86.0	12	YES	1	Tonsil	TCGA-CR-5249	35.8	-13047	FEMALE	WHITE	Stage II	Stage II	GX	T2	N0	M0	M0	N0	T2	1	Alive	2011	2007	1152	0	35	TCGA-CR-5249	1152	0	0	1152	0	1152	0
TCGA-CR-5250-01A-01R-1514-07	Tumor	Yes	Yes	No	83.86.0	12	YES	Not Available	Base of tongue	TCGA-CR-5250	71.5	-26097	MALE	WHITE	Stage II	Not Available	G3	T2	N0	M0	Not Available	NX	TX	2	Alive	2011	2009	799	0	71	TCGA-CR-5250	799	0	0	799	0	799	0
TCGA-CR-6467-01A-11R-1873-07	Tumor	Yes	Yes	No	145.84.0	12	YES	.5	Tonsil	TCGA-CR-6467	59.4	-21689	MALE	WHITE	Stage IVA	Stage III	G3	T2	N2b	M0	M0	N1	T2	4	Alive	2011	2006	1777	0	59	TCGA-CR-6467	1777	0	0	1777			0
TCGA-CR-6470-01A-11R-1873-07	Tumor	Yes	Yes	No	145.84.0	12	YES	2.5	Tonsil	TCGA-CR-6470	38.7	-14133	MALE	WHITE	Stage IVA	Stage II	G2	T1	N2c	M0	M0	N0	T2	1	Alive	2011	2007	1521	0	38	TCGA-CR-6470	1521	0	0	1521			0
TCGA-CR-6471-01A-11R-1873-07	Tumor	Yes	Yes	No	145.84.0	12	YES	Not Available	Oral Cavity	TCGA-CR-6471	58.4	-21315	MALE	WHITE	Stage IV	Stage IVA	G2	T4a	N0	M0	M0	N1	T4a	2	Dead	2011	2007	1202	1	58	TCGA-CR-6471	1202	1	1	1202			1
TCGA-CR-6472-01A-11R-1873-07	Tumor	Yes	Yes	No	145.84.0	12	YES	0	Base of tongue	TCGA-CR-6472	59.3	-21654	MALE	WHITE	Stage IV	Not Available	G3	T2	N3	M0	Not Available	Not Available	Not Available	1	Alive	2011	2008	1050	0	59	TCGA-CR-6472	1050	0	0	1050			0
TCGA-CR-6473-01A-11R-1873-07	Tumor	Yes	Yes	No	145.84.0	12	YES	Not Available	Hypopharynx	TCGA-CR-6473	68.1	-24857	MALE	WHITE	Stage IVA	Not Available	G3	T3	N2b	M0	Not Available	Not Available	Not Available	4	Alive	2011	2008	1125	0	68	TCGA-CR-6473	1125	0	0	1125			0
TCGA-CR-6474-01A-11R-1873-07	Tumor	Yes	Yes	No	145.84.0	12	YES	Not Available	Larynx	TCGA-CR-6474	51.6	-18840	MALE	WHITE	Stage IVA	Stage IVA	G2	T3	N2a	M0	M0	N2b	T2	2	Dead	2011	2009	564	1	51	TCGA-CR-6474	564	1	1	564			1
TCGA-CR-6477-01A-11R-1873-07	Tumor	Yes	Yes	No	145.84.0	12	YES	Not Available	Base of tongue	TCGA-CR-6477	57	-20815	FEMALE	WHITE	Stage IVA	Not Available	G2	T3	N2b	M0	Not Available	Not Available	Not Available	3	Alive	2011	2010	514	0	56	TCGA-CR-6477	514	0	0	514			0
TCGA-CR-6478-01A-11R-1873-07	Tumor	Yes	Yes	No	145.84.0	12	YES	Not Available	Tonsil	TCGA-CR-6478	66.4	-24244	FEMALE	WHITE	Stage IVA	Not Available	G3	T3	N2c	M0	Not Available	Not Available	Not Available	4	Dead	2011	2010	183	1	66	TCGA-CR-6478	183	1		183			0
TCGA-CR-6480-01A-11R-1873-07	Tumor	Yes	Yes	No	145.84.0	12	YES	Not Available	Tonsil	TCGA-CR-6480	53.4	-19472	MALE	WHITE	Stage IVA	Not Available	G2	T2	N2a	M0	Not Available	Not Available	Not Available	1	Alive	2011	2010	362	0	53	TCGA-CR-6480	362	0	0	362			0
TCGA-CR-6481-01A-11R-1873-07	Tumor	Yes	Yes	No	145.84.0	12	YES	Not Available	Tonsil	TCGA-CR-6481	47.1	-17203	MALE	WHITE	Stage IVA	Not Available	G2	T2	N2a	M0	Not Available	Not Available	Not Available	1	Alive	2011	2010	311	0	47	TCGA-CR-6481	311	0	0	311			0
TCGA-CR-6482-01A-11R-1873-07	Tumor	Yes	Yes	No	145.84.0	12	YES	Not Available	Tonsil	TCGA-CR-6482	62.3	-22741	MALE	BLACK OR AFRICAN AMERICAN	Stage IVA	Not Available	G3	T2	N2b	M0	Not Available	Not Available	Not Available	4	Alive	2011	2010	345	0	62	TCGA-CR-6482	345	0	0	345			0
TCGA-CR-6484-01A-11R-1873-07	Tumor	Yes	Yes	No	145.84.0	12	NO	Not Available	Oral Cavity	TCGA-CR-6484	67.3	-24569	FEMALE	ASIAN	Stage IVA	Stage IVA	G2	T4a	N0	M0	M0	N2	T4a	1	Alive	2011	2010	354	0	67	TCGA-CR-6484	354	0	0	354			0
TCGA-CR-6487-01A-11R-1873-07	Tumor	Yes	Yes	No	145.84.0	12	YES	Not Available	Tonsil	TCGA-CR-6487	50.2	-18331	MALE	WHITE	Stage II	Stage I	G3	T2	N0	M0	M0	N0	T1	4	Alive	2011	2010	234	0	50	TCGA-CR-6487	234	0	0	234	0	234	0
TCGA-CR-6488-01A-12R-2081-07	Tumor	Yes	Yes	No	188.78.0	12	YES	Not Available	Oral Tongue	TCGA-CR-6488	69	-25176	FEMALE	WHITE	Stage II	Stage II	G2	T2	N0	M0	Not Available	N0	T2	1	Alive	2012	2010	379	0	68	TCGA-CR-6488	379	0	0	379	0	379	0
TCGA-CR-6491-01A-11R-1873-07	Tumor	Yes	Yes	No	145.84.0	12	YES	Not Available	Floor of mouth	TCGA-CR-6491	60.6	-22125	MALE	BLACK OR AFRICAN AMERICAN	Stage IV	Stage IVA	G2	T4a	NX	M0	M0	N2b	T4a	2	Alive	2011	2010	693	0	60	TCGA-CR-6491	693	0	0	693			1
TCGA-CR-6492-01A-12R-2081-07	Tumor	Yes	Yes	No	188.78.0	12	YES	Not Available	Hard Palate	TCGA-CR-6492	78.4	-28600	MALE	WHITE	Stage IVA	Stage III	G3	T4a	N1	M0	M0	N1	T2	2	Alive	2012	2010	479	0	78	TCGA-CR-6492	479	0	0	479			0
TCGA-CR-6493-01A-11R-1873-07	Tumor	Yes	Yes	No	145.84.0	12	YES	Not Available	Oral Tongue	TCGA-CR-6493	69.7	-25432	MALE	BLACK OR AFRICAN AMERICAN	Stage IVA	Stage IVA	G2	T3	N2b	M0	Not Available	N2b	T3	3	Dead	2011	2010	282	1	69	TCGA-CR-6493	282	1	1	282			1
TCGA-CR-7364-01A-11R-2016-07	Tumor	Yes	Yes	No	164.84.0	12	NO	Not Available	Larynx	TCGA-CR-7364	66.3	-24192	MALE	WHITE	Stage III	Stage III	G2	T3	N0	M0	M0	N0	T3	2	Alive	2011	2008	1435	0	66	TCGA-CR-7364	1435	0	0	1435	0	1435	0
TCGA-CR-7365-01A-11R-2016-07	Tumor	Yes	Yes	No	164.84.0	12	YES	Not Available	Oral Cavity	TCGA-CR-7365	60.6	-22101	MALE	WHITE	Stage IVA	Stage IVA	G2	T4a	N2b	M0	M0	N0	T4a	2	Alive	2012	2008	1191	0	60	TCGA-CR-7365	1191	0	0	1191			0
TCGA-CR-7367-01A-11R-2016-07	Tumor	Yes	Yes	No	164.84.0	12	YES	6	Oral Cavity	TCGA-CR-7367	52.4	-19116	MALE	WHITE	Stage IVB	Stage IVA	G1	T4a	N3	M0	M0	N1	T4a	2	Alive	2012	2008	1440	0	52	TCGA-CR-7367	1440	0	0	1440			0
TCGA-CR-7368-01A-11R-2132-07	Tumor	Yes	Yes	No	190.78.0	12	YES	Not Available	Oral Cavity	TCGA-CR-7368	54.5	-19876	MALE	WHITE	Stage IV	Stage IVA	G2	T4a	N0	M0	M0	N1	T4a	4	Alive	2012	2008	1245	0	54	TCGA-CR-7368	1245	0	0	1245			0
TCGA-CR-7369-01A-11R-2132-07	Tumor	Yes	Yes	No	190.78.0	12	YES	Not Available	Oral Cavity	TCGA-CR-7369	60	-21897	MALE	WHITE	Stage IV	Stage IVA	G2	T4a	N0	M0	M0	N2b	T4a	2	Dead	2012	2008	1090	1	59	TCGA-CR-7369	1090	1	0	1090			0
TCGA-CR-7370-01A-11R-2132-07	Tumor	Yes	Yes	No	190.78.0	12	YES	Not Available	Larynx	TCGA-CR-7370	72.5	-26468	FEMALE	WHITE	Stage II	Not Available	G2	T2	N0	M0	Not Available	NX	TX	4	Alive	2012	2009	105	0	72	TCGA-CR-7370	105	0	0	105	0	105	0
TCGA-CR-7371-01A-11R-2016-07	Tumor	Yes	Yes	No	164.84.0	12	NO	Not Available	Larynx	TCGA-CR-7371	45.4	-16568	FEMALE	WHITE	Stage III	Stage III	G2	T3	N0	M0	M0	N1	T3	2	Dead	2012	2009	94	1	45	TCGA-CR-7371	94	1		94			0
TCGA-CR-7372-01A-11R-2016-07	Tumor	Yes	Yes	No	164.84.0	12	YES	Not Available	Oral Tongue	TCGA-CR-7372	45.5	-16610	MALE	WHITE	Stage II	Stage I	G1	T2	N0	M0	M0	N0	T1	1	Alive	2012	2009	759	0	45	TCGA-CR-7372	759	0	0	759	0	759	0
TCGA-CR-7373-01A-11R-2016-07	Tumor	Yes	Yes	No	164.84.0	12	NO	Not Available	Oral Cavity	TCGA-CR-7373	67	-24448	MALE	WHITE	Stage IVA	Stage IVA	G2	T4a	N2b	M0	M0	N1	T4a	3	Alive	2012	2009	889	0	66	TCGA-CR-7373	889	0	0	889			0
TCGA-CR-7374-01A-11R-2016-07	Tumor	Yes	Yes	No	164.84.0	12	YES	Not Available	Larynx	TCGA-CR-7374	67.3	-24558	FEMALE	WHITE	Stage II	Not Available	G2	T2	N0	M0	Not Available	NX	TX	2	Alive	2012	2009	30	0	67	TCGA-CR-7374	30	0	0	30			0
TCGA-CR-7376-01A-11R-2132-07	Tumor	Yes	Yes	No	190.78.0	12	YES	Not Available	Oral Cavity	TCGA-CR-7376	84	-30670	MALE	WHITE	Stage II	Stage III	G2	T2	N0	M0	M0	N1	T2	3	Alive	2012	2009	972	0	83	TCGA-CR-7376	972	0	0	972	0	972	0
TCGA-CR-7377-01A-11R-2016-07	Tumor	Yes	Yes	No	164.84.0	12	YES	Not Available	Oral Cavity	TCGA-CR-7377	58.6	-21371	MALE	WHITE	Stage IVA	Stage IVA	G3	T4a	N1	M0	M0	N2c	T4a	2	Dead	2012	2008	279	1	58	TCGA-CR-7377	279	1		279			0
TCGA-CR-7379-01A-11R-2016-07	Tumor	Yes	Yes	No	164.84.0	12	NO	Not Available	Oral Cavity	TCGA-CR-7379	78.8	-28763	FEMALE	WHITE	Stage IVA	Stage IVA	G2	T4a	N2b	M0	M0	N2b	T4a	3	Alive	2012	2009	1036	0	78	TCGA-CR-7379	1036	0	0	1036			0
TCGA-CR-7380-01A-11R-2016-07	Tumor	Yes	Yes	No	164.84.0	12	YES	0	Oral Cavity	TCGA-CR-7380	58.1	-21215	MALE	WHITE	Stage III	Stage IVB	G2	T3	N0	M0	Not Available	N0	T4b	1	Dead	2012	2010	606	1	58	TCGA-CR-7380	606	1	1	606			1
TCGA-CR-7382-01A-11R-2132-07	Tumor	Yes	Yes	No	190.78.0	12	YES	Not Available	Oral Tongue	TCGA-CR-7382	49.5	-18078	MALE	WHITE	Stage IV	Stage IVA	G2	T2	N2c	M0	M0	N2c	T2	1	Alive	2012	2008	796	0	49	TCGA-CR-7382	796	0	0	796			1
TCGA-CR-7383-01A-11R-2132-07	Tumor	Yes	Yes	No	190.78.0	12	YES	Not Available	Tonsil	TCGA-CR-7383	79.8	-29122	FEMALE	WHITE	Stage I	Stage I	G2	T1	N0	M0	M0	N0	T1	2	Dead	2012	2008	521	1	79	TCGA-CR-7383	521	1	1	521	1	454	1
TCGA-CR-7385-01A-11R-2016-07	Tumor	Yes	Yes	No	164.84.0	12	YES	2	Tonsil	TCGA-CR-7385	42.4	-15477	MALE	WHITE	Stage IVA	Not Available	G2	T2	N2b	M0	M0	NX	T1	3	Alive	2012	2008	997	0	42	TCGA-CR-7385	997	0	0	997			0
TCGA-CR-7386-01A-11R-2016-07	Tumor	Yes	Yes	No	164.84.0	12	YES	1	Oral Cavity	TCGA-CR-7386	69.2	-25238	MALE	WHITE	Stage IVA	Stage IVA	G1	T4a	N1	M0	M0	N2c	T4a	3	Alive	2012	2008	1430	0	69	TCGA-CR-7386	1430	0	0	1430			1
TCGA-CR-7388-01A-11R-2016-07	Tumor	Yes	Yes	No	164.84.0	12	YES	Not Available	Larynx	TCGA-CR-7388	70.5	-25728	FEMALE	WHITE	Stage IVA	Not Available	G2	T2	N2	M0	Not Available	NX	TX	2	Dead	2012	2008	823	1	70	TCGA-CR-7388	823	1	1	823			1
TCGA-CR-7389-01A-11R-2016-07	Tumor	Yes	Yes	No	164.84.0	12	YES	1	Larynx	TCGA-CR-7389	55.3	-20169	MALE	BLACK OR AFRICAN AMERICAN	Stage III	Not Available	G2	T2	N1	M0	Not Available	NX	TX	2	Alive	2012	2007	392	0	55	TCGA-CR-7389	392	0	0	392	0	392	0
TCGA-CR-7390-01A-11R-2016-07	Tumor	Yes	Yes	No	164.84.0	12	YES	6	Oral Tongue	TCGA-CR-7390	67.3	-24575	MALE	WHITE	Stage III	Stage IVA	G2	T3	N0	M0	M0	N0	T4a	2	Alive	2012	2009	1508	0	67	TCGA-CR-7390	1508	0	0	1508			0
TCGA-CR-7391-01A-11R-2016-07	Tumor	Yes	Yes	No	164.84.0	12	YES	Not Available	Oral Tongue	TCGA-CR-7391	37	-13508	FEMALE	WHITE	Stage I	Stage I	G1	T1	N0	M0	M0	N0	T1	3	Alive	2012	2009	913	0	36	TCGA-CR-7391	913	0	0	913	0	913	0
TCGA-CR-7392-01A-11R-2016-07	Tumor	Yes	Yes	No	164.84.0	12	NO	Not Available	Oral Tongue	TCGA-CR-7392	67.5	-24650	FEMALE	WHITE	Stage IVA	Stage IVA	G1	T3	N2b	M0	M0	N2b	T3	3	Alive	2012	2009	1425	0	67	TCGA-CR-7392	1425	0	0	1425			0
TCGA-CR-7393-01A-11R-2016-07	Tumor	Yes	Yes	No	164.84.0	12	YES	Not Available	Oral Tongue	TCGA-CR-7393	26.7	-9750	MALE	WHITE	Stage I	Stage III	G2	T1	N0	M0	M0	N1	T1	1	Alive	2012	2009	993	0	26	TCGA-CR-7393	993	0	0	993	0	993	0
TCGA-CR-7394-01A-11R-2016-07	Tumor	Yes	Yes	No	164.84.0	12	NO	Not Available	Oral Tongue	TCGA-CR-7394	70.1	-25581	MALE	WHITE	Stage IVA	Stage IVA	G2	T3	N2c	M0	M0	N0	T4a	2	Alive	2012	2009	1346	0	70	TCGA-CR-7394	1346	0	0	1346			0
TCGA-CR-7395-01A-11R-2016-07	Tumor	Yes	Yes	No	164.84.0	12	YES	Not Available	Oral Cavity	TCGA-CR-7395	80.9	-29527	FEMALE	WHITE	Stage II	Stage II	G2	T2	N0	M0	M0	N0	T2	3	Alive	2012	2009	930	0	80	TCGA-CR-7395	930	0	0	930	0	930	0
TCGA-CR-7397-01A-11R-2016-07	Tumor	Yes	Yes	No	164.84.0	12	YES	1	Oral Tongue	TCGA-CR-7397	44.8	-16351	MALE	WHITE	Stage IVA	Stage IVA	G2	T3	N2b	M0	M0	N2b	T3	4	Alive	2012	2011	754	0	44	TCGA-CR-7397	754	0	0	754			0
TCGA-CR-7398-01A-11R-2016-07	Tumor	Yes	Yes	No	164.84.0	12	YES	Not Available	Larynx	TCGA-CR-7398	53.3	-19468	FEMALE	WHITE	Stage II	Stage II	G2	T2	N0	M0	Not Available	N0	T2	2	Alive	2012	2011	156	0	53	TCGA-CR-7398	156	0	0	156	0	156	0
TCGA-CR-7399-01A-11R-2016-07	Tumor	Yes	Yes	No	164.84.0	12	YES	Not Available	Larynx	TCGA-CR-7399	60.8	-22182	FEMALE	WHITE	Stage IVA	Stage IVA	G3	T4a	N2c	M0	M0	N2c	T3	2	Alive	2012	2008	181	0	60	TCGA-CR-7399	181	0	0	181			0
TCGA-CR-7401-01A-11R-2016-07	Tumor	Yes	Yes	No	164.84.0	12	YES	Not Available	Oral Tongue	TCGA-CR-7401	64.2	-23420	MALE	WHITE	Stage I	Stage I	G2	T1	N0	M0	M0	N0	T1	4	Alive	2012	2008	1077	0	64	TCGA-CR-7401	1077	0	0	1077	0	1077	0
TCGA-CR-7402-01A-11R-2016-07	Tumor	Yes	Yes	No	164.84.0	12	YES	Not Available	Larynx	TCGA-CR-7402	68.9	-25138	MALE	WHITE	Stage III	Not Available	G2	T3	N0	M0	Not Available	NX	TX	2	Alive	2012	2009	911	0	68	TCGA-CR-7402	911	0	0	911	0	911	0
TCGA-CR-7404-01A-11R-2132-07	Tumor	Yes	Yes	No	190.78.0	12	YES	Not Available	Tonsil	TCGA-CR-7404	53.5	-19532	MALE	WHITE	Stage IVA	Not Available	G2	T3	N2b	M0	Not Available	NX	TX	1	Alive	2012	2008	1472	0	53	TCGA-CR-7404	1472	0	0	1472			1
TCGA-CV-5430-01A-02R-1686-07	Tumor	Yes	Yes	No	107.82.0	12	YES	Not Available	Larynx	TCGA-CV-5430	61.9	-22577	MALE	WHITE	Stage IVA	Stage IVA	G3	T4a	N2b	M0	Not Available	N2a	T4a	3	Alive	2011	1999	4241	0	61	TCGA-CV-5430	4241	0	0	4241			1
TCGA-CV-5431-01A-01R-1514-07	Tumor	Yes	Yes	No	83.86.0	12	YES	2	Larynx	TCGA-CV-5431	73.8	-26953	MALE	WHITE	Stage IVA	Stage IVA	G3	T3	N2	M0	Not Available	N2c	T3	4	Dead	2011	2000	522	1	73	TCGA-CV-5431	522	1	0	522			0
TCGA-CV-5432-01A-02R-1686-07	Tumor	Yes	Yes	No	107.82.0	12	Not Available	Not Available	Larynx	TCGA-CV-5432	68.5	-25006	MALE	WHITE	Stage III	Stage III	G3	T3	N0	M0	Not Available	N0	T3	4	Alive	2011	2000	3930	0	68	TCGA-CV-5432	3930	0	0	3930			0
TCGA-CV-5434-01A-01R-1686-07	Tumor	Yes	Yes	No	107.82.0	12	NO	Not Available	Larynx	TCGA-CV-5434	60.8	-22182	MALE	BLACK OR AFRICAN AMERICAN	Stage IVA	Stage IVA	G2	T4a	N1	M0	Not Available	N2b	T4a	3	Dead	2011	2000	3314	1	60	TCGA-CV-5434	3314	1	0	3314			1
TCGA-CV-5435-01A-01R-1686-07	Tumor	Yes	Yes	No	107.82.0	12	YES	Not Available	Larynx	TCGA-CV-5435	57.3	-20926	MALE	WHITE	Stage IVA	Stage IVA	G3	T4a	N0	M0	Not Available	N2b	T4a	4	Dead	2011	2000	2319	1	57	TCGA-CV-5435	2319	1	1	2319			1
TCGA-CV-5436-01A-01R-1514-07	Tumor	Yes	Yes	No	83.86.0	12	YES	12	Floor of mouth	TCGA-CV-5436	65.5	-23923	MALE	Not Available	Stage IVA	Stage IVA	G2	T3	N2b	M0	Not Available	N2b	T3	2	Dead	2011	2001	584	1	65	TCGA-CV-5436	584	1	1	584			1
TCGA-CV-5439-01A-01R-1686-07	Tumor	Yes	Yes	No	107.82.0	12	YES	Not Available	Base of tongue	TCGA-CV-5439	62.2	-22686	MALE	WHITE	Stage II	Stage IVA	G2	T2	N0	M0	Not Available	N2b	T3	2	Dead	2011	2002	546	1	62	TCGA-CV-5439	546	1	1	546			1
TCGA-CV-5440-01A-01R-1514-07	Tumor	Yes	Yes	No	83.86.0	12	YES	1	Larynx	TCGA-CV-5440	52.6	-19197	MALE	WHITE	Stage IVA	Stage IVA	G3	T4a	N2b	M0	Not Available	N2b	T4a	2	Alive	2011	2002	3270	0	52	TCGA-CV-5440	3270	0	0	3270			0
TCGA-CV-5441-01A-01R-1514-07	Tumor	Yes	Yes	No	83.86.0	12	YES	6	Larynx	TCGA-CV-5441	58.4	-21305	MALE	WHITE	Stage IVA	Stage IVA	G3	T4a	N1	M0	Not Available	N2b	T4a	4	Alive	2011	2003	2886	0	58	TCGA-CV-5441	2886	0	0	2886			0
TCGA-CV-5442-01A-01R-1514-07	Tumor	Yes	Yes	No	83.86.0	12	NO	Not Available	Hard Palate	TCGA-CV-5442	76.8	-28040	FEMALE	WHITE	Stage IV	Stage IVA	G3	T4a	N2b	M0	Not Available	N2b	T4a	4	Alive	2011	2004	2327	0	76	TCGA-CV-5442	2327	0	0	2327			0
TCGA-CV-5443-01A-01R-1514-07	Tumor	Yes	Yes	No	83.86.0	12	YES	Not Available	Larynx	TCGA-CV-5443	63.8	-23287	MALE	BLACK OR AFRICAN AMERICAN	Stage III	Stage III	G3	T3	N1	M0	Not Available	N0	T3	2	Alive	2011	2004	2784	0	63	TCGA-CV-5443	2784	0	0	2784			0
TCGA-CV-5444-01A-02R-1514-07	Tumor	Yes	Yes	No	83.86.0	12	YES	2	Larynx	TCGA-CV-5444	64.8	-23650	MALE	BLACK OR AFRICAN AMERICAN	Stage IVA	Stage IVA	G3	T4a	N0	M0	Not Available	N1	T4a	4	Alive	2011	2004	2437	0	64	TCGA-CV-5444	2437	0	0	2437			0
TCGA-CV-5966-01A-11R-1686-07	Tumor	Yes	Yes	No	107.82.0	12	YES	2	Oral Cavity	TCGA-CV-5966	63.3	-23119	FEMALE	WHITE	Stage IV	Stage IVA	G3	T4a	N1	M0	Not Available	N1	T4a	4	Dead	2011	2005	545	1	63	TCGA-CV-5966	545	1	0	545			0
TCGA-CV-5970-01A-11R-1686-07	Tumor	Yes	Yes	No	107.82.0	12	YES	Not Available	Oral Tongue	TCGA-CV-5970	60	-21890	MALE	WHITE	Stage IV	Stage IVA	G2	T4a	N2b	M0	Not Available	N2b	T4a	4	Dead	2011	2009	406	1	59	TCGA-CV-5970	406	1	1	406			1
TCGA-CV-5971-01A-11R-1686-07	Tumor	Yes	Yes	No	107.82.0	12	YES	Not Available	Oral Tongue	TCGA-CV-5971	61	-22279	MALE	WHITE	Stage IV	Stage IVA	G2	T2	N2b	M0	Not Available	N2a	T4a	2	Alive	2011	2009	701	0	60	TCGA-CV-5971	701	0	0	701			0
TCGA-CV-5973-01A-11R-1686-07	Tumor	Yes	Yes	No	107.82.0	12	NO	Not Available	Oral Tongue	TCGA-CV-5973	62.4	-22771	FEMALE	WHITE	Stage III	Stage III	G3	T3	N0	M0	Not Available	N1	T3	1	Alive	2011	2005	2641	0	62	TCGA-CV-5973	2641	0	0	2641	0	2641	0
TCGA-CV-5976-01A-11R-1686-07	Tumor	Yes	Yes	No	107.82.0	12	YES	Not Available	Oral Tongue	TCGA-CV-5976	50.1	-18267	MALE	WHITE	Stage III	Stage IVA	G2	T3	N1	M0	Not Available	N2b	T4a	4	Alive	2011	2006	1478	0	50	TCGA-CV-5976	1478	0	0	1478			0
TCGA-CV-5977-01A-11R-1686-07	Tumor	Yes	Yes	No	107.82.0	12	YES	6	Oral Tongue	TCGA-CV-5977	66.1	-24115	MALE	WHITE	Stage III	Stage IVA	G2	T3	N1	M0	Not Available	N2b	T3	4	Alive	2011	2007	1840	0	66	TCGA-CV-5977	1840	0	0	1840			0
TCGA-CV-5978-01A-11R-1686-07	Tumor	Yes	Yes	No	107.82.0	12	YES	Not Available	Larynx	TCGA-CV-5978	53.4	-19480	FEMALE	BLACK OR AFRICAN AMERICAN	Stage IVB	Stage IVB	G2	T4a	N3	M0	Not Available	N3	T4a	2	Dead	2011	2008	215	1	53	TCGA-CV-5978	215	1	1	215			1
TCGA-CV-5979-01A-11R-1686-07	Tumor	Yes	Yes	No	107.82.0	12	YES	Not Available	Oral Tongue	TCGA-CV-5979	26.2	-9567	MALE	WHITE	Stage III	Stage IVA	G2	T3	N1	M0	Not Available	N2b	T2	1	Alive	2011	2007	1315	0	26	TCGA-CV-5979	1315	0	0	1315			0
TCGA-CV-6003-01A-11R-1686-07	Tumor	Yes	Yes	No	107.82.0	12	YES	12	Oral Tongue	TCGA-CV-6003	51	-18600	FEMALE	WHITE	Stage II	Stage III	G2	T2	N0	M0	Not Available	N1	T2	1	Alive	2011	2007	1665	0	50	TCGA-CV-6003	1665	0	0	1665			0
TCGA-CV-6433-01A-11R-1686-07	Tumor	Yes	Yes	No	107.82.0	12	YES	4	Oral Tongue	TCGA-CV-6433	57.1	-20855	MALE	WHITE	Stage II	Stage II	G3	T2	N0	M0	Not Available	N0	T2	2	Alive	2011	2010	641	0	57	TCGA-CV-6433	641	0	0	641	0	641	0
TCGA-CV-6436-01A-11R-1686-07	Tumor	Yes	Yes	No	107.82.0	12	NO	Not Available	Oral Tongue	TCGA-CV-6436	62.7	-22885	MALE	WHITE	Stage III	Stage IVA	G1	T3	N0	M0	Not Available	N0	T4a	3	Alive	2011	2007	1899	0	62	TCGA-CV-6436	1899	0	0	1899			0
TCGA-CV-6441-01A-11R-1686-07	Tumor	Yes	Yes	No	107.82.0	12	YES	Not Available	Oral Tongue	TCGA-CV-6441	60.3	-22025	MALE	WHITE	Stage III	Stage III	G3	T3	N0	M0	Not Available	N0	T3	4	Dead	2011	2010	292	1	60	TCGA-CV-6441	292	1	1	292			1
TCGA-CV-6933-01A-11R-1915-07	Tumor	Yes	Yes	No	151.75.0	12	YES	0	Oral Tongue	TCGA-CV-6933	53.5	-19518	MALE	WHITE	Stage IV	Stage III	G2	T4a	N0	M0	Not Available	N1	T3	4	Dead	2011	1998	2741	1	53	TCGA-CV-6933	2741	1	0	2741			0
TCGA-CV-6933-11A-01R-1915-07	Normal	Yes	Yes	No	151.75.0	12	YES	0	Oral Tongue	TCGA-CV-6933	53.5	-19518	MALE	WHITE	Stage IVA	Stage III	G2	T4a	N0	M0	Not Available	N1	T3	4	Dead	2011	1998	2741	1	53	TCGA-CV-6933	2741	1	0	2741			0
TCGA-CV-6934-01A-11R-1915-07	Tumor	Yes	Yes	No	151.75.0	12	NO	Not Available	Oral Tongue	TCGA-CV-6934	66.3	-24180	FEMALE	WHITE	Stage IVA	Stage IVA	G2	T3	N2b	M0	Not Available	N2b	T3	2	Dead	2011	1998	65	1	66	TCGA-CV-6934	65	1	1	65			1
TCGA-CV-6934-11A-01R-1915-07	Normal	Yes	Yes	No	151.75.0	12	NO	Not Available	Oral Tongue	TCGA-CV-6934	66.3	-24180	FEMALE	WHITE	Stage IVA	Stage IVA	G2	T3	N2b	M0	Not Available	N2b	T3	2	Dead	2011	1998	65	1	66	TCGA-CV-6934	65	1	1	65			1
TCGA-CV-6935-01A-11R-1915-07	Tumor	Yes	Yes	No	151.75.0	12	YES	0	Larynx	TCGA-CV-6935	67.9	-24799	MALE	WHITE	Stage III	Stage IVA	G3	T3	N0	M0	Not Available	N2c	T3	2	Dead	2011	1999	295	1	67	TCGA-CV-6935	295	1	1	295			1
TCGA-CV-6935-11A-01R-1915-07	Normal	Yes	Yes	No	151.75.0	12	YES	0	Larynx	TCGA-CV-6935	67.9	-24799	MALE	WHITE	Stage III	Stage IVA	G3	T3	N0	M0	Not Available	N2c	T3	2	Dead	2011	1999	295	1	67	TCGA-CV-6935	295	1	1	295			1
TCGA-CV-6936-01A-11R-1915-07	Tumor	Yes	Yes	No	151.75.0	12	YES	0	Floor of mouth	TCGA-CV-6936	68.6	-25020	MALE	WHITE	Stage IVA	Stage IVA	G2	T4a	N2b	M0	Not Available	N2c	T4a	2	Dead	2011	2004	166	1	68	TCGA-CV-6936	166	1	1	166			1
TCGA-CV-6936-11A-01R-1915-07	Normal	Yes	Yes	No	151.75.0	12	YES	0	Floor of mouth	TCGA-CV-6936	68.6	-25020	MALE	WHITE	Stage IVA	Stage IVA	G2	T4a	N2b	M0	Not Available	N2c	T4a	2	Dead	2011	2004	166	1	68	TCGA-CV-6936	166	1	1	166			1
TCGA-CV-6937-01A-11R-2016-07	Tumor	Yes	Yes	No	164.84.0	12	NO	Not Available	Oral Cavity	TCGA-CV-6937	71.7	-26156	MALE	WHITE	Stage II	Stage II	G2	T2	N0	M0	Not Available	N0	T2	4	Dead	2011	2003	624	1	71	TCGA-CV-6937	624	1	0	624			0
TCGA-CV-6938-01A-11R-1915-07	Tumor	Yes	Yes	No	151.75.0	12	NO	Not Available	Oral Cavity	TCGA-CV-6938	87.2	-31825	MALE	WHITE	Stage II	Stage II	G1	T2	N0	M0	Not Available	NX	T2	3	Dead	2011	1996	144	1	87	TCGA-CV-6938	144	1	0	144			0
TCGA-CV-6938-11A-01R-1915-07	Normal	Yes	Yes	No	151.75.0	12	NO	Not Available	Oral Cavity	TCGA-CV-6938	87.2	-31825	MALE	WHITE	Stage II	Stage II	G1	T2	N0	M0	Not Available	NX	T2	3	Dead	2011	1996	144	1	87	TCGA-CV-6938	144	1	0	144			0
TCGA-CV-6939-01A-11R-1915-07	Tumor	Yes	Yes	No	151.75.0	12	NO	Not Available	Oral Tongue	TCGA-CV-6939	60.1	-21947	MALE	WHITE	Stage IV	Stage IVA	G3	T4a	N1	M0	Not Available	N2b	T4a	1	Dead	2011	1994	666	1	60	TCGA-CV-6939	666	1	1	666			1
TCGA-CV-6939-11A-01R-1915-07	Normal	Yes	Yes	No	151.75.0	12	NO	Not Available	Oral Tongue	TCGA-CV-6939	60.1	-21947	MALE	WHITE	Stage IVA	Stage IVA	G3	T4a	N1	M0	Not Available	N2b	T4a	1	Dead	2011	1994	666	1	60	TCGA-CV-6939	666	1	1	666			1
TCGA-CV-6940-01A-11R-1915-07	Tumor	Yes	Yes	No	151.75.0	12	NO	Not Available	Buccal Mucosa	TCGA-CV-6940	80.5	-29382	FEMALE	WHITE	Stage I	Stage III	G2	T1	N0	M0	Not Available	N1	T2	2	Dead	2011	2002	804	1	80	TCGA-CV-6940	804	1	0	804	0	804	0
TCGA-CV-6941-01A-11R-1915-07	Tumor	Yes	Yes	No	151.75.0	12	YES	Not Available	Oral Tongue	TCGA-CV-6941	51.5	-18812	MALE	WHITE	Stage III	Stage III	G2	T3	N0	M0	Not Available	N0	T3	2	Dead	2011	1999	342	1	51	TCGA-CV-6941	342	1	0	342	0	342	0
TCGA-CV-6942-01A-21R-2016-07	Tumor	Yes	Yes	No	164.84.0	12	NO	Not Available	Oral Cavity	TCGA-CV-6942	73.8	-26941	FEMALE	WHITE	Stage II	Stage II	G3	T2	N0	M0	Not Available	NX	T2	1	Alive	2011	2000	4282	0	73	TCGA-CV-6942	4282	0	0	4282	0	4282	0
TCGA-CV-6943-01A-11R-1915-07	Tumor	Yes	Yes	No	151.75.0	12	YES	5	Base of tongue	TCGA-CV-6943	74.8	-27310	MALE	WHITE	Stage III	Stage III	G2	T3	N0	M0	Not Available	NX	T3	3	Dead	2011	1999	602	1	74	TCGA-CV-6943	602	1	1	602			1
TCGA-CV-6943-11A-01R-1915-07	Normal	Yes	Yes	No	151.75.0	12	YES	5	Base of tongue	TCGA-CV-6943	74.8	-27310	MALE	WHITE	Stage III	Stage III	G2	T3	N0	M0	Not Available	NX	T3	3	Dead	2011	1999	602	1	74	TCGA-CV-6943	602	1	1	602			1
TCGA-CV-6945-01A-11R-1915-07	Tumor	Yes	Yes	No	151.75.0	12	YES	Not Available	Oral Tongue	TCGA-CV-6945	41.5	-15158	MALE	WHITE	Stage IV	Stage IVA	G2	T4a	N2b	M0	Not Available	N2	T4a	2	Dead	2011	1993	366	1	41	TCGA-CV-6945	366	1	1	366			1
TCGA-CV-6948-01A-11R-1915-07	Tumor	Yes	Yes	No	151.75.0	12	NO	Not Available	Floor of mouth	TCGA-CV-6948	79.9	-29153	FEMALE	WHITE	Stage IV	Stage IVB	G2	T4a	N0	M0	Not Available	N3	T4a	Not Available	Dead	2011	1994	1289	1	79	TCGA-CV-6948	1289	1	0	1289			0
TCGA-CV-6950-01A-11R-1915-07	Tumor	Yes	Yes	No	151.75.0	12	YES	5	Base of tongue	TCGA-CV-6950	64.5	-23549	MALE	WHITE	Stage IVA	Stage IVA	G2	T3	N2c	M0	Not Available	N2c	T3	4	Dead	2011	1994	459	1	64	TCGA-CV-6950	459	1	1	459			1
TCGA-CV-6951-01A-11R-1915-07	Tumor	Yes	Yes	No	151.75.0	12	YES	2	Oral Tongue	TCGA-CV-6951	58	-21166	MALE	WHITE	Stage IV	Stage IVA	G2	T4a	N2c	M0	Not Available	N2c	T4a	4	Dead	2011	1996	915	1	57	TCGA-CV-6951	915	1	1	915			1
TCGA-CV-6952-01A-11R-1915-07	Tumor	Yes	Yes	No	151.75.0	12	YES	3	Oral Tongue	TCGA-CV-6952	65.5	-23892	FEMALE	WHITE	Stage III	Stage IVA	G1	T3	N0	M0	Not Available	N2b	T3	4	Dead	2011	1996	185	1	65	TCGA-CV-6952	185	1	0	185			0
TCGA-CV-6953-01A-11R-1915-07	Tumor	Yes	Yes	No	151.75.0	12	NO	Not Available	Floor of mouth	TCGA-CV-6953	80.7	-29465	FEMALE	WHITE	Stage III	Stage III	G1	T3	N0	M0	Not Available	N0	T3	1	Dead	2011	1997	1641	1	80	TCGA-CV-6953	1641	1	1	1641	1	1521	1
TCGA-CV-6954-01A-11R-1915-07	Tumor	Yes	Yes	No	151.75.0	12	YES	3	Oral Tongue	TCGA-CV-6954	59.1	-21557	MALE	BLACK OR AFRICAN AMERICAN	Stage IV	Stage IVA	G2	T4a	N1	M0	Not Available	NX	T4a	3	Dead	2011	1998	2002	1	59	TCGA-CV-6954	2002	1	0	2002			0
TCGA-CV-6955-01A-11R-2016-07	Tumor	Yes	Yes	No	164.84.0	12	NO	Not Available	Oral Cavity	TCGA-CV-6955	74.7	-27261	FEMALE	WHITE	Stage II	Stage II	G3	T2	N0	M0	Not Available	NX	T2	1	Dead	2011	2000	334	1	74	TCGA-CV-6955	334	1	1	334			1
TCGA-CV-6955-11A-01R-2016-07	Normal	Yes	Yes	No	164.84.0	12	NO	Not Available	Oral Cavity	TCGA-CV-6955	74.7	-27261	FEMALE	WHITE	Stage II	Stage II	G3	T2	N0	M0	Not Available	NX	T2	1	Dead	2011	2000	334	1	74	TCGA-CV-6955	334	1	1	334			1
TCGA-CV-6956-01A-21R-2016-07	Tumor	Yes	Yes	No	164.84.0	12	YES	Not Available	Oral Tongue	TCGA-CV-6956	67.7	-24720	MALE	WHITE	Stage IV	Stage III	G2	T4a	N2c	M0	Not Available	N1	T3	2	Dead	2011	1993	217	1	67	TCGA-CV-6956	217	1	1	217			1
TCGA-CV-6956-11A-01R-2016-07	Normal	Yes	Yes	No	164.84.0	12	YES	Not Available	Oral Tongue	TCGA-CV-6956	67.7	-24720	MALE	WHITE	Stage IVA	Stage III	G2	T4a	N2c	M0	Not Available	N1	T3	2	Dead	2011	1993	217	1	67	TCGA-CV-6956	217	1	1	217			1
TCGA-CV-6959-01A-11R-1915-07	Tumor	Yes	Yes	No	151.75.0	12	YES	1	Oral Tongue	TCGA-CV-6959	48.4	-17679	MALE	WHITE	Stage III	Stage III	G2	T3	N1	M0	Not Available	N0	T3	1	Dead	2011	1999	256	1	48	TCGA-CV-6959	256	1	1	256			1
TCGA-CV-6959-11A-01R-1915-07	Normal	Yes	Yes	No	151.75.0	12	YES	1	Oral Tongue	TCGA-CV-6959	48.4	-17679	MALE	WHITE	Stage III	Stage III	G2	T3	N1	M0	Not Available	N0	T3	1	Dead	2011	1999	256	1	48	TCGA-CV-6959	256	1	1	256			1
TCGA-CV-6960-01A-41R-2016-07	Tumor	Yes	Yes	No	164.84.0	12	YES	2	Oral Cavity	TCGA-CV-6960	49.9	-18194	MALE	BLACK OR AFRICAN AMERICAN	Stage III	Stage III	G3	T3	N0	M0	Not Available	N0	T3	4	Dead	2011	1999	862	1	49	TCGA-CV-6960	862	1	0	862			0
TCGA-CV-6960-11A-01R-2016-07	Normal	Yes	Yes	No	164.84.0	12	YES	2	Oral Cavity	TCGA-CV-6960	49.9	-18194	MALE	BLACK OR AFRICAN AMERICAN	Stage III	Stage III	G3	T3	N0	M0	Not Available	N0	T3	4	Dead	2011	1999	862	1	49	TCGA-CV-6960	862	1	0	862			0
TCGA-CV-6961-01A-21R-1915-07	Tumor	Yes	Yes	No	151.75.0	12	YES	2	Oral Tongue	TCGA-CV-6961	61.7	-22532	MALE	WHITE	Stage II	Stage II	G3	T2	N0	M0	Not Available	N0	T2	4	Dead	2011	1999	76	1	61	TCGA-CV-6961	76	1	1	76			1
TCGA-CV-6961-11A-01R-1915-07	Normal	Yes	Yes	No	151.75.0	12	YES	2	Oral Tongue	TCGA-CV-6961	61.7	-22532	MALE	WHITE	Stage II	Stage II	G3	T2	N0	M0	Not Available	N0	T2	4	Dead	2011	1999	76	1	61	TCGA-CV-6961	76	1	1	76			1
TCGA-CV-6962-01A-11R-1915-07	Tumor	Yes	Yes	No	151.75.0	12	NO	Not Available	Larynx	TCGA-CV-6962	66	-24103	MALE	WHITE	Stage III	Stage IVA	G2	T3	N0	M0	Not Available	NX	T4a	4	Dead	2011	1999	126	1	65	TCGA-CV-6962	126	1	0	126			0
TCGA-CV-6962-11A-01R-1915-07	Normal	Yes	Yes	No	151.75.0	12	NO	Not Available	Larynx	TCGA-CV-6962	66	-24103	MALE	WHITE	Stage III	Stage IVA	G2	T3	N0	M0	Not Available	NX	T4a	4	Dead	2011	1999	126	1	65	TCGA-CV-6962	126	1	0	126			0
TCGA-CV-7089-01A-11R-2016-07	Tumor	Yes	Yes	No	164.84.0	12	YES	0	Larynx	TCGA-CV-7089	74.4	-27149	MALE	WHITE	Stage IVA	Stage IVA	G2	T4a	N2	M0	Not Available	N2c	T4a	4	Dead	2011	2001	1972	1	74	TCGA-CV-7089	1972	1	0	1972			0
TCGA-CV-7090-01A-11R-2016-07	Tumor	Yes	Yes	No	164.84.0	12	NO	Not Available	Oral Cavity	TCGA-CV-7090	39.8	-14515	MALE	WHITE	Stage II	Stage II	G2	T2	N0	M0	Not Available	NX	T2	Not Available	Alive	2011	2001	5252	0	39	TCGA-CV-7090	5252	0	0	5252	0	5252	0
TCGA-CV-7091-01A-11R-2016-07	Tumor	Yes	Yes	No	164.84.0	12	YES	3	Oral Cavity	TCGA-CV-7091	54.6	-19938	MALE	WHITE	Stage I	Stage I	G3	T1	N0	M0	Not Available	N0	T1	4	Alive	2011	2001	3381	0	54	TCGA-CV-7091	3381	0	0	3381			0
TCGA-CV-7091-11A-01R-2016-07	Normal	Yes	Yes	No	164.84.0	12	YES	3	Oral Cavity	TCGA-CV-7091	54.6	-19938	MALE	WHITE	Stage I	Stage I	G3	T1	N0	M0	Not Available	N0	T1	4	Alive	2011	2001	3381	0	54	TCGA-CV-7091	3381	0	0	3381			0
TCGA-CV-7095-01A-21R-2016-07	Tumor	Yes	Yes	No	164.84.0	12	NO	Not Available	Oral Cavity	TCGA-CV-7095	87.7	-32022	FEMALE	Not Available	Stage IV	Stage II	G2	T1	N2a	M0	Not Available	NX	T2	3	Dead	2011	2001	572	1	87	TCGA-CV-7095	572	1	0	572			0
TCGA-CV-7097-01A-11R-2016-07	Tumor	Yes	Yes	No	164.84.0	12	YES	03	Oral Cavity	TCGA-CV-7097	53.1	-19382	MALE	WHITE	Stage III	Stage II	G3	T3	N0	M0	Not Available	NX	T2	4	Dead	2011	2002	385	1	53	TCGA-CV-7097	385	1	1	385			1
TCGA-CV-7097-11A-01R-2016-07	Normal	Yes	Yes	No	164.84.0	12	YES	03	Oral Cavity	TCGA-CV-7097	53.1	-19382	MALE	WHITE	Stage III	Stage II	G3	T3	N0	M0	Not Available	NX	T2	4	Dead	2011	2002	385	1	53	TCGA-CV-7097	385	1	1	385			1
TCGA-CV-7099-01A-41R-2016-07	Tumor	Yes	Yes	No	164.84.0	12	NO	Not Available	Oral Cavity	TCGA-CV-7099	85.3	-31134	FEMALE	WHITE	Stage II	Stage II	G2	T2	N0	M0	Not Available	NX	T2	3	Dead	2011	2002	243	1	85	TCGA-CV-7099	243	1	0	243	0	243	0
TCGA-CV-7100-01A-11R-2016-07	Tumor	Yes	Yes	No	164.84.0	12	NO	Not Available	Oral Cavity	TCGA-CV-7100	66.3	-24183	MALE	WHITE	Stage II	Stage III	G3	T2	N0	M0	Not Available	N1	T2	3	Dead	2011	2001	274	1	66	TCGA-CV-7100	274	1	1	274			1
TCGA-CV-7101-01A-11R-2016-07	Tumor	Yes	Yes	No	164.84.0	12	YES	3	Larynx	TCGA-CV-7101	81	-29550	MALE	WHITE	Stage II	Stage II	G2	T2	N0	M0	Not Available	NX	T2	2	Dead	2011	1999	160	1	80	TCGA-CV-7101	160	1	0	160			0
TCGA-CV-7101-11A-01R-2016-07	Normal	Yes	Yes	No	164.84.0	12	YES	3	Larynx	TCGA-CV-7101	81	-29550	MALE	WHITE	Stage II	Stage II	G2	T2	N0	M0	Not Available	NX	T2	2	Dead	2011	1999	160	1	80	TCGA-CV-7101	160	1	0	160			0
TCGA-CV-7102-01A-11R-2016-07	Tumor	Yes	Yes	No	164.84.0	12	YES	1	Floor of mouth	TCGA-CV-7102	76.2	-27805	FEMALE	WHITE	Stage III	Stage IVA	G3	T3	N1	M0	Not Available	N2	T3	4	Dead	2011	2000	56	1	76	TCGA-CV-7102	56	1		56			0
TCGA-CV-7103-01A-21R-2016-07	Tumor	Yes	Yes	No	164.84.0	12	YES	3	Oral Tongue	TCGA-CV-7103	49.9	-18219	MALE	WHITE	Stage II	Stage IVA	G2	T2	N0	M0	Not Available	N2b	T2	2	Dead	2011	2000	1591	1	49	TCGA-CV-7103	1591	1	1	1591			1
TCGA-CV-7103-11A-01R-2016-07	Normal	Yes	Yes	No	164.84.0	12	YES	3	Oral Tongue	TCGA-CV-7103	49.9	-18219	MALE	WHITE	Stage II	Stage IVA	G2	T2	N0	M0	Not Available	N2b	T2	2	Dead	2011	2000	1591	1	49	TCGA-CV-7103	1591	1	1	1591			1
TCGA-CV-7104-01A-11R-2016-07	Tumor	Yes	Yes	No	164.84.0	12	NO	Not Available	Oral Tongue	TCGA-CV-7104	61.2	-22349	FEMALE	WHITE	Stage IVA	Stage IVA	G2	T2	N2	M0	Not Available	N2b	T2	1	Dead	2011	2000	393	1	61	TCGA-CV-7104	393	1	0	393			0
TCGA-CV-7177-01A-11R-2016-07	Tumor	Yes	Yes	No	164.84.0	12	NO	Not Available	Larynx	TCGA-CV-7177	82.7	-30180	FEMALE	WHITE	Stage I	Stage II	G2	T1	N0	M0	Not Available	NX	T2	Not Available	Dead	2011	1999	663	1	82	TCGA-CV-7177	663	1	1	663			1
TCGA-CV-7177-11A-01R-2016-07	Normal	Yes	Yes	No	164.84.0	12	NO	Not Available	Larynx	TCGA-CV-7177	82.7	-30180	FEMALE	WHITE	Stage I	Stage II	G2	T1	N0	M0	Not Available	NX	T2	Not Available	Dead	2011	1999	663	1	82	TCGA-CV-7177	663	1	1	663			1
TCGA-CV-7178-01A-21R-2016-07	Tumor	Yes	Yes	No	164.84.0	12	YES	0	Oral Cavity	TCGA-CV-7178	64.2	-23430	FEMALE	WHITE	Stage IV	Stage IVA	G3	T4a	N1	M0	Not Available	N2	T4a	3	Dead	2011	2000	2166	1	64	TCGA-CV-7178	2166	1	1	2166			1
TCGA-CV-7178-11A-01R-2016-07	Normal	Yes	Yes	No	164.84.0	12	YES	0	Oral Cavity	TCGA-CV-7178	64.2	-23430	FEMALE	WHITE	Stage IVA	Stage IVA	G3	T4a	N1	M0	Not Available	N2	T4a	3	Dead	2011	2000	2166	1	64	TCGA-CV-7178	2166	1	1	2166			1
TCGA-CV-7180-01A-11R-2016-07	Tumor	Yes	Yes	No	164.84.0	12	YES	6	Oral Tongue	TCGA-CV-7180	34.3	-12523	MALE	WHITE	Stage II	Stage II	G2	T2	N0	M0	Not Available	NX	T2	3	Dead	2011	1996	327	1	34	TCGA-CV-7180	327	1	1	327			1
TCGA-CV-7183-01A-11R-2016-07	Tumor	Yes	Yes	No	164.84.0	12	NO	Not Available	Oral Cavity	TCGA-CV-7183	53	-19358	MALE	WHITE	Stage II	Stage II	G1	T2	N0	M0	Not Available	N0	T2	3	Alive	2011	2002	3981	0	53	TCGA-CV-7183	3981	0	0	3981	0	3981	0
TCGA-CV-7183-11A-01R-2016-07	Normal	Yes	Yes	No	164.84.0	12	NO	Not Available	Oral Cavity	TCGA-CV-7183	53	-19358	MALE	WHITE	Stage II	Stage II	G1	T2	N0	M0	Not Available	N0	T2	3	Alive	2011	2002	3981	0	53	TCGA-CV-7183	3981	0	0	3981	0	3981	0
TCGA-CV-7235-01A-11R-2016-07	Tumor	Yes	Yes	No	164.84.0	12	YES	4	Floor of mouth	TCGA-CV-7235	68	-24800	MALE	WHITE	Stage III	Stage II	G3	T3	N0	M0	Not Available	N0	T2	3	Alive	2011	2007	2347	0	67	TCGA-CV-7235	2347	0	0	2347	0	2347	0
TCGA-CV-7235-11A-01R-2016-07	Normal	Yes	Yes	No	164.84.0	12	YES	4	Floor of mouth	TCGA-CV-7235	68	-24800	MALE	WHITE	Stage III	Stage II	G3	T3	N0	M0	Not Available	N0	T2	3	Alive	2011	2007	2347	0	67	TCGA-CV-7235	2347	0	0	2347	0	2347	0
TCGA-CV-7236-01A-11R-2016-07	Tumor	Yes	Yes	No	164.84.0	12	NO	Not Available	Oral Tongue	TCGA-CV-7236	77.4	-28250	FEMALE	WHITE	Stage IVA	Stage IVA	G3	T2	N2c	M0	Not Available	N2c	T3	Not Available	Dead	2011	2007	144	1	77	TCGA-CV-7236	144	1	0	144			0
TCGA-CV-7238-01A-11R-2016-07	Tumor	Yes	Yes	No	164.84.0	12	NO	Not Available	Oral Tongue	TCGA-CV-7238	69.8	-25471	FEMALE	WHITE	Stage II	Stage II	G2	T2	N0	M0	Not Available	N0	T2	1	Alive	2011	2007	2727	0	69	TCGA-CV-7238	2727	0	0	2727	0	2727	0
TCGA-CV-7238-11A-01R-2016-07	Normal	Yes	Yes	No	164.84.0	12	NO	Not Available	Oral Tongue	TCGA-CV-7238	69.8	-25471	FEMALE	WHITE	Stage II	Stage II	G2	T2	N0	M0	Not Available	N0	T2	1	Alive	2011	2007	2727	0	69	TCGA-CV-7238	2727	0	0	2727	0	2727	0
TCGA-CV-7242-01A-11R-2016-07	Tumor	Yes	Yes	No	164.84.0	12	YES	5	Larynx	TCGA-CV-7242	60.7	-22136	FEMALE	WHITE	Stage III	Stage II	G2	T3	N0	M0	Not Available	N0	T2	3	Alive	2011	2008	1095	0	60	TCGA-CV-7242	1095	0	0	1095			0
TCGA-CV-7242-11A-01R-2016-07	Normal	Yes	Yes	No	164.84.0	12	YES	5	Larynx	TCGA-CV-7242	60.7	-22136	FEMALE	WHITE	Stage III	Stage II	G2	T3	N0	M0	Not Available	N0	T2	3	Alive	2011	2008	1095	0	60	TCGA-CV-7242	1095	0	0	1095			0
		No	Yes	No	164.84.0	12	YES	1	Oral Tongue	TCGA-CV-7243	50.6	-18466	MALE	WHITE	Stage II	Stage III	G2	T2	N0	M0	Not Available	N1	T2	1	Alive	2011	2008	954	0	50	TCGA-CV-7243	954	0	0	954			0
TCGA-CV-7245-01A-11R-2016-07	Tumor	Yes	Yes	No	164.84.0	12	NO	Not Available	Larynx	TCGA-CV-7245	62	-22646	MALE	WHITE	Stage III	Stage IVA	G2	T3	N0	M0	Not Available	N0	T4a	4	Alive	2011	2009	797	0	62	TCGA-CV-7245	797	0	0	797			0
TCGA-CV-7245-11A-01R-2016-07	Normal	Yes	Yes	No	164.84.0	12	NO	Not Available	Larynx	TCGA-CV-7245	62	-22646	MALE	WHITE	Stage III	Stage IVA	G2	T3	N0	M0	Not Available	N0	T4a	4	Alive	2011	2009	797	0	62	TCGA-CV-7245	797	0	0	797			0
TCGA-CV-7247-01A-11R-2016-07	Tumor	Yes	Yes	No	164.84.0	12	NO	Not Available	Larynx	TCGA-CV-7247	56	-20433	MALE	WHITE	Stage II	Stage III	G2	T2	N0	M0	Not Available	N0	T3	1	Dead	2011	1995	577	1	55	TCGA-CV-7247	577	1	1	577			1
TCGA-CV-7248-01A-11R-2016-07	Tumor	Yes	Yes	No	164.84.0	12	NO	Not Available	Larynx	TCGA-CV-7248	63.2	-23082	FEMALE	BLACK OR AFRICAN AMERICAN	Stage IVA	Stage IVA	G2	T4a	N2b	M0	Not Available	N2c	T4a	2	Dead	2011	2001	521	1	63	TCGA-CV-7248	521	1	0	521			0
TCGA-CV-7250-01A-11R-2016-07	Tumor	Yes	Yes	No	164.84.0	12	YES	Not Available	Larynx	TCGA-CV-7250	64.4	-23489	MALE	WHITE	Stage III	Stage IVA	G1	T3	N0	M0	Not Available	N0	T4a	3	Dead	2011	2000	2900	1	64	TCGA-CV-7250	2900	1	0	2900			1
TCGA-CV-7250-11A-01R-2016-07	Normal	Yes	Yes	No	164.84.0	12	YES	Not Available	Larynx	TCGA-CV-7250	64.4	-23489	MALE	WHITE	Stage III	Stage IVA	G1	T3	N0	M0	Not Available	N0	T4a	3	Dead	2011	2000	2900	1	64	TCGA-CV-7250	2900	1	0	2900			1
TCGA-CV-7252-01A-11R-2016-07	Tumor	Yes	Yes	No	164.84.0	12	NO	Not Available	Oral Cavity	TCGA-CV-7252	62.8	-22934	FEMALE	BLACK OR AFRICAN AMERICAN	Stage III	Stage IVA	G2	T3	N0	M0	Not Available	N0	T4a	1	Dead	2011	1994	151	1	62	TCGA-CV-7252	151	1	1	151			1
TCGA-CV-7252-11A-01R-2016-07	Normal	Yes	Yes	No	164.84.0	12	NO	Not Available	Oral Cavity	TCGA-CV-7252	62.8	-22934	FEMALE	BLACK OR AFRICAN AMERICAN	Stage III	Stage IVA	G2	T3	N0	M0	Not Available	N0	T4a	1	Dead	2011	1994	151	1	62	TCGA-CV-7252	151	1	1	151			1
TCGA-CV-7253-01A-11R-2016-07	Tumor	Yes	Yes	No	164.84.0	12	Not Available	Not Available	Oral Cavity	TCGA-CV-7253	58.8	-21473	MALE	BLACK OR AFRICAN AMERICAN	Stage II	Stage IVA	G2	T2	N0	M0	Not Available	N0	T4a	Not Available	Dead	2011	1993	361	1	58	TCGA-CV-7253	361	1	1	361			1
TCGA-CV-7254-01A-11R-2016-07	Tumor	Yes	Yes	No	164.84.0	12	YES	6	Oral Cavity	TCGA-CV-7254	55.6	-20306	MALE	WHITE	Stage II	Stage II	G3	T2	N0	M0	Not Available	NX	T2	4	Dead	2011	1996	1459	1	55	TCGA-CV-7254	1459	1	1	1459			1
TCGA-CV-7255-01A-11R-2016-07	Tumor	Yes	Yes	No	164.84.0	12	YES	Not Available	Oral Tongue	TCGA-CV-7255	32.7	-11931	FEMALE	WHITE	Stage II	Stage IVA	G2	T2	N0	M0	Not Available	N0	T4a	1	Dead	2011	1995	64	1	32	TCGA-CV-7255	64	1	1	64			1
TCGA-CV-7255-11A-01R-2016-07	Normal	Yes	Yes	No	164.84.0	12	YES	Not Available	Oral Tongue	TCGA-CV-7255	32.7	-11931	FEMALE	WHITE	Stage II	Stage IVA	G2	T2	N0	M0	Not Available	N0	T4a	1	Dead	2011	1995	64	1	32	TCGA-CV-7255	64	1	1	64			1
TCGA-CV-7261-01A-11R-2016-07	Tumor	Yes	Yes	No	164.84.0	12	NO	Not Available	Larynx	TCGA-CV-7261	57.5	-20992	MALE	WHITE	Stage III	Stage IVA	G2	T3	N0	M0	Not Available	N0	T4a	2	Alive	2011	2008	1512	0	57	TCGA-CV-7261	1512	0	0	1512			0
TCGA-CV-7261-11A-01R-2016-07	Normal	Yes	Yes	No	164.84.0	12	NO	Not Available	Larynx	TCGA-CV-7261	57.5	-20992	MALE	WHITE	Stage III	Stage IVA	G2	T3	N0	M0	Not Available	N0	T4a	2	Alive	2011	2008	1512	0	57	TCGA-CV-7261	1512	0	0	1512			0
TCGA-CV-7263-01A-11R-2016-07	Tumor	Yes	Yes	No	164.84.0	12	NO	Not Available	Oral Cavity	TCGA-CV-7263	64.4	-23513	MALE	BLACK OR AFRICAN AMERICAN	Stage II	Stage II	G1	T2	NX	M0	Not Available	NX	T2	3	Dead	2011	1997	560	1	64	TCGA-CV-7263	560	1	1	560			1
TCGA-CV-7406-01A-11R-2081-07	Tumor	Yes	Yes	No	188.78.0	12	YES	3	Base of tongue	TCGA-CV-7406	50	-18250	MALE	WHITE	Stage II	Stage II	GX	T2	N0	M0	Not Available	N0	T2	4	Dead	2012	1999	1748	1	49	TCGA-CV-7406	1748	1		1748			0
TCGA-CV-7406-11A-01R-2081-07	Normal	Yes	Yes	No	188.78.0	12	YES	3	Base of tongue	TCGA-CV-7406	50	-18250	MALE	WHITE	Stage II	Stage II	GX	T2	N0	M0	Not Available	N0	T2	4	Dead	2012	1999	1748	1	49	TCGA-CV-7406	1748	1		1748			0
TCGA-CV-7407-01A-11R-2081-07	Tumor	Yes	Yes	No	188.78.0	12	NO	Not Available	Floor of mouth	TCGA-CV-7407	67.1	-24475	FEMALE	WHITE	Stage II	Stage II	G2	T2	N0	M0	Not Available	NX	T2	1	Dead	2012	1992	1081	1	67	TCGA-CV-7407	1081	1		1081			0
		No	Yes	No	215.70.0	12	NO	Not Available	Oral Cavity	TCGA-CV-7409	43.5	-15888	MALE	BLACK OR AFRICAN AMERICAN	Stage IVB	Stage IVB	G3	T4a	N3	M0	Not Available	N3	T4a	Not Available	Dead	2012	1994	543	1	43	TCGA-CV-7409	543	1		543			0
TCGA-CV-7411-01A-11R-2081-07	Tumor	Yes	Yes	No	188.78.0	12	NO	Not Available	Oral Cavity	TCGA-CV-7411	64.9	-23696	FEMALE	WHITE	Stage IV	Stage IVA	G1	T4a	N0	M0	Not Available	N0	T4a	2	Dead	2012	1994	2717	1	64	TCGA-CV-7411	2717	1		2717			0
TCGA-CV-7413-01A-11R-2081-07	Tumor	Yes	Yes	No	188.78.0	12	NO	Not Available	Oral Cavity	TCGA-CV-7413	74.6	-27231	FEMALE	WHITE	Stage II	Stage II	G2	T2	N0	M0	Not Available	N0	T2	Not Available	Dead	2012	1995	294	1	74	TCGA-CV-7413	294	1		294	0	294	0
TCGA-CV-7414-01A-11R-2081-07	Tumor	Yes	Yes	No	188.78.0	12	NO	Not Available	Oral Cavity	TCGA-CV-7414	78.4	-28603	MALE	WHITE	Stage III	Stage IVA	G2	T3	N1	M0	Not Available	N2b	T4a	3	Dead	2012	1995	14	1	78	TCGA-CV-7414	14	1		14			0
TCGA-CV-7415-01A-11R-2081-07	Tumor	Yes	Yes	No	188.78.0	12	NO	Not Available	Larynx	TCGA-CV-7415	60.4	-22062	MALE	WHITE	Stage III	Stage IVA	G2	T3	N0	M0	Not Available	N2c	T4a	Not Available	Dead	2012	1995	695	1	60	TCGA-CV-7415	695	1	1	695			1
TCGA-CV-7416-01A-11R-2081-07	Tumor	Yes	Yes	No	188.78.0	12	Not Available	Not Available	Oral Cavity	TCGA-CV-7416	30	-10936	FEMALE	WHITE	Stage IV	Stage IVA	GX	T4a	N0	M0	Not Available	Not Available	T4a	1	Dead	2012	1994	763	1	29	TCGA-CV-7416	763	1		763			0
TCGA-CV-7416-11A-01R-2081-07	Normal	Yes	Yes	No	188.78.0	12	Not Available	Not Available	Oral Cavity	TCGA-CV-7416	30	-10936	FEMALE	WHITE	Stage IVA	Stage IVA	GX	T4a	N0	M0	Not Available	Not Available	T4a	1	Dead	2012	1994	763	1	29	TCGA-CV-7416	763	1		763			0
TCGA-CV-7418-01A-11R-2081-07	Tumor	Yes	Yes	No	188.78.0	12	YES	6	Larynx	TCGA-CV-7418	62.5	-22805	MALE	BLACK OR AFRICAN AMERICAN	Stage IVA	Stage IVA	G2	T4a	N0	M0	Not Available	N2b	T4a	4	Dead	2012	1996	789	1	62	TCGA-CV-7418	789	1	0	789			1
TCGA-CV-7421-01A-11R-2081-07	Tumor	Yes	Yes	No	188.78.0	12	NO	Not Available	Larynx	TCGA-CV-7421	76.6	-27961	MALE	WHITE	Stage IVA	Stage IVA	G2	T4a	N0	M0	Not Available	N0	T4a	3	Dead	2012	1997	2	1	76	TCGA-CV-7421	2	1		2			0
TCGA-CV-7422-01A-21R-2081-07	Tumor	Yes	Yes	No	188.78.0	12	YES	Not Available	Larynx	TCGA-CV-7422	60.5	-22098	FEMALE	WHITE	Stage IVA	Stage IVA	G3	T4a	N1	M0	Not Available	N1	T4a	4	Dead	2012	1997	1037	1	60	TCGA-CV-7422	1037	1	1	1037			1
TCGA-CV-7423-01A-11R-2081-07	Tumor	Yes	Yes	No	188.78.0	12	NO	Not Available	Oral Cavity	TCGA-CV-7423	66	-24071	MALE	WHITE	Stage II	Stage II	G1	T2	N0	M0	Not Available	NX	T2	3	Dead	2012	1997	3059	1	65	TCGA-CV-7423	3059	1		3059			0
TCGA-CV-7423-11A-01R-2081-07	Normal	Yes	Yes	No	188.78.0	12	NO	Not Available	Oral Cavity	TCGA-CV-7423	66	-24071	MALE	WHITE	Stage II	Stage II	G1	T2	N0	M0	Not Available	NX	T2	3	Dead	2012	1997	3059	1	65	TCGA-CV-7423	3059	1		3059			0
TCGA-CV-7424-01A-11R-2081-07	Tumor	Yes	Yes	No	188.78.0	12	NO	Not Available	Larynx	TCGA-CV-7424	67.9	-24775	MALE	ASIAN	Stage IVA	Stage IVA	G2	T4a	N2a	M0	Not Available	N2b	T3	4	Dead	2012	1997	453	1	67	TCGA-CV-7424	453	1	1	453			1
TCGA-CV-7424-11A-01R-2081-07	Normal	Yes	Yes	No	188.78.0	12	NO	Not Available	Larynx	TCGA-CV-7424	67.9	-24775	MALE	ASIAN	Stage IVA	Stage IVA	G2	T4a	N2a	M0	Not Available	N2b	T3	4	Dead	2012	1997	453	1	67	TCGA-CV-7424	453	1	1	453			1
TCGA-CV-7425-01A-11R-2081-07	Tumor	Yes	Yes	No	188.78.0	12	NO	Not Available	Oral Cavity	TCGA-CV-7425	77.7	-28368	FEMALE	WHITE	Stage III	Stage III	G1	T3	N0	M0	Not Available	NX	T3	1	Dead	2012	2000	1718	1	77	TCGA-CV-7425	1718	1	1	1718			1
TCGA-CV-7425-11A-01R-2081-07	Normal	Yes	Yes	No	188.78.0	12	NO	Not Available	Oral Cavity	TCGA-CV-7425	77.7	-28368	FEMALE	WHITE	Stage III	Stage III	G1	T3	N0	M0	Not Available	NX	T3	1	Dead	2012	2000	1718	1	77	TCGA-CV-7425	1718	1	1	1718			1
TCGA-CV-7427-01A-11R-2081-07	Tumor	Yes	Yes	No	188.78.0	12	YES	1	Oral Cavity	TCGA-CV-7427	73.9	-26975	FEMALE	WHITE	Stage II	Stage II	G1	T2	N0	M0	Not Available	NX	T2	3	Dead	2012	1997	4760	1	73	TCGA-CV-7427	4760	1	0	4760	1	3282	1
TCGA-CV-7428-01A-11R-2132-07	Tumor	Yes	Yes	No	190.78.0	12	YES	3	Oral Cavity	TCGA-CV-7428	47.8	-17429	MALE	WHITE	Stage IV	Stage IVA	G2	T4a	N2a	M0	Not Available	N2b	T4a	2	Dead	2012	1998	1671	1	47	TCGA-CV-7428	1671	1	1	1671			1
TCGA-CV-7429-01A-11R-2132-07	Tumor	Yes	Yes	No	190.78.0	12	YES	Not Available	Oral Cavity	TCGA-CV-7429	55.3	-20188	MALE	WHITE	Stage III	Stage IVA	G3	T3	N0	M0	Not Available	N2b	T4a	4	Dead	2012	1998	107	1	55	TCGA-CV-7429	107	1	1	107			1
TCGA-CV-7430-01A-11R-2132-07	Tumor	Yes	Yes	No	190.78.0	12	NO	Not Available	Larynx	TCGA-CV-7430	56.9	-20763	MALE	WHITE	Stage III	Stage IVA	G2	T3	N0	M0	Not Available	N0	T4a	4	Dead	2012	1996	495	1	56	TCGA-CV-7430	495	1	1	495			1
TCGA-CV-7432-01A-11R-2132-07	Tumor	Yes	Yes	No	190.78.0	12	NO	Not Available	Oral Cavity	TCGA-CV-7432	79.1	-28875	MALE	WHITE	Stage III	Stage II	G1	T2	N1	M0	Not Available	N0	T2	4	Dead	2012	1998	2570	1	79	TCGA-CV-7432	2570	1	1	2570			1
TCGA-CV-7432-11A-01R-2132-07	Normal	Yes	Yes	No	190.78.0	12	NO	Not Available	Oral Cavity	TCGA-CV-7432	79.1	-28875	MALE	WHITE	Stage III	Stage II	G1	T2	N1	M0	Not Available	N0	T2	4	Dead	2012	1998	2570	1	79	TCGA-CV-7432	2570	1	1	2570			1
TCGA-CV-7433-01A-11R-2132-07	Tumor	Yes	Yes	No	190.78.0	12	NO	Not Available	Larynx	TCGA-CV-7433	49.3	-18004	MALE	WHITE	Stage IVA	Stage IVA	G3	T4a	N1	M0	Not Available	N2b	T4a	2	Dead	2012	1999	601	1	49	TCGA-CV-7433	601	1	1	601			1
TCGA-CV-7434-01A-11R-2132-07	Tumor	Yes	Yes	No	190.78.0	12	YES	1	Oral Cavity	TCGA-CV-7434	64.3	-23465	MALE	WHITE	Stage III	Stage IVA	G2	T3	N0	M0	Not Available	N1	T4a	4	Dead	2012	1999	218	1	64	TCGA-CV-7434	218	1	0	218			0
TCGA-CV-7434-11A-01R-2132-07	Normal	Yes	Yes	No	190.78.0	12	YES	1	Oral Cavity	TCGA-CV-7434	64.3	-23465	MALE	WHITE	Stage III	Stage IVA	G2	T3	N0	M0	Not Available	N1	T4a	4	Dead	2012	1999	218	1	64	TCGA-CV-7434	218	1	0	218			0
TCGA-CV-7435-01A-11R-2132-07	Tumor	Yes	Yes	No	190.78.0	12	NO	Not Available	Oral Cavity	TCGA-CV-7435	57.7	-21049	FEMALE	WHITE	Stage IVA	Stage IVA	G2	T4a	N1	M0	Not Available	N2b	T3	2	Alive	2012	1999	4680	1	57	TCGA-CV-7435	4680	1	0	4680			0
TCGA-CV-7437-01A-21R-2132-07	Tumor	Yes	Yes	No	190.78.0	12	NO	Not Available	Larynx	TCGA-CV-7437	77.3	-28221	MALE	Not Available	Stage II	Stage II	GX	T2	N0	M0	Not Available	NX	T2	1	Dead	2012	1996	506	1	77	TCGA-CV-7437	506	1	1	506			1
TCGA-CV-7437-11A-01R-2132-07	Normal	Yes	Yes	No	190.78.0	12	NO	Not Available	Larynx	TCGA-CV-7437	77.3	-28221	MALE	Not Available	Stage II	Stage II	GX	T2	N0	M0	Not Available	NX	T2	1	Dead	2012	1996	506	1	77	TCGA-CV-7437	506	1	1	506			1
TCGA-CV-7438-01A-21R-2132-07	Tumor	Yes	Yes	No	190.78.0	12	NO	Not Available	Oral Tongue	TCGA-CV-7438	87.7	-32021	FEMALE	WHITE	Stage II	Stage I	G3	T2	N0	M0	Not Available	NX	T1	1	Dead	2012	2000	194	1	87	TCGA-CV-7438	194	1	1	194			1
TCGA-CV-7438-11A-01R-2132-07	Normal	Yes	Yes	No	190.78.0	12	NO	Not Available	Oral Tongue	TCGA-CV-7438	87.7	-32021	FEMALE	WHITE	Stage II	Stage I	G3	T2	N0	M0	Not Available	NX	T1	1	Dead	2012	2000	194	1	87	TCGA-CV-7438	194	1	1	194			1
TCGA-CV-7440-01A-11R-2132-07	Tumor	Yes	Yes	No	190.78.0	12	NO	Not Available	Larynx	TCGA-CV-7440	38.3	-13992	MALE	WHITE	Stage II	Stage II	GX	T2	N0	M0	Not Available	NX	T2	2	Dead	2012	2000	675	1	38	TCGA-CV-7440	675	1		675			0
TCGA-CV-7440-11A-01R-2187-07	Normal	Yes	Yes	No	190.78.0	12	NO	Not Available	Larynx	TCGA-CV-7440	38.3	-13992	MALE	WHITE	Stage II	Stage II	GX	T2	N0	M0	Not Available	NX	T2	2	Dead	2012	2000	675	1	38	TCGA-CV-7440	675	1		675			0
TCGA-CV-7446-01A-11R-2232-07	Tumor	Yes	Yes	No	190.78.0	12	YES	1	Oral Tongue	TCGA-CV-7446	66.2	-24170	MALE	WHITE	Stage II	Stage IVA	G2	T2	N0	M0	Not Available	N2b	T2	2	Dead	2012	1998	1093	1	66	TCGA-CV-7446	1093	1	1	1093			1
TCGA-CV-7568-01A-11R-2232-07	Tumor	Yes	Yes	No	190.78.0	12	NO	Not Available	Oral Cavity	TCGA-CV-7568	48.4	-17670	FEMALE	WHITE	Stage IVA	Stage IVA	GX	T4a	N0	M0	Not Available	NX	T4a	4	Dead	2012	1995	927	1	48	TCGA-CV-7568	927	1		927			0
TCGA-CV-A45O-01A-21R-A24H-07	Tumor	Yes	Yes	No	260.56.0	12	NO	Not Available	Alveolar Ridge	TCGA-CV-A45O	57.2	-20868	MALE	WHITE	Stage III	Not Available	G2	T3	N0	M0	Not Available	Not Available	Not Available	3	Alive	2013	1994	851	0	57	TCGA-CV-A45O	851	0	0	851			0
TCGA-CV-A45P-01A-11R-A24H-07	Tumor	Yes	Yes	No	260.56.0	12	NO	Not Available	Oral Tongue	TCGA-CV-A45P	83	-30297	FEMALE	WHITE	Stage II	Stage I	G2	T2	N0	M0	M0	N0	T1	1	Alive	2013	1998	639	0	82	TCGA-CV-A45P	639	0	0	639	1	639	1
TCGA-CV-A45Q-01A-11R-A24H-07	Tumor	Yes	Yes	No	260.56.0	12	NO	Not Available	Oral Cavity	TCGA-CV-A45Q	69.5	-25379	FEMALE	WHITE	Stage IVC	Not Available	G1	T4a	N1	M0	Not Available	Not Available	Not Available	3	Dead	2013	1995	5152	1	69	TCGA-CV-A45Q	5152	1	0	5152			0
TCGA-CV-A45R-01A-11R-A24H-07	Tumor	Yes	Yes	No	260.56.0	12	YES	Not Available	Oral Tongue	TCGA-CV-A45R	46.9	-17125	MALE	WHITE	Stage III	Stage III	G1	T3	N1	M0	M0	N1	T2	4	Alive	2013	1997	5480	0	46	TCGA-CV-A45R	5480	0	0	5480	0	5480	0
TCGA-CV-A45T-01A-11R-A24H-07	Tumor	Yes	Yes	No	260.56.0	12	YES	Not Available	Oral Tongue	TCGA-CV-A45T	64.3	-23452	FEMALE	WHITE	Stage II	Discrepancy	G3	T2	N0	M0	M0	N0	T1	4	Dead	2013	1998	4856	1	64	TCGA-CV-A45T	4856	1	0	4856			0
TCGA-CV-A45U-01A-12R-A24H-07	Tumor	Yes	Yes	No	260.56.0	12	YES	Not Available	Oral Cavity	TCGA-CV-A45U	59.6	-21746	MALE	WHITE	Stage IVA	Stage IVA	G1	T4	N0	M0	M0	N2b	T4	2	Dead	2013	1999	1079	1	59	TCGA-CV-A45U	1079	1	1	1079			1
TCGA-CV-A45V-01A-21R-A24Z-07	Tumor	Yes	Yes	No	265.56.0	12	NO	Not Available	Oral Cavity	TCGA-CV-A45V	87.5	-31936	FEMALE	WHITE	Stage IVA	Stage IVA	G1	T4	N0	M0	M0	N0	T4	1	Dead	2013	1999	32	1	87	TCGA-CV-A45V	32	1		32			0
TCGA-CV-A45W-01A-11R-A24Z-07	Tumor	Yes	Yes	No	265.56.0	12	YES	Not Available	Larynx	TCGA-CV-A45W	76	-27743	MALE	WHITE	Stage III	Stage II	G2	T3	N0	M0	M0	N0	T2	2	Dead	2013	1999	1398	1	75	TCGA-CV-A45W	1398	1	0	1398			0
TCGA-CV-A45X-01A-21R-A24Z-07	Tumor	Yes	Yes	No	265.56.0	12	YES	Not Available	Floor of mouth	TCGA-CV-A45X	47.9	-17464	MALE	WHITE	Stage IVA	Stage IVA	G2	T4a	N1	M0	M0	N2b	T2	2	Dead	2013	2000	198	1	47	TCGA-CV-A45X	198	1	0	198			0
TCGA-CV-A45Y-01A-11R-A24Z-07	Tumor	Yes	Yes	No	265.56.0	12	YES	Not Available	Larynx	TCGA-CV-A45Y	61.5	-22442	MALE	AMERICAN INDIAN OR ALASKA NATIVE	Stage IVA	Stage IVA	G3	T4a	N0	M0	M0	N0	T4a	4	Dead	2013	2000	2703	1	61	TCGA-CV-A45Y	2703	1	0	2703			1
TCGA-CV-A45Z-01A-21R-A24Z-07	Tumor	Yes	Yes	No	265.56.0	12	YES	Not Available	Larynx	TCGA-CV-A45Z	75.1	-27397	MALE	WHITE	Stage II	Discrepancy	G3	T2	N0	M0	M0	N0	T1	2	Dead	2013	2000	1466	1	75	TCGA-CV-A45Z	1466	1	1	1466			1
TCGA-CV-A460-01A-21R-A24Z-07	Tumor	Yes	Yes	No	265.56.0	12	NO	Not Available	Larynx	TCGA-CV-A460	72.7	-26539	MALE	WHITE	Stage IVA	Discrepancy	G3	T3	N2b	M0	M0	N2	T1	3	Dead	2013	2001	1838	1	72	TCGA-CV-A460	1838	1		1838			1
TCGA-CV-A461-01A-41R-A266-07	Tumor	Yes	Yes	No	273.58.0	12	NO	Not Available	Larynx	TCGA-CV-A461	65.6	-23955	MALE	WHITE	Stage III	Not Available	G2	T3	N0	M0	Not Available	Not Available	Not Available	2	Dead	2013	2004	2064	1	65	TCGA-CV-A461	2064	1	0	2064	0	2064	0
TCGA-CV-A463-01A-11R-A266-07	Tumor	Yes	Yes	No	273.58.0	12	NO	Not Available	Floor of mouth	TCGA-CV-A463	82.5	-30095	FEMALE	WHITE	Stage IVA	Stage IVA	G2	T4a	N0	M0	M0	N0	T4a	1	Dead	2013	2007	23	1	82	TCGA-CV-A463	23	1	0	23			0
TCGA-CV-A464-01A-11R-A266-07	Tumor	Yes	Yes	No	273.58.0	12	YES	Not Available	Buccal Mucosa	TCGA-CV-A464	48.4	-17669	MALE	WHITE	Stage IVA	Stage III	G2	T4a	N0	M0	M0	N0	T3	4	Alive	2013	2008	1722	0	48	TCGA-CV-A464	1722	0	0	1722			1
TCGA-CV-A465-01A-11R-A266-07	Tumor	Yes	Yes	No	273.58.0	12	NO	Not Available	Oral Tongue	TCGA-CV-A465	24.7	-9015	MALE	WHITE	Stage II	Stage III	G1	T2	N0	M0	M0	N0	T3	1	Dead	2013	2008	215	1	24	TCGA-CV-A465	215	1	0	215	0	215	0
TCGA-CV-A468-01A-11R-A266-07	Tumor	Yes	Yes	No	273.58.0	12	YES	Not Available	Lip	TCGA-CV-A468	42.1	-15372	MALE	Not Available	Stage III	Stage IVA	G2	T3	N2b	M0	M0	N2a	T4a	2	Dead	2013	2001	464	1	42	TCGA-CV-A468	464	1	0	464			0
TCGA-CV-A6JD-01A-11R-A31N-07	Tumor	Yes	Yes	No	318.55.0	12	NO	Not Available	Floor of mouth	TCGA-CV-A6JD	82.2	-29988	FEMALE	WHITE	Stage IVA	Not Available	G3	T4a	N0	M0	Not Available	Not Available	Not Available	3	Dead	2013	2012	182	1	82	TCGA-CV-A6JD	182	1	0	182			0
TCGA-CV-A6JE-01A-11R-A31N-07	Tumor	Yes	Yes	No	318.55.0	12	YES	3	Oral Cavity	TCGA-CV-A6JE	78.5	-28658	MALE	WHITE	Stage II	Not Available	G2	T2	N0	M0	Not Available	Not Available	Not Available	4	Alive	2013	2011	1075	0	78	TCGA-CV-A6JE	1075	0	0	1075	0	1075	0
TCGA-CV-A6JM-01A-11R-A31N-07	Tumor	Yes	Yes	No	318.55.0	12	NO	Not Available	Hypopharynx	TCGA-CV-A6JM	85.3	-31147	MALE	WHITE	Stage IVA	Not Available	G2	T4a	N0	M0	Not Available	Not Available	Not Available	1	Dead	2013	2011	194	1	85	TCGA-CV-A6JM	194	1	0	194			1
TCGA-CV-A6JN-01A-11R-A31N-07	Tumor	Yes	Yes	No	318.55.0	12	YES	8	Oral Cavity	TCGA-CV-A6JN	53.8	-19635	MALE	WHITE	Stage II	Not Available	G1	T2	N0	M0	Not Available	Not Available	Not Available	2	Alive	2013	2011	906	0	53	TCGA-CV-A6JN	906	0	0	906	0	906	0
TCGA-CV-A6JO-01B-11R-A34R-07	Tumor	Yes	Yes	No	355.48.0	12	NO	Not Available	Oral Tongue	TCGA-CV-A6JO	69.5	-25377	MALE	WHITE	Stage IVA	Stage IVA	G2	T4	N2c	M0	M0	N2c	T3	4	Dead	2013	2011	197	1	69	TCGA-CV-A6JO	197	1	1	197			1
TCGA-CV-A6JT-01A-11R-A31N-07	Tumor	Yes	Yes	No	318.55.0	12	NO	Not Available	Oral Tongue	TCGA-CV-A6JT	65.2	-23806	MALE	WHITE	Stage II	Stage II	G2	T2	N0	M0	M0	N0	T2	1	Alive	2013	2011	852	0	65	TCGA-CV-A6JT	852	0	0	852	0	852	0
TCGA-CV-A6JU-01A-11R-A31N-07	Tumor	Yes	Yes	No	318.55.0	12	YES	12	Oral Tongue	TCGA-CV-A6JU	61.9	-22591	FEMALE	WHITE	Stage IVA	Stage IVB	G2	T4a	N0	M0	M0	N0	T4b	2	Alive	2013	2011	110	0	61	TCGA-CV-A6JU	110	0	0	110			0
TCGA-CV-A6JY-01A-11R-A31N-07	Tumor	Yes	Yes	No	318.55.0	12	YES	Not Available	Oral Cavity	TCGA-CV-A6JY	69.4	-25321	MALE	WHITE	Stage IVA	Stage IVA	G1	T4a	N0	M0	M0	N0	T4a	2	Alive	2013	2011	646	0	69	TCGA-CV-A6JY	646	0	0	646			0
TCGA-CV-A6JZ-01A-11R-A31N-07	Tumor	Yes	Yes	No	318.55.0	12	YES	4	Oral Cavity	TCGA-CV-A6JZ	69	-25182	MALE	WHITE	Stage IVA	Stage II	G2	T4a	N0	M0	M0	N0	T2	2	Alive	2013	2011	714	0	68	TCGA-CV-A6JZ	714	0	0	714			1
TCGA-CV-A6K0-01B-21R-A31N-07	Tumor	Yes	Yes	No	318.55.0	12	YES	1	Oral Tongue	TCGA-CV-A6K0	58.9	-21488	MALE	WHITE	Stage II	Stage I	G3	T2	N0	M0	M0	N0	T1	1	Alive	2013	2011	606	0	58	TCGA-CV-A6K0	606	0	0	606	1	146	1
TCGA-CV-A6K1-01A-11R-A31N-07	Tumor	Yes	Yes	No	318.55.0	12	YES	6	Larynx	TCGA-CV-A6K1	65.3	-23848	MALE	WHITE	Stage IVA	Stage IVA	G2	T4a	N0	M0	M0	N0	T4a	4	Alive	2013	2011	685	0	65	TCGA-CV-A6K1	685	0	0	685			1
TCGA-CV-A6K2-01A-11R-A31N-07	Tumor	Yes	Yes	No	318.55.0	12	YES	7	Oral Cavity	TCGA-CV-A6K2	79.8	-29114	MALE	WHITE	Stage II	Stage IVA	G1	T2	N0	M0	M0	N0	T4	3	Dead	2014	2011	317	1	79	TCGA-CV-A6K2	317	1	1	317			1
TCGA-CX-7082-01A-11R-2016-07	Tumor	Yes	Yes	No	164.84.0	12	YES	0	Oral Cavity	TCGA-CX-7082	82.7	-30174	MALE	WHITE	Stage II	Stage IVA	G2	T2	N0	M0	Not Available	N2b	T2	4	Dead	2011	2010	11	1	82	TCGA-CX-7082	11	1	0	11			0
TCGA-CX-7085-01A-21R-2016-07	Tumor	Yes	Yes	No	164.84.0	12	YES	0	Oral Tongue	TCGA-CX-7085	77.3	-28221	FEMALE	WHITE	Stage III	Stage I	G2	T3	N0	M0	Not Available	N0	T1	3	Alive	2011	2010	321	0	77	TCGA-CX-7085	321	0	0	321	1	92	1
TCGA-CX-7086-01A-11R-2081-07	Tumor	Yes	Yes	No	188.78.0	12	YES	7	Floor of mouth	TCGA-CX-7086	53.2	-19434	MALE	BLACK OR AFRICAN AMERICAN	Stage IV	Stage III	G2	T4a	N2c	M0	Not Available	N1	T3	2	Alive	2011	2011	573	0	53	TCGA-CX-7086	573	0	0	573			0
TCGA-CX-7219-01A-11R-2016-07	Tumor	Yes	Yes	No	164.84.0	12	YES	12	Floor of mouth	TCGA-CX-7219	47.2	-17222	MALE	BLACK OR AFRICAN AMERICAN	Stage IVA	Stage IVA	G2	T4a	N2c	M0	Not Available	N2c	T4a	2	Alive	2011	2009	1045	0	47	TCGA-CX-7219	1045	0	0	1045			0
TCGA-CX-A4AQ-01A-11R-A24Z-07	Tumor	Yes	Yes	No	265.56.0	12	YES	1	Floor of mouth	TCGA-CX-A4AQ	56.7	-20709	MALE	WHITE	Stage IVA	Stage IVA	G3	T1	N2a	M0	M0	N2b	T2	4	Alive	2015	2008	1555	0	56	TCGA-CX-A4AQ	1555	0	0	1555			0
TCGA-D6-6515-01A-21R-1873-07	Tumor	Yes	Yes	No	145.84.0	12	NO	Not Available	Oral Tongue	TCGA-D6-6515	82.5	-30099	FEMALE	WHITE	Stage II	Stage II	G3	T2	N0	M0	Not Available	N0	T2	1	Dead	2011	2010	403	1	82	TCGA-D6-6515	403	1	0	403	1	195	1
TCGA-D6-6516-01A-11R-1873-07	Tumor	Yes	Yes	No	145.84.0	12	NO	Not Available	Lip	TCGA-D6-6516	69.2	-25242	MALE	WHITE	Stage III	Stage I	G2	T1	N1	M0	Not Available	N0	T1	4	Alive	2011	2010	773	0	69	TCGA-D6-6516	773	0	0	773	0	773	0
TCGA-D6-6517-01A-11R-1873-07	Tumor	Yes	Yes	No	145.84.0	12	YES	3	Larynx	TCGA-D6-6517	59.7	-21791	MALE	WHITE	Stage III	Stage III	G2	T3	N0	M0	Not Available	N0	T3	4	Alive	2011	2010	292	0	59	TCGA-D6-6517	292	0	0	292			1
TCGA-D6-6823-01A-11R-1915-07	Tumor	Yes	Yes	No	151.75.0	12	YES	1	Oral Tongue	TCGA-D6-6823	51	-18611	MALE	WHITE	Stage III	Stage II	G2	T3	N1	M0	Not Available	N0	T2	2	Alive	2011	2010	701	0	50	TCGA-D6-6823	701	0	0	701	0	701	0
TCGA-D6-6824-01A-11R-1915-07	Tumor	Yes	Yes	No	151.75.0	12	YES	1	Larynx	TCGA-D6-6824	62	-22633	MALE	WHITE	Stage IVA	Stage IVA	G2	T4a	N1	M0	Not Available	N0	T4a	2	Alive	2011	2010	77	0	61	TCGA-D6-6824	77	0	0	77			0
TCGA-D6-6825-01A-21R-1915-07	Tumor	Yes	Yes	No	151.75.0	12	YES	2	Oral Tongue	TCGA-D6-6825	73.9	-26976	MALE	WHITE	Stage III	Stage I	G2	T3	N0	M0	Not Available	N0	T1	4	Alive	2011	2011	491	0	73	TCGA-D6-6825	491	0	0	491	0	491	0
TCGA-D6-6826-01A-11R-1915-07	Tumor	Yes	Yes	No	151.75.0	12	NO	Not Available	Larynx	TCGA-D6-6826	65	-23722	FEMALE	WHITE	Stage IVA	Stage IVA	G2	T4a	N2	M0	Not Available	N2b	T4a	1	Alive	2011	2011	348	1	64	TCGA-D6-6826	348	1	0	348			0
TCGA-D6-6827-01A-11R-1915-07	Tumor	Yes	Yes	No	151.75.0	12	NO	Not Available	Lip	TCGA-D6-6827	55.3	-20175	FEMALE	WHITE	Stage III	Stage I	G3	T1	N1	M0	Not Available	N0	T1	2	Alive	2011	2011	568	0	55	TCGA-D6-6827	568	0	0	568	0	568	0
TCGA-D6-8568-01A-11R-2403-07	Tumor	Yes	Yes	No	241.67.0	12	YES	5	Larynx	TCGA-D6-8568	62.5	-22796	MALE	WHITE	Stage II	Stage II	G2	T2	N0	M0	M0	N0	T2	2	Alive	2012	2012	759	0	62	TCGA-D6-8568	759	0	0	759			0
TCGA-D6-8569-01A-11R-2403-07	Tumor	Yes	Yes	No	241.67.0	12	NO	Not Available	Oral Tongue	TCGA-D6-8569	52.6	-19212	MALE	WHITE	Stage II	Stage II	G2	T2	N0	M0	M0	N0	T2	4	Alive	2012	2012	770	0	52	TCGA-D6-8569	770	0	0	770			0
TCGA-D6-A4Z9-01A-11R-A24Z-07	Tumor	Yes	Yes	No	265.56.0	12	NO	Not Available	Oral Tongue	TCGA-D6-A4Z9	59.3	-21659	MALE	WHITE	Stage IVA	Stage IVA	G2	T2	N2	M0	M0	N2	T2	3	Alive	2013	2012	539	0	59	TCGA-D6-A4Z9	539	0	0	539			0
TCGA-D6-A4ZB-01A-11R-A24Z-07	Tumor	Yes	Yes	No	265.56.0	12	NO	Not Available	Oral Tongue	TCGA-D6-A4ZB	61.5	-22455	MALE	WHITE	Stage III	Stage III	G2	T3	N0	M0	M0	N0	T3	2	Alive	2013	2012	376	0	61	TCGA-D6-A4ZB	376	0	0	376	0	376	0
TCGA-D6-A6EK-01A-11R-A31N-07	Tumor	Yes	Yes	No	318.55.0	12	NO	Not Available	Larynx	TCGA-D6-A6EK	67.3	-24558	MALE	WHITE	Stage IVA	Stage III	G1	T4	N1	M0	M0	N1	T2	4	Alive	2014	2012	875	0	67	TCGA-D6-A6EK	875	0	0	875			0
TCGA-D6-A6EM-01A-21R-A31N-07	Tumor	Yes	Yes	No	318.55.0	12	NO	Not Available	Oral Tongue	TCGA-D6-A6EM	65.4	-23865	FEMALE	WHITE	Stage III	Stage III	G2	T2	N1	M0	M0	N1	T2	1	Alive	2014	2012	232	0	65	TCGA-D6-A6EM	232	0	0	232	1	232	1
TCGA-D6-A6EN-01A-11R-A31N-07	Tumor	Yes	Yes	No	318.55.0	12	NO	Not Available	Buccal Mucosa	TCGA-D6-A6EN	72	-26294	MALE	WHITE	Stage III	Stage III	G3	T3	N0	M0	M0	N1	T2	5	Alive	2014	2013	687	0	71	TCGA-D6-A6EN	687	0	0	687	0	687	0
TCGA-D6-A6EO-01A-11R-A31N-07	Tumor	Yes	Yes	No	318.55.0	12	NO	Not Available	Floor of mouth	TCGA-D6-A6EO	44.3	-16185	MALE	WHITE	Stage IVA	Stage IVA	G2	T4a	N0	M0	M0	N0	T4a	5	Alive	2014	2013	759	0	44	TCGA-D6-A6EO	759	0	0	759			0
TCGA-D6-A6EP-01A-11R-A31N-07	Tumor	Yes	Yes	No	318.55.0	12	NO	Not Available	Hypopharynx	TCGA-D6-A6EP	62.1	-22674	MALE	WHITE	Stage III	Stage III	G3	T3	N0	M0	M0	N0	T3	3	Alive	2014	2013	424	0	62	TCGA-D6-A6EP	424	0	0	424	0	424	0
TCGA-D6-A6EQ-01A-11R-A31N-07	Tumor	Yes	Yes	No	318.55.0	12	NO	Not Available	Larynx	TCGA-D6-A6EQ	57.2	-20876	MALE	WHITE	Stage IVA	Stage IVA	G3	T4a	N1	M0	M0	N1	T4a	1	Alive	2014	2013	368	0	57	TCGA-D6-A6EQ	368	0	0	368			0
TCGA-D6-A6ES-01A-12R-A31N-07	Tumor	Yes	Yes	No	318.55.0	12	NO	Not Available	Larynx	TCGA-D6-A6ES	50.4	-18408	MALE	WHITE	Stage IVA	Stage IVA	G2	T4a	N1	M0	M0	N0	T4a	Unknown	Alive	2014	2013	389	0	50	TCGA-D6-A6ES	389	0	0	389			0
TCGA-D6-A74Q-01A-11R-A34R-07	Tumor	Yes	Yes	No	355.48.0	12	NO	Not Available	Larynx	TCGA-D6-A74Q	67.7	-24702	MALE	WHITE	Stage IVA	Stage IVA	G3	T4a	N0	M0	M0	N0	T4a	4	Alive	2014	2013	710	0	67	TCGA-D6-A74Q	710	0	0	710			0
TCGA-DQ-5624-01A-01R-1873-07	Tumor	Yes	Yes	No	145.84.0	12	NO	Not Available	Oral Tongue	TCGA-DQ-5624	43.5	-15867	FEMALE	WHITE	Stage IV	Not Available	G2	T4a	N1	M0	Not Available	NX	TX	1	Alive	2011	2007	1778	0	43	TCGA-DQ-5624	1778	0	0	1778			0
TCGA-DQ-5625-01A-01R-1873-07	Tumor	Yes	Yes	No	145.84.0	12	YES	15	Oral Tongue	TCGA-DQ-5625	52.6	-19211	FEMALE	WHITE	Stage II	Not Available	G2	T2	N0	M0	Not Available	NX	TX	2	Alive	2011	2008	1133	0	52	TCGA-DQ-5625	1133	1	0	1133	1	1058	1
TCGA-DQ-5629-01A-01R-1873-07	Tumor	Yes	Yes	No	145.84.0	12	YES	3	Larynx	TCGA-DQ-5629	64.5	-23550	MALE	WHITE	Stage IVA	Not Available	G2	T4a	N2c	M0	Not Available	NX	TX	4	Alive	2011	2009	941	1	64	TCGA-DQ-5629	941	1	0	941			0
TCGA-DQ-5630-01A-01R-1873-07	Tumor	Yes	Yes	No	145.84.0	12	YES	4	Oral Tongue	TCGA-DQ-5630	73.6	-26855	MALE	WHITE	Stage III	Not Available	G2	T3	N1	M0	Not Available	NX	TX	3	Alive	2011	2009	1030	0	73	TCGA-DQ-5630	1030	0	0	1030	0	1030	0
TCGA-DQ-5631-01A-01R-1873-07	Tumor	Yes	Yes	No	145.84.0	12	YES	1	Oral Tongue	TCGA-DQ-5631	52.5	-19172	MALE	WHITE	Stage IV	Not Available	G3	T3	N2b	M0	Not Available	NX	TX	4	Dead	2011	2009	548	1	52	TCGA-DQ-5631	548	1	1	548			1
TCGA-DQ-7588-01A-11R-2081-07	Tumor	Yes	Yes	No	188.78.0	12	YES	10	Buccal Mucosa	TCGA-DQ-7588	66	-24106	MALE	WHITE	Stage III	Not Available	G3	T2	N1	M0	Not Available	NX	TX	4	Dead	2012	2010	427	1	66	TCGA-DQ-7588	427	1	1	427			1
		No	Yes	No	215.70.0	12	YES	10	Larynx	TCGA-DQ-7589	70.2	-25606	MALE	WHITE	Stage IVC	Not Available	G4	T2	N2c	M1	Not Available	NX	TX	4	Alive	2012	2010	1409	0	70	TCGA-DQ-7589	1409	0	0	1409			0
		No	Yes	No	215.70.0	12	YES	5	Tonsil	TCGA-DQ-7590	51.3	-18718	MALE	WHITE	Stage IVA	Not Available	G4	T1	N2b	M0	Not Available	NX	TX	3	Alive	2012	2010	1413	0	51	TCGA-DQ-7590	1413	0	0	1413			0
TCGA-DQ-7591-01A-11R-2081-07	Tumor	Yes	Yes	No	188.78.0	12	YES	3	Base of tongue	TCGA-DQ-7591	62.5	-22798	MALE	WHITE	Stage IV	Not Available	G4	T4a	N2b	M0	Not Available	NX	TX	3	Alive	2012	2011	622	0	62	TCGA-DQ-7591	622	0	0	622			0
TCGA-DQ-7592-01A-11R-2081-07	Tumor	Yes	Yes	No	188.78.0	12	YES	3	Oral Tongue	TCGA-DQ-7592	57.7	-21041	MALE	AMERICAN INDIAN OR ALASKA NATIVE	Stage IVA	Not Available	G2	T4a	N2b	M0	Not Available	NX	TX	2	Alive	2012	2011	1143	0	57	TCGA-DQ-7592	1143	0	0	1143			0
		No	Yes	No	215.70.0	12	YES	8	Base of tongue	TCGA-DQ-7593	58.7	-21439	MALE	WHITE	Stage IVA	Not Available	G4	T4a	N1	M0	Not Available	NX	TX	2	Alive	2012	2011	1224	0	58	TCGA-DQ-7593	1224	0	0	1224			0
		No	Yes	No	215.70.0	12	YES	1	Base of tongue	TCGA-DQ-7594	47.9	-17471	MALE	WHITE	Stage IVB	Not Available	G4	T4a	N3	M0	Not Available	NX	TX	1	Alive	2012	2011	1218	0	47	TCGA-DQ-7594	1218	0	0	1218			1
		No	Yes	No	215.70.0	12	YES	10	Larynx	TCGA-DQ-7595	53.5	-19530	MALE	WHITE	Stage II	Not Available	G3	T2	N0	M0	Not Available	NX	TX	2	Alive	2012	2011	1190	0	53	TCGA-DQ-7595	1190	0	0	1190	0	1190	0
		No	Yes	No	215.70.0	12	YES	3	Tonsil	TCGA-DQ-7596	48.9	-17846	MALE	WHITE	Stage IVA	Not Available	G4	T2	N2a	M0	Not Available	Not Available	Not Available	1	Alive	2012	2011	1265	0	48	TCGA-DQ-7596	1265	0	0	1265			1
TCGA-F7-7848-01A-11R-2132-07	Tumor	Yes	Yes	No	190.78.0	12	YES	1	Larynx	TCGA-F7-7848	47.3	-17251	MALE	WHITE	Stage IVA	Stage IVA	G2	T4a	N1	M0	M0	N1	T4a	2	Alive	2012	2011	1131	0	47	TCGA-F7-7848	1131	0	0	1131			0
TCGA-F7-8298-01A-11R-2403-07	Tumor	Yes	Yes	No	241.67.0	12	YES	1	Larynx	TCGA-F7-8298	58.8	-21445	MALE	WHITE	Stage I	Stage I	G1	T1	N0	M0	M0	N0	T1	3	Alive	2012	2011	995	0	58	TCGA-F7-8298	995	0	0	995	0	995	0
TCGA-F7-8489-01A-31R-2403-07	Tumor	Yes	Yes	No	241.67.0	12	NO	Not Available	Floor of mouth	TCGA-F7-8489	49	-17873	MALE	WHITE	Stage II	Stage II	G1	T2	N0	M0	M0	N0	T2	2	Alive	2012	2012	658	0	48	TCGA-F7-8489	658	0	0	658	0	658	0
TCGA-F7-A50G-01A-11R-A266-07	Tumor	Yes	Yes	No	273.58.0	12	NO	Not Available	Oral Tongue	TCGA-F7-A50G	66.5	-24285	MALE	WHITE	Not Available	Stage III	G1	Not Available	Not Available	Not Available	M0	N1	T3	2	Alive	2013	2012	616	0	66	TCGA-F7-A50G	616	0	0	616	0	616	0
TCGA-F7-A50I-01A-11R-A28V-07	Tumor	Yes	Yes	No	301.57.0	12	YES	1	Larynx	TCGA-F7-A50I	72.3	-26373	MALE	WHITE	Not Available	Stage IVA	G2	Not Available	Not Available	Not Available	M0	N0	T4a	2	Alive	2013	2011	92	0	72	TCGA-F7-A50I	92	0	0	92			0
TCGA-F7-A50J-01A-21R-A28V-07	Tumor	Yes	Yes	No	301.57.0	12	YES	0	Oral Tongue	TCGA-F7-A50J	67.8	-24758	FEMALE	WHITE	Not Available	Stage III	G2	Not Available	Not Available	Not Available	M0	N0	T3	4	Alive	2013	2011	947	0	67	TCGA-F7-A50J	947	0	0	947	0	947	0
TCGA-F7-A61S-01A-11R-A28V-07	Tumor	Yes	Yes	No	301.57.0	12	YES	1	Oral Tongue	TCGA-F7-A61S	62.1	-22655	MALE	WHITE	Not Available	Stage III	G1	TX	NX	MX	M0	N0	T3	4	Alive	2013	2012	576	0	62	TCGA-F7-A61S	576	0	0	576	1	213	1
TCGA-F7-A61V-01A-11R-A28V-07	Tumor	Yes	Yes	No	301.57.0	12	Not Available	Not Available	Base of tongue	TCGA-F7-A61V	54.4	-19857	MALE	WHITE	Not Available	Stage II	G1	TX	NX	MX	M0	N0	T2	2	Alive	2013	2012	759	0	54	TCGA-F7-A61V	759	0	0	759	0	759	0
TCGA-F7-A61W-01A-11R-A28V-07	Tumor	Yes	Yes	No	301.57.0	12	YES	1	Oral Tongue	TCGA-F7-A61W	51.7	-18879	MALE	ASIAN	Not Available	Stage IVA	G2	TX	NX	MX	M0	N2b	T2	2	Alive	2013	2012	14	0	51	TCGA-F7-A61W	14	0	0	14			0
TCGA-F7-A620-01A-11R-A28V-07	Tumor	Yes	Yes	No	301.57.0	12	YES	Not Available	Base of tongue	TCGA-F7-A620	47.9	-17475	MALE	WHITE	Not Available	Stage III	G1	TX	NX	MX	M0	N1	T3	2	Alive	2013	2012	543	0	47	TCGA-F7-A620	543	0	0	543	0	543	0
TCGA-F7-A622-01A-11R-A28V-07	Tumor	Yes	Yes	No	301.57.0	12	YES	1	Larynx	TCGA-F7-A622	75.2	-27456	MALE	WHITE	Not Available	Stage III	G1	TX	NX	MX	M0	NX	T3	1	Alive	2013	2012	359	1	75	TCGA-F7-A622	359	1	1	359			1
TCGA-F7-A623-01A-11R-A28V-07	Tumor	Yes	Yes	No	301.57.0	12	YES	1	Larynx	TCGA-F7-A623	70.1	-25592	MALE	WHITE	Not Available	Stage IVA	G1	TX	NX	MX	M0	N2b	T1	2	Alive	2013	2012	616	0	70	TCGA-F7-A623	616	0	0	616			0
TCGA-F7-A624-01A-22R-A30B-07	Tumor	Yes	Yes	No	311.57.0	12	YES	1	Buccal Mucosa	TCGA-F7-A624	73.1	-26667	MALE	WHITE	Not Available	Stage II	G3	TX	NX	MX	M0	NX	T2	1	Alive	2013	2012	378	0	73	TCGA-F7-A624	378	0	0	378	0	378	0
TCGA-H7-7774-01A-21R-2081-07	Tumor	Yes	Yes	No	188.78.0	12	YES	0	Oral Cavity	TCGA-H7-7774	75.4	-27519	FEMALE	WHITE	Stage III	Stage IVA	G2	T3	N0	M0	Not Available	N0	T4a	4	Alive	2012	2011	407	0	75	TCGA-H7-7774	407	0	0	407			1
TCGA-H7-8501-01A-11R-2403-07	Tumor	Yes	Yes	No	241.67.0	12	YES	1	Buccal Mucosa	TCGA-H7-8501	54.3	-19808	MALE	WHITE	Stage IVA	Stage IVA	GX	T4a	N2a	M0	M0	N1	T4a	2	Alive	2012	2012	461	0	54	TCGA-H7-8501	461	0	0	461			0
TCGA-H7-8502-01A-11R-2403-07	Tumor	Yes	Yes	No	241.67.0	12	YES	8	Oral Cavity	TCGA-H7-8502	50.1	-18286	MALE	WHITE	Stage IVA	Stage IVA	G2	T4a	N2b	M0	M0	N2b	T4a	2	Alive	2012	2012	458	0	50	TCGA-H7-8502	458	0	0	458			0
TCGA-H7-A6C4-01A-11R-A30B-07	Tumor	Yes	Yes	No	311.57.0	12	YES	0	Oral Tongue	TCGA-H7-A6C4	36	-13137	FEMALE	WHITE	Stage III	Stage IVA	G2	T3	N1	M0	M0	N2b	T2	2	Alive	2013	2012	414	0	35	TCGA-H7-A6C4	414	0	0	414			1
TCGA-H7-A6C4-11A-21R-A466-07	Normal	Yes	Yes	No	311.57.0	12	YES	0	Oral Tongue	TCGA-H7-A6C4	36	-13137	FEMALE	WHITE	Stage III	Stage IVA	G2	T3	N1	M0	M0	N2b	T2	2	Alive	2013	2012	414	0	35	TCGA-H7-A6C4	414	0	0	414			1
TCGA-H7-A6C5-11A-11R-A30B-07	Normal	Yes	Yes	No	311.57.0	12	YES	Not Available	Larynx	TCGA-H7-A6C5	65.2	-23808	MALE	WHITE	Stage III	Stage II	G2	T3	N1	M0	M0	N0	T2	4	Alive	2013	2012	642	0	65	TCGA-H7-A6C5	642	0	0	642	0	642	0
TCGA-H7-A76A-01A-51R-A34R-07	Tumor	Yes	Yes	No	355.48.0	12	YES	2	Tonsil	TCGA-H7-A76A	57.4	-20946	MALE	WHITE	Stage IVA	Not Available	G2	T2	N2b	M0	MX	N2b	TX	4	Alive	2014	2013	637	0	57	TCGA-H7-A76A	637	0	0	637			0
TCGA-HD-7229-01A-11R-2016-07	Tumor	Yes	Yes	No	164.84.0	12	NO	Not Available	Larynx	TCGA-HD-7229	60.5	-22076	MALE	WHITE	Stage IVA	Stage IVA	G3	T4a	NX	M0	Not Available	N0	T4a	3	Alive	2011	2011	1027	0	60	TCGA-HD-7229	1027	0	0	1027			1
TCGA-HD-7753-01A-11R-2081-07	Tumor	Yes	Yes	No	188.78.0	12	YES	4	Oropharynx	TCGA-HD-7753	62.4	-22774	MALE	BLACK OR AFRICAN AMERICAN	Stage II	Stage I	G2	T2	N0	M0	Not Available	N0	T1	2	Alive	2012	2011	866	0	62	TCGA-HD-7753	866	0	0	866	0	866	0
TCGA-HD-7754-01A-11R-2081-07	Tumor	Yes	Yes	No	188.78.0	12	YES	4	Tonsil	TCGA-HD-7754	69.5	-25365	MALE	WHITE	Stage IVA	Stage IVA	G1	T2	N2b	M0	Not Available	N2b	T2	4	Alive	2012	2011	783	0	69	TCGA-HD-7754	783	0	0	783			0
TCGA-HD-7831-01A-11R-2132-07	Tumor	Yes	Yes	No	190.78.0	12	YES	0	Oral Tongue	TCGA-HD-7831	74.9	-27334	MALE	WHITE	Stage III	Stage IVA	G2	T3	N0	M0	Not Available	N2	T2	1	Alive	2012	2011	667	0	74	TCGA-HD-7831	667	0	0	667			1
TCGA-HD-7832-01A-11R-2132-07	Tumor	Yes	Yes	No	190.78.0	12	YES	6	Floor of mouth	TCGA-HD-7832	52.6	-19192	MALE	WHITE	Stage IVA	Stage IVA	G2	T4a	N2	M0	Not Available	N0	T4a	2	Alive	2012	2011	836	0	52	TCGA-HD-7832	836	0	0	836			0
		No	Yes	No	215.70.0	12	YES	12	Floor of mouth	TCGA-HD-7917	63	-22979	MALE	WHITE	Stage II	Stage II	G1	T2	N0	M0	Not Available	N0	T2	2	Alive	2012	2011	836	1	62	TCGA-HD-7917	836	1	0	836	0	836	0
TCGA-HD-8224-01A-11R-2403-07	Tumor	Yes	Yes	No	241.67.0	12	YES	5	Base of tongue	TCGA-HD-8224	63.2	-23069	MALE	WHITE	Stage III	Stage IVA	G3	T3	N0	M0	M0	N2c	T3	1	Alive	2012	2011	446	1	63	TCGA-HD-8224	446	1	1	446			1
TCGA-HD-8314-01A-11R-2403-07	Tumor	Yes	Yes	No	241.67.0	12	NO	Not Available	Base of tongue	TCGA-HD-8314	59	-21517	MALE	WHITE	Stage III	Stage III	G4	T1	N1	M0	Not Available	N1	T1	1	Alive	2012	2012	670	0	58	TCGA-HD-8314	670	0	0	670	0	670	0
TCGA-HD-8634-01A-11R-2403-07	Tumor	Yes	Yes	No	241.67.0	12	YES	7	Oral Tongue	TCGA-HD-8634	51.3	-18718	FEMALE	WHITE	Stage I	Stage I	G2	T1	NX	M0	MX	N0	T1	2	Alive	2012	2012	385	1	51	TCGA-HD-8634	385	1	0	385	0	385	0
TCGA-HD-8635-01A-11R-2403-07	Tumor	Yes	Yes	No	241.67.0	12	YES	4	Oral Tongue	TCGA-HD-8635	61.2	-22340	FEMALE	WHITE	Stage III	Stage III	G2	T1	N1	M0	MX	N1	T1	2	Alive	2012	2012	695	0	61	TCGA-HD-8635	695	0	0	695	0	695	0
TCGA-HD-8635-11A-01R-2403-07	Normal	Yes	Yes	No	241.67.0	12	YES	4	Oral Tongue	TCGA-HD-8635	61.2	-22340	FEMALE	WHITE	Stage III	Stage III	G2	T1	N1	M0	MX	N1	T1	2	Alive	2012	2012	695	0	61	TCGA-HD-8635	695	0	0	695	0	695	0
TCGA-HD-A4C1-01A-11R-A24H-07	Tumor	Yes	Yes	No	260.56.0	12	NO	Not Available	Buccal Mucosa	TCGA-HD-A4C1	41.4	-15096	FEMALE	BLACK OR AFRICAN AMERICAN	Stage IVA	Stage IVA	G1	T3	N2	M0	MX	N2b	T4a	1	Alive	2013	2012	11	0	41	TCGA-HD-A4C1	11	0	0	11			0
TCGA-HD-A633-01A-11R-A28V-07	Tumor	Yes	Yes	No	301.57.0	12	YES	Not Available	Oral Cavity	TCGA-HD-A633	74.1	-27057	MALE	WHITE	Stage IVA	Stage IVA	G2	T4	N0	M0	MX	N0	T4a	1	Alive	2013	2012	421	0	74	TCGA-HD-A633	421	0	0	421			1
TCGA-HD-A634-01A-11R-A28V-07	Tumor	Yes	Yes	No	301.57.0	12	YES	Not Available	Tonsil	TCGA-HD-A634	57	-20810	MALE	WHITE	Stage III	Stage IVA	G3	T3	N1	M0	MX	N2b	T3	2	Alive	2013	2013	130	1	56	TCGA-HD-A634	130	1	1	130			1
TCGA-HD-A6HZ-01A-12R-A31N-07	Tumor	Yes	Yes	No	318.55.0	12	NO	Not Available	Oral Tongue	TCGA-HD-A6HZ	79.6	-29045	FEMALE	WHITE	Stage II	Stage III	G2	T2	N0	M0	MX	N1	T2	1	Alive	2013	2012	111	0	79	TCGA-HD-A6HZ	111	0	0	111			0
TCGA-HD-A6HZ-11A-11R-A31N-07	Normal	Yes	Yes	No	318.55.0	12	NO	Not Available	Oral Tongue	TCGA-HD-A6HZ	79.6	-29045	FEMALE	WHITE	Stage II	Stage III	G2	T2	N0	M0	MX	N1	T2	1	Alive	2013	2012	111	0	79	TCGA-HD-A6HZ	111	0	0	111			0
TCGA-HD-A6I0-01A-11R-A31N-07	Tumor	Yes	Yes	No	318.55.0	12	YES	4	Oral Cavity	TCGA-HD-A6I0	56.1	-20491	MALE	WHITE	Stage III	Stage IVA	G1	T3	NX	M0	MX	N1	T4a	3	Alive	2013	2013	210	0	56	TCGA-HD-A6I0	210	0	0	210			0
TCGA-HD-A6I0-11A-11R-A31N-07	Normal	Yes	Yes	No	318.55.0	12	YES	4	Oral Cavity	TCGA-HD-A6I0	56.1	-20491	MALE	WHITE	Stage III	Stage IVA	G1	T3	NX	M0	MX	N1	T4a	3	Alive	2013	2013	210	0	56	TCGA-HD-A6I0	210	0	0	210			0
TCGA-HL-7533-01A-11R-2232-07	Tumor	Yes	Yes	No	215.70.0	12	YES	2.5	Oral Cavity	TCGA-HL-7533	65.6	-23950	MALE	WHITE	Stage IVA	Not Available	G3	T2	N2b	M0	Not Available	Not Available	Not Available	3	Alive	2012	2008	1057	0	65	TCGA-HL-7533	1057	0	0	1057			0
TCGA-IQ-7630-01A-11R-2081-07	Tumor	Yes	Yes	No	188.78.0	12	NO	Not Available	Oropharynx	TCGA-IQ-7630	49.7	-18131	MALE	WHITE	Stage III	Stage II	G3	T3	N0	M0	M0	N0	T2	1	Alive	2011	2011	485	0	49	TCGA-IQ-7630	485	0	0	485	0	485	0
TCGA-IQ-7631-01A-11R-2081-07	Tumor	Yes	Yes	No	188.78.0	12	NO	Not Available	Buccal Mucosa	TCGA-IQ-7631	60.7	-22151	FEMALE	WHITE	Stage II	Stage II	G1	T2	N0	M0	Not Available	N0	T2	3	Alive	2011	2011	1172	0	60	TCGA-IQ-7631	1172	0	0	1172	0	1172	0
TCGA-IQ-7632-01A-11R-2081-07	Tumor	Yes	Yes	No	188.78.0	12	NO	Not Available	Alveolar Ridge	TCGA-IQ-7632	68.5	-24986	FEMALE	WHITE	Stage IV	Stage IVA	G1	T4a	N0	M0	M0	N0	T4a	3	Alive	2011	2011	441	0	68	TCGA-IQ-7632	441	0	0	441			0
TCGA-IQ-A61E-01A-22R-A30B-07	Tumor	Yes	Yes	No	311.57.0	12	YES	3	Oral Tongue	TCGA-IQ-A61E	55.9	-20417	FEMALE	WHITE	Stage III	Stage III	G2	T3	N0	MX	MX	N0	T3	2	Alive	2013	2011	1147	0	55	TCGA-IQ-A61E	1147	0	0	1147	0	1147	0
TCGA-IQ-A61G-01A-11R-A30B-07	Tumor	Yes	Yes	No	311.57.0	12	NO	Not Available	Floor of mouth	TCGA-IQ-A61G	57.7	-21066	MALE	WHITE	Stage IVA	Stage IVA	G2	T4a	N2c	MX	MX	N2c	T4a	4	Alive	2013	2012	360	0	57	TCGA-IQ-A61G	360	0	0	360			1
TCGA-IQ-A61H-01A-11R-A30B-07	Tumor	Yes	Yes	No	311.57.0	12	NO	Not Available	Oral Tongue	TCGA-IQ-A61H	76.7	-27990	MALE	WHITE	Stage II	Stage II	G2	T2	N0	MX	MX	N0	T2	4	Alive	2013	2012	1138	0	76	TCGA-IQ-A61H	1138	0	0	1138	0	1138	0
TCGA-IQ-A61I-01A-11R-A30B-07	Tumor	Yes	Yes	No	311.57.0	12	NO	Not Available	Oropharynx	TCGA-IQ-A61I	63.1	-23035	MALE	BLACK OR AFRICAN AMERICAN	Stage IVA	Stage IVA	G3	T1	N2a	M0	M0	N2b	T1	1	Dead	2013	2012	2	1	63	TCGA-IQ-A61I	2	1	0	2			0
TCGA-IQ-A61J-01A-11R-A30B-07	Tumor	Yes	Yes	No	311.57.0	12	NO	Not Available	Oral Tongue	TCGA-IQ-A61J	54.6	-19913	MALE	WHITE	Stage IVA	Stage IVA	G1	T2	N2b	M0	M0	N2b	T2	1	Alive	2013	2012	1021	0	54	TCGA-IQ-A61J	1021	0	0	1021			0
		No	Yes	No	311.57.0	12	NO	Not Available	Oral Tongue	TCGA-IQ-A61K	70.4	-25697	FEMALE	WHITE	Stage IVA	Stage IVA	G2	T3	N2b	M0	M0	N2b	T3	2	Dead	2013	2012	161	1	70	TCGA-IQ-A61K	161	1	0	161			0
		No	Yes	No	311.57.0	12	NO	Not Available	Oral Tongue	TCGA-IQ-A61L	72.6	-26506	FEMALE	WHITE	Stage II	Stage II	G1	T2	N0	M0	M0	N0	T2	1	Alive	2013	2012	416	0	72	TCGA-IQ-A61L	416	0	0	416			1
TCGA-IQ-A61O-01A-11R-A30B-07	Tumor	Yes	Yes	No	311.57.0	12	NO	Not Available	Oropharynx	TCGA-IQ-A61O	43.6	-15920	MALE	WHITE	Stage IVA	Stage IVA	GX	T2	N2b	MX	MX	N2b	T2	1	Alive	2013	2012	421	1	43	TCGA-IQ-A61O	421	1	0	421			0
TCGA-IQ-A6SG-01A-12R-A34R-07	Tumor	Yes	Yes	No	355.48.0	12	Not Available	Not Available	Oral Tongue	TCGA-IQ-A6SG	61.7	-22529	FEMALE	WHITE	Stage III	Stage III	G2	T3	N0	M0	M0	N0	T3	1	Alive	2015	2013	579	0	61	TCGA-IQ-A6SG	579	0	0	579	0	579	0
TCGA-IQ-A6SH-01A-12R-A34R-07	Tumor	Yes	Yes	No	355.48.0	12	Not Available	Not Available	Oral Tongue	TCGA-IQ-A6SH	55.1	-20109	MALE	BLACK OR AFRICAN AMERICAN	Stage IVC	Stage III	G1	T2	N1	M1	M0	N1	T2	3	Alive	2015	2013	471	0	55	TCGA-IQ-A6SH	471	0	0	471			0
TCGA-KU-A66S-01A-21R-A30B-07	Tumor	Yes	Yes	No	311.57.0	12	NO	Not Available	Larynx	TCGA-KU-A66S	69.7	-25454	FEMALE	WHITE	Stage III	Stage III	G2	T2	N1	MX	MX	N1	T1	2	Alive	2013	2012	406	1	69	TCGA-KU-A66S	406	1	1	406	1	389	1
TCGA-KU-A66T-01A-11R-A30B-07	Tumor	Yes	Yes	No	311.57.0	12	NO	Not Available	Floor of mouth	TCGA-KU-A66T	53.2	-19405	FEMALE	WHITE	Stage IVA	Stage IVA	G2	T4	N0	M0	MX	N0	T4	1	Alive	2013	2012	552	0	53	TCGA-KU-A66T	552	0	0	552			1
TCGA-KU-A6H7-01A-11R-A31N-07	Tumor	Yes	Yes	No	318.55.0	12	YES	1	Tonsil	TCGA-KU-A6H7	55.7	-20314	FEMALE	WHITE	Stage IVA	Stage IVA	G2	T2	N2a	M0	M0	N2a	T2	4	Alive	2013	2013	586	0	55	TCGA-KU-A6H7	586	0	0	586			0
TCGA-KU-A6H7-06A-21R-A31N-07	Tumor	Yes	Yes	Yes	318.55.0	12	YES	1	Tonsil	TCGA-KU-A6H7	55.7	-20314	FEMALE	WHITE	Stage IVA	Stage IVA	G2	T2	N2a	M0	M0	N2a	T2	4	Alive	2013	2013	586	0	55	TCGA-KU-A6H7	586	0	0	586			0
TCGA-KU-A6H8-01A-21R-A34R-07	Tumor	Yes	Yes	No	355.48.0	12	YES	2	Oral Tongue	TCGA-KU-A6H8	41.3	-15066	MALE	WHITE	Stage I	Stage IVA	G3	T1	N0	M0	M0	N2b	T2	2	Alive	2013	2013	327	1	41	TCGA-KU-A6H8	327	1	1	327			1
TCGA-MT-A51W-01A-21R-A266-07	Tumor	Yes	Yes	No	273.58.0	12	YES	7	Tonsil	TCGA-MT-A51W	52.3	-19098	FEMALE	WHITE	Stage I	Stage I	G2	T1	NX	M0	M0	N0	T1	2	Alive	2012	2012	437	0	52	TCGA-MT-A51W	437	0	0	437	0	437	0
TCGA-MT-A51X-01A-11R-A266-07	Tumor	Yes	Yes	No	273.58.0	12	NO	Not Available	Oral Tongue	TCGA-MT-A51X	30.1	-10976	MALE	WHITE	Stage IVA	Stage IVA	G1	T1	N2b	M0	M0	N2b	T1	2	Alive	2012	2012	242	0	30	TCGA-MT-A51X	242	0	0	242			0
TCGA-MT-A67A-01A-11R-A30B-07	Tumor	Yes	Yes	No	311.57.0	12	YES	0	Oral Tongue	TCGA-MT-A67A	85.4	-31161	FEMALE	WHITE	Stage I	Stage I	G2	T1	N0	M0	MX	N0	T1	1	Alive	2013	2011	914	0	85	TCGA-MT-A67A	914	0	0	914	0	914	0
TCGA-MT-A67D-01A-31R-A30B-07	Tumor	Yes	Yes	No	311.57.0	12	YES	0	Floor of mouth	TCGA-MT-A67D	55.9	-20386	MALE	WHITE	Stage II	Stage II	G2	T2	N0	M0	M0	N0	T2	2	Alive	2013	2012	56	0	55	TCGA-MT-A67D	56	0	0	56	0	56	0
TCGA-MT-A67F-01A-11R-A30B-07	Tumor	Yes	Yes	No	311.57.0	12	YES	0	Oral Cavity	TCGA-MT-A67F	60.4	-22057	FEMALE	WHITE	Stage IVA	Stage IVA	G2	T4	N0	MX	MX	N0	T4	1	Alive	2013	2012	384	0	60	TCGA-MT-A67F	384	0	0	384			0
		No	Yes	No	311.57.0	12	YES	2	Tonsil	TCGA-MT-A67G	53.1	-19394	FEMALE	WHITE	Stage IVA	Stage IVA	G2	T1	N2b	MX	MX	N2b	T1	1	Alive	2013	2013	190	0	53	TCGA-MT-A67G	190	0	0	190			0
TCGA-MT-A7BN-01A-12R-A34R-07	Tumor	Yes	Yes	No	355.48.0	12	YES	0	Floor of mouth	TCGA-MT-A7BN	74.4	-27162	MALE	WHITE	Stage IVA	Stage IVA	G3	T2	N2b	M0	Not Available	Not Available	Not Available	1	Alive	2013	2013	469	0	74	TCGA-MT-A7BN	469	0	0	469			1
TCGA-MZ-A5BI-01A-31R-A34R-07	Tumor	Yes	Yes	No	355.48.0	12	YES	0	Tonsil	TCGA-MZ-A5BI	53.4	-19500	MALE	WHITE	Stage IVA	Not Available	Not Available	T2	N2b	M0	Not Available	Not Available	Not Available	Unknown	Dead	2014	2008	217	1	53	TCGA-MZ-A5BI	217	1		217			0
TCGA-MZ-A6I9-01A-11R-A31N-07	Tumor	Yes	Yes	No	318.55.0	12	YES	2	Base of tongue	TCGA-MZ-A6I9	68.3	-24939	MALE	WHITE	Stage IVA	Not Available	G2	T4a	N2b	M0	Not Available	Not Available	Not Available	3	Alive	2013	2012	489	1	68	TCGA-MZ-A6I9	489	1	1	489			1
TCGA-MZ-A7D7-01A-21R-A34R-07	Tumor	Yes	Yes	No	355.48.0	12	YES	6	Base of tongue	TCGA-MZ-A7D7	52	-18974	MALE	WHITE	Stage IVA	Stage IVA	Not Available	T3	N2b	M0	MX	N2b	T3	2	Alive	2014	2013	547	0	51	TCGA-MZ-A7D7	547	0	0	547			1
TCGA-P3-A5Q5-01A-11R-A28V-07	Tumor	Yes	Yes	No	301.57.0	12	YES	Not Available	Tonsil	TCGA-P3-A5Q5	54.1	-19728	MALE	WHITE	Stage IVA	Stage IVA	G3	TX	N2	M0	MX	N2	T2	4	Alive	2013	2004	910	0	54	TCGA-P3-A5Q5	910	0	0	910			0
TCGA-P3-A5Q6-01A-11R-A28V-07	Tumor	Yes	Yes	No	301.57.0	12	YES	Not Available	Tonsil	TCGA-P3-A5Q6	49.1	-17917	MALE	WHITE	Stage III	Stage IVA	G3	T3	N0	M0	MX	N2b	T4a	4	Dead	2013	2005	480	1	49	TCGA-P3-A5Q6	480	1	1	480			1
TCGA-P3-A5QA-01A-11R-A28V-07	Tumor	Yes	Yes	No	301.57.0	12	YES	Not Available	Oral Tongue	TCGA-P3-A5QA	41.4	-15125	MALE	Unknown	Stage II	Stage I	G3	T2	N0	M0	MX	NX	T1	1	Alive	2013	2008	2182	0	41	TCGA-P3-A5QA	2182	0	0	2182	1	1601	1
TCGA-P3-A5QE-01A-11R-A28V-07	Tumor	Yes	Yes	No	301.57.0	12	YES	Not Available	Base of tongue	TCGA-P3-A5QE	49.3	-18002	MALE	WHITE	Stage III	Stage III	G2	T1	N1	M0	MX	N1	T2	1	Alive	2013	2009	1559	0	49	TCGA-P3-A5QE	1559	0	0	1559	0	1559	0
TCGA-P3-A5QF-01A-11R-A28V-07	Tumor	Yes	Yes	No	301.57.0	12	NO	Not Available	Alveolar Ridge	TCGA-P3-A5QF	49.4	-18035	MALE	WHITE	Stage IVA	Stage IVA	G2	T4	N2b	M0	MX	N2b	T4	1	Dead	2013	2009	330	1	49	TCGA-P3-A5QF	330	1	1	330			1
TCGA-P3-A6SW-01A-11R-A34R-07	Tumor	Yes	Yes	No	355.48.0	12	YES	1	Tonsil	TCGA-P3-A6SW	50.8	-18536	MALE	WHITE	Stage IVA	Stage IVB	G3	T4	N2b	M0	MX	N3	T3	2	Alive	2013	2005	1120	0	50	TCGA-P3-A6SW	1120	0	0	1120			0
TCGA-P3-A6SX-01A-11R-A34R-07	Tumor	Yes	Yes	No	355.48.0	12	YES	Not Available	Tonsil	TCGA-P3-A6SX	67.7	-24715	MALE	WHITE	Stage IVA	Stage III	G2	T4	N0	M0	MX	N1	T2	4	Dead	2013	2005	1430	1	67	TCGA-P3-A6SX	1430	1	0	1430			0
TCGA-P3-A6T0-01A-12R-A34R-07	Tumor	Yes	Yes	No	355.48.0	12	YES	Not Available	Floor of mouth	TCGA-P3-A6T0	47.3	-17259	FEMALE	WHITE	Stage IVA	Stage IVA	G2	T4	N2b	M0	MX	N0	T4a	4	Alive	2013	2007	578	0	47	TCGA-P3-A6T0	578	0	0	578			1
TCGA-P3-A6T2-01A-11R-A34R-07	Tumor	Yes	Yes	No	355.48.0	12	YES	4	Buccal Mucosa	TCGA-P3-A6T2	45.5	-16588	MALE	WHITE	Stage II	Stage IVA	G2	T2	N0	M0	MX	N2b	T3	1	Alive	2013	2008	2298	0	45	TCGA-P3-A6T2	2298	0	0	2298			0
TCGA-P3-A6T3-01A-11R-A34R-07	Tumor	Yes	Yes	No	355.48.0	12	YES	Not Available	Oral Cavity	TCGA-P3-A6T3	49.7	-18143	MALE	WHITE	Stage IVA	Stage IVA	G2	T4	N1	M0	MX	N2	T3	1	Dead	2013	2008	577	1	49	TCGA-P3-A6T3	577	1	1	577			1
TCGA-P3-A6T4-01A-11R-A34R-07	Tumor	Yes	Yes	No	355.48.0	12	YES	3.5	Floor of mouth	TCGA-P3-A6T4	54.9	-20027	MALE	WHITE	Stage IVA	Stage IVA	G2	T4	N1	M0	MX	N1	T4a	2	Dead	2013	2008	62	1	54	TCGA-P3-A6T4	62	1	1	62			1
TCGA-P3-A6T5-01A-11R-A34R-07	Tumor	Yes	Yes	No	355.48.0	12	YES	Not Available	Alveolar Ridge	TCGA-P3-A6T5	79.4	-28977	FEMALE	WHITE	Stage IVA	Stage IVA	G2	T4	N0	M0	MX	N0	T4a	3	Dead	2013	2009	882	1	79	TCGA-P3-A6T5	882	1	1	882			1
TCGA-P3-A6T6-01A-11R-A34R-07	Tumor	Yes	Yes	No	355.48.0	12	YES	1	Alveolar Ridge	TCGA-P3-A6T6	54	-19694	MALE	WHITE	Stage IVA	Stage IVA	G3	T4	N0	M0	MX	NX	T4a	1	Dead	2013	2009	395	1	53	TCGA-P3-A6T6	395	1	1	395			1
TCGA-P3-A6T7-01A-11R-A34R-07	Tumor	Yes	Yes	No	355.48.0	12	YES	6	Floor of mouth	TCGA-P3-A6T7	55.6	-20301	MALE	WHITE	Stage III	Stage IVA	G2	T3	N1	M0	MX	N2b	T3	2	Dead	2013	2010	487	1	55	TCGA-P3-A6T7	487	1		487			0
TCGA-P3-A6T8-01A-11R-A34R-07	Tumor	Yes	Yes	No	355.48.0	12	YES	5	Floor of mouth	TCGA-P3-A6T8	54.1	-19754	MALE	WHITE	Stage IVA	Stage IVA	G3	T4a	N0	M0	MX	N2	T4a	2	Alive	2013	2010	400	0	54	TCGA-P3-A6T8	400	0	0	400			0
TCGA-QK-A64Z-01A-11R-A30B-07	Tumor	Yes	Yes	No	311.57.0	12	YES	0	Hard Palate	TCGA-QK-A64Z	79.6	-29037	FEMALE	WHITE	Stage II	Stage IVA	G1	T2	N0	M0	MX	NX	T4	1	Alive	2013	2011	641	1	79	TCGA-QK-A64Z	641	1	1	641			1
TCGA-QK-A652-01A-11R-A30B-07	Tumor	Yes	Yes	No	311.57.0	12	YES	1	Oral Tongue	TCGA-QK-A652	60.3	-22023	MALE	WHITE	Stage II	Stage III	G2	T2	N0	M0	MX	N1	T1	1	Alive	2013	2013	645	0	60	TCGA-QK-A652	645	0	0	645	0	645	0
TCGA-QK-A6IF-01A-11R-A31N-07	Tumor	Yes	Yes	No	318.55.0	12	YES	2	Tonsil	TCGA-QK-A6IF	61.5	-22463	MALE	WHITE	Stage IVA	Not Available	GX	T1	N2b	M0	Not Available	Not Available	Not Available	1	Alive	2013	2013	704	0	61	TCGA-QK-A6IF	704	0	0	704			1
TCGA-QK-A6IG-01A-11R-A31N-07	Tumor	Yes	Yes	No	318.55.0	12	YES	Not Available	Buccal Mucosa	TCGA-QK-A6IG	69.4	-25334	MALE	WHITE	Stage II	Stage III	G2	T2	N0	M0	M0	N1	T2	4	Alive	2013	2013	222	1	69	TCGA-QK-A6IG	222	1	1	222			1
TCGA-QK-A6IH-01A-11R-A31N-07	Tumor	Yes	Yes	No	318.55.0	12	YES	Not Available	Alveolar Ridge	TCGA-QK-A6IH	65.6	-23936	FEMALE	WHITE	Stage IVA	Stage IVB	G2	T4a	N1	M0	M0	N2b	T4b	1	Alive	2013	2013	653	0	65	TCGA-QK-A6IH	653	0	0	653			1
TCGA-QK-A6II-01A-11R-A31N-07	Tumor	Yes	Yes	No	318.55.0	12	YES	Not Available	Floor of mouth	TCGA-QK-A6II	52.4	-19113	MALE	WHITE	Stage III	Stage IVA	G2	T3	N0	M0	M0	N2c	T4a	2	Alive	2013	2013	284	1	52	TCGA-QK-A6II	284	1	1	284			1
TCGA-QK-A6IJ-01A-11R-A31N-07	Tumor	Yes	Yes	No	318.55.0	12	YES	Not Available	Floor of mouth	TCGA-QK-A6IJ	71.1	-25966	MALE	WHITE	Stage II	Stage III	G3	T2	N0	M0	M0	N1	T2	4	Alive	2013	2013	387	0	71	TCGA-QK-A6IJ	387	0	0	387			0
TCGA-QK-A6V9-01A-11R-A34R-07	Tumor	Yes	Yes	No	355.48.0	12	NO	Not Available	Tonsil	TCGA-QK-A6V9	56.1	-20461	MALE	WHITE	Stage II	Stage II	G2	T2	N0	M0	M0	NX	T2	1	Alive	2013	2012	833	0	56	TCGA-QK-A6V9	833	0	0	833	0	833	0
TCGA-QK-A6VB-01A-12R-A34R-07	Tumor	Yes	Yes	No	355.48.0	12	NO	Not Available	Floor of mouth	TCGA-QK-A6VB	66.2	-24144	MALE	WHITE	Stage IVA	Stage IVA	G2	T4a	N0	M0	M0	N0	T4a	4	Alive	2013	2013	641	0	66	TCGA-QK-A6VB	641	0	0	641			1
TCGA-QK-A6VC-01A-23R-A34R-07	Tumor	Yes	Yes	No	355.48.0	12	NO	Not Available	Hypopharynx	TCGA-QK-A6VC	62.6	-22865	FEMALE	BLACK OR AFRICAN AMERICAN	Stage IVA	Stage IVA	G2	T4a	N2c	M0	M0	N1	T4a	4	Alive	2013	2013	600	0	62	TCGA-QK-A6VC	600	0	0	600			0
TCGA-QK-A8Z7-01A-11R-A39I-07	Tumor	Yes	Yes	No	403.37.0	12	YES	0	Floor of mouth	TCGA-QK-A8Z7	59.5	-21711	MALE	BLACK OR AFRICAN AMERICAN	Stage IVA	Stage IVA	Not Available	T4a	N2c	M0	M0	N2c	T4a	2	Alive	2014	2013	392	0	59	TCGA-QK-A8Z7	392	0	0	392			0
TCGA-QK-A8Z8-01A-11R-A39I-07	Tumor	Yes	Yes	No	403.37.0	12	YES	12	Larynx	TCGA-QK-A8Z8	60.6	-22107	FEMALE	BLACK OR AFRICAN AMERICAN	Stage IVC	Stage IVC	G2	T3	N1	M1	M1	N1	T3	2	Dead	2014	2013	171	1	60	TCGA-QK-A8Z8	171	1	1	171			1
TCGA-QK-A8Z9-01B-11R-A39I-07	Tumor	Yes	Yes	No	403.37.0	12	YES	Not Available	Floor of mouth	TCGA-QK-A8Z9	56.1	-20471	MALE	BLACK OR AFRICAN AMERICAN	Stage IVA	Stage IVA	G2	T4a	N2b	M0	M0	N2b	T4a	2	Alive	2014	2013	449	1	56	TCGA-QK-A8Z9	449	1	1	449			1
TCGA-QK-A8ZA-01A-11R-A39I-07	Tumor	Yes	Yes	No	403.37.0	12	YES	3	Oropharynx	TCGA-QK-A8ZA	60.2	-21979	MALE	BLACK OR AFRICAN AMERICAN	Stage IVA	Not Available	G2	T2	N2b	MX	MX	N2b	T2	2	Alive	2014	2013	371	1	60	TCGA-QK-A8ZA	371	1	0	371			0
TCGA-QK-A8ZB-01A-11R-A39I-07	Tumor	Yes	Yes	No	403.37.0	12	YES	0	Larynx	TCGA-QK-A8ZB	69	-25192	MALE	BLACK OR AFRICAN AMERICAN	Stage IVA	Stage IVA	G2	T4a	N0	M0	M0	N0	T4a	3	Alive	2014	2013	542	0	68	TCGA-QK-A8ZB	542	0	0	542			0
TCGA-QK-AA3J-01A-11R-A39I-07	Tumor	Yes	Yes	No	403.37.0	12	NO	Not Available	Larynx	TCGA-QK-AA3J	69.8	-25469	MALE	BLACK OR AFRICAN AMERICAN	Stage I	Stage I	G3	T1	N0	M0	M0	N0	T1	4	Alive	2014	2013	466	0	69	TCGA-QK-AA3J	466	0	0	466	0	466	0
TCGA-QK-AA3K-01A-11R-A39I-07	Tumor	Yes	Yes	No	403.37.0	12	YES	Not Available	Oral Tongue	TCGA-QK-AA3K	60.5	-22093	MALE	BLACK OR AFRICAN AMERICAN	Stage IVA	Stage IVA	G2	T3	N2b	MX	MX	N2b	T3	2	Alive	2014	2013	253	0	60	TCGA-QK-AA3K	253	0	0	253			0
TCGA-RS-A6TO-01A-32R-A34R-07	Tumor	Yes	Yes	No	355.48.0	12	NO	Not Available	Oral Cavity	TCGA-RS-A6TO	82.5	-30104	FEMALE	WHITE	Stage IVA	Stage IVA	G2	T4	N2c	M0	M0	N2c	T4	1	Alive	2014	2013	387	1	82	TCGA-RS-A6TO	387	1	1	387			1
TCGA-RS-A6TP-01A-12R-A34R-07	Tumor	Yes	Yes	No	355.48.0	12	YES	0	Tonsil	TCGA-RS-A6TP	58.6	-21393	MALE	WHITE	Stage II	Stage II	G3	T2	N0	M0	M0	N0	T2	4	Alive	2014	2013	516	0	58	TCGA-RS-A6TP	516	0	0	516	0	516	0
TCGA-T2-A6WX-01A-12R-A34R-07	Tumor	Yes	Yes	No	355.48.0	12	YES	0	Oral Tongue	TCGA-T2-A6WX	74	-27005	FEMALE	WHITE	Stage III	Not Available	G1	T3	N0	M0	Not Available	Not Available	Not Available	1	Dead	2013	2010	209	1	73	TCGA-T2-A6WX	209	1	1	209			1
TCGA-T2-A6WZ-01A-21R-A34R-07	Tumor	Yes	Yes	No	355.48.0	12	YES	3.5	Oral Tongue	TCGA-T2-A6WZ	53.1	-19397	MALE	WHITE	Stage IVA	Not Available	G2	T3	N2b	M0	Not Available	N2b	T3	2	Dead	2013	2012	484	1	53	TCGA-T2-A6WZ	484	1	1	484			1
TCGA-T2-A6X0-01A-11R-A34R-07	Tumor	Yes	Yes	No	355.48.0	12	YES	0	Tonsil	TCGA-T2-A6X0	49.6	-18114	MALE	WHITE	Stage IVA	Not Available	G2	T1	N2a	M0	Not Available	Not Available	TX	4	Alive	2013	2012	216	0	49	TCGA-T2-A6X0	216	0	0	216			0
TCGA-T2-A6X2-01A-12R-A34R-07	Tumor	Yes	Yes	No	355.48.0	12	YES	0	Alveolar Ridge	TCGA-T2-A6X2	82.2	-30013	MALE	WHITE	Stage III	Stage III	G1	T3	N0	M0	MX	N0	T3	3	Alive	2013	2011	987	0	82	TCGA-T2-A6X2	987	0	0	987	0	987	0
TCGA-T3-A92M-01A-31R-A39I-07	Tumor	Yes	Yes	No	403.37.0	12	NO	Not Available	Larynx	TCGA-T3-A92M	52.7	-19247	MALE	BLACK OR AFRICAN AMERICAN	Stage IVA	Stage IVA	G2	T4a	N2c	M0	MX	N2c	T4a	2	Alive	2014	2013	417	0	52	TCGA-T3-A92M	417	0	0	417			1
TCGA-T3-A92N-01A-11R-A39I-07	Tumor	Yes	Yes	No	403.37.0	12	NO	Not Available	Floor of mouth	TCGA-T3-A92N	79.1	-28879	MALE	BLACK OR AFRICAN AMERICAN	Stage IVC	Stage IVA	G3	T1	N1	M1	MX	N2c	T2	2	Alive	2014	2013	95	1	79	TCGA-T3-A92N	95	1	1	95			1
TCGA-TN-A7HI-01A-11R-A34R-07	Tumor	Yes	Yes	No	355.48.0	12	YES	Not Available	Tonsil	TCGA-TN-A7HI	56.6	-20666	MALE	WHITE	Stage I	Stage IVA	G3	T1	N0	M0	M0	N2b	T2	2	Alive	2014	2013	412	0	56	TCGA-TN-A7HI	412	0	0	412			0
TCGA-TN-A7HJ-01A-12R-A34R-07	Tumor	Yes	Yes	No	355.48.0	12	NO	Not Available	Larynx	TCGA-TN-A7HJ	51.5	-18809	MALE	WHITE	Stage III	Stage IVA	G2	T3	NX	M0	M0	N2b	T4a	1	Alive	2014	2013	403	0	51	TCGA-TN-A7HJ	403	0	0	403			0
TCGA-TN-A7HL-01A-11R-A34R-07	Tumor	Yes	Yes	No	355.48.0	12	YES	2	Hypopharynx	TCGA-TN-A7HL	59.5	-21731	MALE	WHITE	Stage IVA	Stage IVA	G2	T4a	NX	M0	M0	N2b	T3	4	Alive	2014	2013	619	0	59	TCGA-TN-A7HL	619	0	0	619			0
TCGA-UF-A718-01A-22R-A34R-07	Tumor	Yes	Yes	No	355.48.0	12	NO	Not Available	Larynx	TCGA-UF-A718	62.6	-22836	MALE	WHITE	Stage IVA	Stage IVA	G2	T4a	N0	M0	M0	N0	T4a	2	Alive	2013	2009	1971	0	62	TCGA-UF-A718	1971	0	0	1971			0
TCGA-UF-A719-01A-12R-A34R-07	Tumor	Yes	Yes	No	355.48.0	12	YES	Not Available	Floor of mouth	TCGA-UF-A719	54.2	-19797	MALE	Unknown	Stage III	Stage II	G1	T3	N0	M0	M0	N0	T2	2	Alive	2013	2009	1663	0	54	TCGA-UF-A719	1663	0	0	1663	0	1663	0
TCGA-UF-A71A-01A-22R-A34R-07	Tumor	Yes	Yes	No	355.48.0	12	NO	Not Available	Floor of mouth	TCGA-UF-A71A	67.5	-24623	MALE	WHITE	Stage IVA	Stage IVA	G1	T3	N2a	M0	M0	N2c	T4a	3	Dead	2013	2009	86	1	67	TCGA-UF-A71A	86	1	1	86			1
TCGA-UF-A71A-06A-11R-A39I-07	Tumor	Yes	Yes	Yes	355.48.0	12	NO	Not Available	Floor of mouth	TCGA-UF-A71A	67.5	-24623	MALE	WHITE	Stage IVA	Stage IVA	G1	T3	N2a	M0	M0	N2c	T4a	3	Dead	2013	2009	86	1	67	TCGA-UF-A71A	86	1	1	86			1
TCGA-UF-A71B-01A-12R-A34R-07	Tumor	Yes	Yes	No	355.48.0	12	YES	Not Available	Alveolar Ridge	TCGA-UF-A71B	50.4	-18404	MALE	WHITE	Stage IVA	Stage IVA	G2	T4a	N1	M0	M0	N0	T4	2	Alive	2014	2010	1506	0	50	TCGA-UF-A71B	1506	0	0	1506			0
TCGA-UF-A71D-01A-12R-A34R-07	Tumor	Yes	Yes	No	355.48.0	12	YES	Not Available	Larynx	TCGA-UF-A71D	54.1	-19747	FEMALE	WHITE	Stage IVA	Stage IVA	G2	T4a	N1	M0	M0	N0	T4a	2	Alive	2014	2010	1461	0	54	TCGA-UF-A71D	1461	0	0	1461			0
TCGA-UF-A71E-01A-31R-A34R-07	Tumor	Yes	Yes	No	355.48.0	12	YES	Not Available	Floor of mouth	TCGA-UF-A71E	63.2	-23071	MALE	WHITE	Stage IVA	Stage IVA	G3	T4	N0	M0	M0	N0	T4a	1	Alive	2014	2010	1504	1	63	TCGA-UF-A71E	1504	1	0	1504			0
TCGA-UF-A7J9-01A-12R-A34R-07	Tumor	Yes	Yes	No	355.48.0	12	YES	33	Larynx	TCGA-UF-A7J9	75.2	-27459	MALE	WHITE	Stage IVA	Stage IVA	G2	T4a	N0	M0	M0	N0	T4a	2	Alive	2014	2011	1358	0	75	TCGA-UF-A7J9	1358	0	0	1358			0
TCGA-UF-A7JA-01A-12R-A34R-07	Tumor	Yes	Yes	No	355.48.0	12	YES	Not Available	Buccal Mucosa	TCGA-UF-A7JA	66.1	-24121	FEMALE	WHITE	Stage IVA	Stage IVA	G2	T4a	N1	M0	M0	N1	T4a	2	Alive	2014	2008	2265	0	66	TCGA-UF-A7JA	2265	0	0	2265			0
TCGA-UF-A7JC-01A-21R-A34R-07	Tumor	Yes	Yes	No	355.48.0	12	NO	Not Available	Floor of mouth	TCGA-UF-A7JC	42.3	-15452	MALE	WHITE	Stage III	Stage IVA	G1	T3	N1	M0	M0	N2b	T3	2	Alive	2014	2012	546	1	42	TCGA-UF-A7JC	546	1	1	546			1
TCGA-UF-A7JD-01A-11R-A34R-07	Tumor	Yes	Yes	No	355.48.0	12	YES	Not Available	Buccal Mucosa	TCGA-UF-A7JD	71.5	-26101	MALE	Unknown	Stage IVA	Stage IVA	G3	T4a	N0	M0	M0	N2b	T4	2	Alive	2014	2012	739	1	71	TCGA-UF-A7JD	739	1	0	739			0
TCGA-UF-A7JF-01A-11R-A34R-07	Tumor	Yes	Yes	No	355.48.0	12	YES	Not Available	Larynx	TCGA-UF-A7JF	80.7	-29468	MALE	WHITE	Stage IVA	Stage IVA	G2	T4a	N2b	M0	M0	N2a	T4a	2	Alive	2014	2010	1686	0	80	TCGA-UF-A7JF	1686	0	0	1686			0
TCGA-UF-A7JH-01A-21R-A34R-07	Tumor	Yes	Yes	No	355.48.0	12	YES	Not Available	Larynx	TCGA-UF-A7JH	59.1	-21558	MALE	BLACK OR AFRICAN AMERICAN	Stage IVA	Stage IVA	G1	T4a	N0	M0	M0	N0	T4a	4	Alive	2014	2012	896	0	59	TCGA-UF-A7JH	896	0	0	896			0
TCGA-UF-A7JJ-01A-11R-A34R-07	Tumor	Yes	Yes	No	355.48.0	12	NO	Not Available	Larynx	TCGA-UF-A7JJ	69	-25201	MALE	Unknown	Stage IVA	Stage IVA	G1	T4a	N0	M0	M0	N0	T4a	2	Alive	2014	2013	549	0	68	TCGA-UF-A7JJ	549	0	0	549			0
TCGA-UF-A7JK-01A-11R-A34R-07	Tumor	Yes	Yes	No	355.48.0	12	YES	Not Available	Larynx	TCGA-UF-A7JK	59.4	-21696	MALE	Unknown	Stage IVA	Stage IVA	G2	T4a	N0	M0	M0	N2b	T4a	4	Dead	2014	2010	424	1	59	TCGA-UF-A7JK	424	1	1	424			1
TCGA-UF-A7JO-01A-11R-A34R-07	Tumor	Yes	Yes	No	355.48.0	12	NO	Not Available	Floor of mouth	TCGA-UF-A7JO	79.3	-28951	FEMALE	WHITE	Stage IVA	Stage IVA	G2	T4a	N0	M0	M0	N0	T4a	1	Dead	2014	2009	631	1	79	TCGA-UF-A7JO	631	1	1	631			1
TCGA-UF-A7JS-01A-11R-A34R-07	Tumor	Yes	Yes	No	355.48.0	12	YES	Not Available	Oral Tongue	TCGA-UF-A7JS	59.4	-21676	MALE	WHITE	Stage IVA	Stage IVA	G2	T3	N2b	M0	M0	N2b	T4a	2	Alive	2014	2012	680	1	59	TCGA-UF-A7JS	680	1	1	680			1
TCGA-UF-A7JT-01A-11R-A34R-07	Tumor	Yes	Yes	No	355.48.0	12	NO	Not Available	Floor of mouth	TCGA-UF-A7JT	72.3	-26375	FEMALE	WHITE	Stage IVA	Stage IVA	G3	T4a	N0	M0	M0	N0	T4a	1	Dead	2014	2009	993	1	72	TCGA-UF-A7JT	993	1	1	993			1
TCGA-UF-A7JV-01A-11R-A34R-07	Tumor	Yes	Yes	No	355.48.0	12	NO	Not Available	Hypopharynx	TCGA-UF-A7JV	63	-22985	FEMALE	WHITE	Stage IVA	Stage IVA	G2	T4a	N2c	M0	M0	N2b	T4a	1	Dead	2014	2011	90	1	62	TCGA-UF-A7JV	90	1	1	90			1
TCGA-UP-A6WW-01A-12R-A34R-07	Tumor	Yes	Yes	No	355.48.0	12	YES	3	Oral Tongue	TCGA-UP-A6WW	58.7	-21427	MALE	WHITE	Stage IVA	Not Available	G2	T2	N2c	MX	Not Available	Not Available	Not Available	1	Alive	2014	2013	518	0	58	TCGA-UP-A6WW	518	0	0	518			0
TCGA-WA-A7GZ-01A-11R-A34R-07	Tumor	Yes	Yes	No	355.48.0	12	Not Available	Not Available	Floor of mouth	TCGA-WA-A7GZ	58.1	-21207	MALE	WHITE	Stage II	Not Available	G2	T2	N0	M0	Not Available	N0	T2	2	Alive	2014	2012	625	1	58	TCGA-WA-A7GZ	625	1	0	625	0	625	0
TCGA-WA-A7GZ-11A-11R-A34R-07	Normal	Yes	Yes	No	355.48.0	12	Not Available	Not Available	Floor of mouth	TCGA-WA-A7GZ	58.1	-21207	MALE	WHITE	Stage II	Not Available	G2	T2	N0	M0	Not Available	N0	T2	2	Alive	2014	2012	625	1	58	TCGA-WA-A7GZ	625	1	0	625	0	625	0
TCGA-WA-A7H4-01A-21R-A34R-07	Tumor	Yes	Yes	No	355.48.0	12	Not Available	Not Available	Oral Tongue	TCGA-WA-A7H4	69.5	-25363	MALE	WHITE	Stage II	Stage II	G3	T2	N0	M0	Not Available	N0	T2	2	Alive	2014	2013	443	0	69	TCGA-WA-A7H4	443	0	0	443	0	443	0
