# Supplementary material for: The significant clinical correlation of the intratumor oral microbiome in oral squamous cell carcinoma based on tissue-derived sequencing
Source: Front Physiol. 2023 Jan 9;13:1089539. doi: 10.3389/fphys.2022.1089539 (PMC9868672; doi:10.3389/fphys.2022.1089539)
Supplement: Supplementary file 2 [file DataSheet2.ZIP › Table 1 clinic characters of OSCC and Normal tissues.xlsx]

## Sheet: Sheet 1
Characteristic		OSCC	Normal
Age, mean ± SD		（60.52 ± 13.14）	58.31 ± 12.72
Gender, n (%)	FEMALE	36 (32.1%)	7 (35%)
	MALE	76 (67.9%)	13 (65%)
Alcohol, n (%)	NO	36 (32.1%)
	YES	76 (67.9%)
Smoking, n (%)	NO	3 (2.7%)
	YES	109(97.3%)
AnatomicSite, n (%)	Alveolar Ridge	6 (5.4%)	0 (0%)
	Buccal Mucosa	4 (3.6%)	0 (0%)
	Floor of Mouth	11 (9.8%)	0 (0%)
	Hard Palate	3 (2.7%)	1 (5%)
	Oral Cavity	25 (22.3%)	4 (20%)
	Tongue	63 (56.2%)	15 (75%)
T stage, n (%)	TX	9 (8%)
	T1	11 (9.8%)
	T2	31 (27.7%)
	T3	21 (18.8%)
	T4	39 (34.8%)
	Not Available	1 (0.9%)
N stage, n (%)	NX	19 (17%)
	N0	40 (35.7%)
	N1	14 (12.5%)
	N2	36 (32.1%)
	N3	1 (0.9%)
	Not Available	2 (1.8%)
M stage, n (%)	M0	16 (14.3%)
	Not Available	96 (85.7%)
Pathologic Stage, n (%)	Stage I	7 (6.2%)
	Stage II	22 (19.6%)
	Stage III	16 (14.3%)
	Stage IVA/B	55 (49.1%)
	Not Available	12 (10.7%)
Histologic Grade, n (%)	GX	3 (2.7%)
	G1	11 (9.8%)
	G2	69 (61.6%)
	G3	28 (25%)
	G4	1 (0.9%)
Overall Survival time (day), mean ± SD		1026.26 ± 861.92
OS. Status, n (%)	Aive	56 (50%)
	Dead	56 (50%)
Disease Free Survival time (day), mean ± SD		1072.58 ± 945.13
DSS. Status, n (%)	Alive	73 (65.2%)
	Dead	39 (34.8%)
Total number		112	20
OSCC, Oral Squamous Cell Carcinoma
