# Supplementary material for: The significant clinical correlation of the intratumor oral microbiome in oral squamous cell carcinoma based on tissue-derived sequencing
Source: Front Physiol. 2023 Jan 9;13:1089539. doi: 10.3389/fphys.2022.1089539 (PMC9868672; doi:10.3389/fphys.2022.1089539)
Supplement: Supplementary file 2 [file DataSheet2.ZIP › all microbiota.txt]

name	group	c_Fusobacteriia	f_Fusobacteriaceae	g_Fusobacterium	o_Fusobacteriales	p_Fusobacteria
TCGA-CN-4742-01A	OSCC	0.03992	0.040171	0.040662	0.039932	0.039686
TCGA-BA-5556-01A	OSCC	0.166434	0.170011	0.17286	0.172964	0.147914
TCGA-BA-4074-01A	OSCC	0.171936	0.164007	0.164064	0.171993	0.171013
TCGA-CV-5971-01A	OSCC	0.514765	0.510567	0.514535	0.51063	0.513384
TCGA-H7-7774-01A	OSCC	0	0	0	0	0
TCGA-BA-4077-01B	OSCC	0.011465	0.012384	0.012529	0.011695	0.01149
TCGA-CQ-5329-01A	OSCC	0.283977	0.272784	0.276608	0.283953	0.281672
TCGA-CN-4733-01A	OSCC	0.075975	0.031901	0.034539	0.072095	0.074988
TCGA-CQ-5330-01A	OSCC	0.172643	0.16379	0.160423	0.17057	0.172097
TCGA-CR-5250-01A	OSCC	0.085113	0.028967	0.030345	0.092298	0.031713
TCGA-CN-5369-01A	OSCC	0.210671	0.210813	0.211388	0.210658	0.210453
TCGA-CN-6996-01A	OSCC	0.090184	0.089868	0.093405	0.090256	0.089729
TCGA-CV-6939-01A	OSCC	0.072748	0.083333	0.088106	0.070482	0.070332
TCGA-CV-7411-01A	OSCC	0.133943	0.133655	0.148433	0.133942	0.131654
TCGA-DQ-5630-01A	OSCC	0.084211	0.053524	0.056923	0.082887	0.08293
TCGA-CN-6994-01A	OSCC	0.029356	0.022335	0.021856	0.034876	0.026097
TCGA-CX-7085-01A	OSCC	0.304478	0.304409	0.335352	0.304451	0.303154
TCGA-CN-6017-01A	OSCC	0.33947	0.295455	0.309524	0.33871	0.331701
TCGA-CN-4737-01A	OSCC	0.390042	0.410369	0.417245	0.413345	0.307302
TCGA-BA-6873-01A	OSCC	0.081189	0.12539	0.12908	0.126956	0.05779
TCGA-CV-6938-01A	OSCC	0.033472	0.037401	0.039409	0.03638	0.028982
TCGA-CV-7263-01A	OSCC	0	0	0	0	0
TCGA-CR-6472-01A	OSCC	0.02041	0.010756	0.010831	0.021239	0.021044
TCGA-CR-6491-01A	OSCC	0.188677	0.190318	0.190328	0.188874	0.186834
TCGA-CN-5367-01A	OSCC	0	0	0	0	0
TCGA-CV-6954-01A	OSCC	0.884138	0.884302	0.884898	0.884375	0.883133
TCGA-CQ-6225-01A	OSCC	0.073372	0.065476	0.067551	0.073312	0.065986
TCGA-CR-7382-01A	OSCC	0.032534	0.026825	0.027543	0.033333	0.029466
TCGA-CV-6961-01A	OSCC	0.120026	0.121056	0.122004	0.120126	0.119711
TCGA-CN-4730-01A	OSCC	0.31927	0.317774	0.32102	0.31919	0.316822
TCGA-CN-4740-01A	OSCC	0.097876	0	0	0.092958	0.091127
TCGA-CV-7434-01A	OSCC	0.084271	0.115607	0.105747	0.122861	0.084003
TCGA-CR-7369-01A	OSCC	0.156966	0.155471	0.156248	0.15525	0.154588
TCGA-CV-6959-01A	OSCC	0.350697	0.337775	0.34165	0.351032	0.349345
TCGA-DQ-5624-01A	OSCC	0.12711	0.108145	0.112001	0.126859	0.126608
TCGA-DQ-7591-01A	OSCC	0.076534	0.068603	0.077826	0.072097	0.0758
TCGA-CV-7178-01A	OSCC	0.725395	0.730084	0.786517	0.723736	0.721743
TCGA-BA-6872-01A	OSCC	0.400981	0.40727	0.414541	0.402736	0.384806
TCGA-CQ-6229-01A	OSCC	0.279233	0.176284	0.18082	0.276573	0.273522
TCGA-CQ-5323-01A	OSCC	0.303187	0.297025	0.298116	0.302651	0.30147
TCGA-CV-7100-01A	OSCC	0.01711	0.017989	0.018343	0.018924	0.017173
TCGA-D6-6825-01A	OSCC	0.114486	0.088067	0.088885	0.115563	0.11449
TCGA-CV-7095-01A	OSCC	0.186567	0.15	0.15	0.219231	0.174237
TCGA-BB-4225-01A	OSCC	0	0	0	0	0
TCGA-CV-5973-01A	OSCC	0.265328	0.263896	0.265041	0.265441	0.263402
TCGA-DQ-5625-01A	OSCC	0.523293	0.514279	0.522542	0.523768	0.521704
TCGA-CQ-6223-01A	OSCC	0.047873	0.03021	0.03044	0.047848	0.047461
TCGA-CQ-6228-01A	OSCC	0.223679	0.209702	0.22469	0.232295	0.174848
TCGA-BB-4224-01A	OSCC	0.111371	0.058755	0.059767	0.110187	0.110544
TCGA-D6-6823-01A	OSCC	0.094821	0.094736	0.096019	0.094887	0.094481
TCGA-D6-6515-01A	OSCC	0.10027	0.071942	0.072917	0.091907	0.102536
TCGA-CN-6019-01A	OSCC	0.171872	0.072453	0.068069	0.158483	0.168898
TCGA-CV-6951-01A	OSCC	0.288302	0.275268	0.278253	0.287097	0.28775
TCGA-CV-6441-01A	OSCC	0	0	0	0	0
TCGA-CN-4741-01A	OSCC	0.636776	0.635019	0.607467	0.6381	0.650284
TCGA-CV-7429-01A	OSCC	0	0	0	0	0
TCGA-CQ-6219-01A	OSCC	0.304736	0.306931	0.306931	0.306931	0.299316
TCGA-CN-4736-01A	OSCC	0	0	0	0	0
TCGA-CQ-5325-01A	OSCC	0.347005	0.339259	0.343654	0.346248	0.344424
TCGA-CQ-6221-01A	OSCC	0.502651	0.390819	0.39421	0.50251	0.501475
TCGA-CV-6952-01A	OSCC	0.284844	0.286864	0.288264	0.285725	0.283706
TCGA-CQ-5327-01A	OSCC	0.322224	0.337807	0.334045	0.322896	0.322191
TCGA-CV-5970-01A	OSCC	0.388412	0.410779	0.412197	0.40933	0.348585
TCGA-CV-7416-01A	OSCC	0.016872	0	0	0.015163	0.016627
TCGA-CV-5442-01A	OSCC	0.21132	0.199673	0.203199	0.211683	0.207445
TCGA-CV-6433-01A	OSCC	0.085803	0.079826	0.080561	0.086563	0.081575
TCGA-CV-6945-01A	OSCC	0	0	0	0	0
TCGA-BA-4075-01A	OSCC	0.165483	0.167059	0.17002	0.165683	0.156559
TCGA-BA-5558-01A	OSCC	0.035937	0.016005	0.018463	0.035782	0.035499
TCGA-CV-5977-01A	OSCC	0.542029	0.497189	0.498519	0.541994	0.540327
TCGA-CV-6956-01A	OSCC	0	0	0	0	0
TCGA-CN-6018-01A	OSCC	0.60863	0.587252	0.589435	0.608627	0.605802
TCGA-CV-7432-01A	OSCC	0.463905	0.446651	0.448658	0.465746	0.456863
TCGA-CV-5439-01A	OSCC	0	0	0	0	0
TCGA-CV-7428-01A	OSCC	0.051704	0.050389	0.051443	0.051724	0.051464
TCGA-CR-6471-01A	OSCC	0.220753	0.238557	0.234784	0.223824	0.20978
TCGA-CV-5976-01A	OSCC	0.122642	0.102192	0.103727	0.120047	0.120473
TCGA-CV-6960-01A	OSCC	0.010002	0.010464	0.010243	0	0
TCGA-BA-5149-01A	OSCC	0.119058	0.116561	0.114627	0.119742	0.115653
TCGA-CQ-6224-01A	OSCC	0.039735	0.037293	0.038233	0.039671	0.039363
TCGA-CN-6011-01A	OSCC	0.078418	0.078739	0.079481	0.078754	0.074618
TCGA-CN-5364-01A	OSCC	0.153539	0.14766	0.151147	0.155152	0.14731
TCGA-CV-7406-01A	OSCC	0.044819	0.042543	0.042454	0.043388	0.044613
TCGA-CV-5966-01A	OSCC	0.042854	0.041868	0.042568	0.042876	0.042337
TCGA-CQ-6220-01A	OSCC	0.330856	0.304438	0.313031	0.329667	0.329107
TCGA-CN-4734-01A	OSCC	0.2714	0.185105	0.187095	0.26433	0.270804
TCGA-CV-7091-01A	OSCC	0.163071	0.116429	0.118503	0.162894	0.161155
TCGA-CN-4731-01A	OSCC	0.080192	0.084688	0.088596	0.086074	0.079523
TCGA-CN-4729-01A	OSCC	0.314685	0.308186	0.315048	0.314713	0.310759
TCGA-BA-5557-01A	OSCC	0.203429	0.202031	0.20239	0.203449	0.201258
TCGA-BA-5151-01A	OSCC	0.144781	0.145951	0.146642	0.144776	0.144664
TCGA-CN-5373-01A	OSCC	0.636757	0.636541	0.656386	0.636848	0.633815
TCGA-CR-7391-01A	OSCC	0.19948	0.180626	0.191273	0.209608	0.214811
TCGA-CV-7238-01A	OSCC	0.303226	0.250422	0.247603	0.303069	0.299363
TCGA-IQ-7632-01A	OSCC	0.0445	0.043418	0.045298	0.044538	0.043857
TCGA-CV-7255-01A	OSCC	0.05721	0.058025	0.059206	0.057385	0.053099
TCGA-CN-6013-01A	OSCC	0.088465	0.083373	0.088157	0.086798	0.087623
TCGA-CV-6948-01A	OSCC	0.026334	0	0	0.02642	0.026292
TCGA-CV-7090-01A	OSCC	0.167557	0.173487	0.17013	0.167801	0.164346
TCGA-CN-4725-01A	OSCC	0.160428	0.142146	0.148732	0.160363	0.159173
TCGA-CQ-7068-01A	OSCC	0.144748	0.103673	0.107529	0.144782	0.143488
TCGA-CV-6003-01A	OSCC	0.727461	0.381585	0.384699	0.727643	0.726022
TCGA-DQ-5631-01A	OSCC	0.069447	0.05433	0.054408	0.069456	0.069156
TCGA-CV-7183-01A	OSCC	0.187113	0.199377	0.208816	0.198347	0.18469
TCGA-CQ-7065-01A	OSCC	0.256949	0.240258	0.250926	0.251201	0.24779
TCGA-CR-7368-01A	OSCC	0.680202	0.670755	0.682129	0.6886	0.675013
TCGA-CV-6933-01A	OSCC	0.014979	0.015306	0.015504	0.015124	0.014833
TCGA-CX-7086-01A	OSCC	0.261778	0.263418	0.265593	0.263024	0.255233
TCGA-CV-7414-01A	OSCC	0	0	0	0	0
TCGA-BB-4228-01A	OSCC	0.058479	0.062032	0.063313	0.063316	0.060877
TCGA-CN-6998-01A	OSCC	0.813266	0.820198	0.894673	0.81322	0.812027
TCGA-CV-7180-01A	OSCC	0.172058	0.167285	0.168072	0.172528	0.169663
