# Supplementary material for: The significant clinical correlation of the intratumor oral microbiome in oral squamous cell carcinoma based on tissue-derived sequencing
Source: Front Physiol. 2023 Jan 9;13:1089539. doi: 10.3389/fphys.2022.1089539 (PMC9868672; doi:10.3389/fphys.2022.1089539)
Supplement: Supplementary file 2 [file DataSheet2.ZIP › all oral micriobiota abundance.xls]

## Sheet: all microbiota
name	TCGA-CV-6433-11A	TCGA-CV-6933-11A	TCGA-CV-5442-11A	TCGA-CV-5973-11A	TCGA-CV-5976-11A	TCGA-CV-6954-11A	TCGA-CV-6959-11A	TCGA-CV-5971-11A	TCGA-CV-6952-11A	TCGA-CV-6003-11A	TCGA-CV-5966-11A	TCGA-CV-5970-11A	TCGA-CV-5439-11B	TCGA-CV-5977-11A	TCGA-CV-6938-11A	TCGA-CV-6939-11A	TCGA-CV-7416-11A	TCGA-CV-6951-11A	TCGA-CV-7255-11A	TCGA-CV-6961-11A	TCGA-CN-4742-01A	TCGA-BA-5556-01A	TCGA-BA-4074-01A	TCGA-CV-5971-01A	TCGA-H7-7774-01A	TCGA-BA-4077-01B	TCGA-CQ-5329-01A	TCGA-CN-4733-01A	TCGA-CQ-5330-01A	TCGA-CR-5250-01A	TCGA-CN-5369-01A	TCGA-CN-6996-01A	TCGA-CV-6939-01A	TCGA-CV-7411-01A	TCGA-DQ-5630-01A	TCGA-CN-6994-01A	TCGA-CX-7085-01A	TCGA-CN-6017-01A	TCGA-CN-4737-01A	TCGA-BA-6873-01A	TCGA-CV-6938-01A	TCGA-CV-7263-01A	TCGA-CR-6472-01A	TCGA-CR-6491-01A	TCGA-CN-5367-01A	TCGA-CV-6954-01A	TCGA-CQ-6225-01A	TCGA-CR-7382-01A	TCGA-CV-6961-01A
group	Normal	Normal	Normal	Normal	Normal	Normal	Normal	Normal	Normal	Normal	Normal	Normal	Normal	Normal	Normal	Normal	Normal	Normal	Normal	Normal	OSCC	OSCC	OSCC	OSCC	OSCC	OSCC	OSCC	OSCC	OSCC	OSCC	OSCC	OSCC	OSCC	OSCC	OSCC	OSCC	OSCC	OSCC	OSCC	OSCC	OSCC	OSCC	OSCC	OSCC	OSCC	OSCC	OSCC	OSCC	OSCC
c_Actinobacteria	0.044944	0.111066	0.017441	0.119336	0.09353	0.160979	0.087986	0.160061	0.013585	0.11817	0.097887	0.019437	0.284001	0.127884	0	0.130793	0.045141	0.026853	0.018883	0	0	0.027041	0.024831	0	0.021177	0	0	0.091698	0.010566	0.095743	0.016723	0	0.13971	0	0.057065	0.281257	0	0.013382	0.029669	0.441831	0.012676	0.076872	0.100132	0	0	0	0.052859	0.093006	0
c_Alphaproteobacteria	0	0	0	0	0	0	0	0	0	0	0	0	0	0	0	0	0	0	0	0	0	0	0	0	0	0	0	0	0	0	0	0	0	0	0	0	0	0	0	0	0	0	0	0	0	0	0	0	0
c_Anaerolineae	0	0	0	0	0	0	0	0	0	0	0	0	0	0	0	0	0	0	0	0	0	0	0	0	0	0	0	0	0	0	0	0	0	0	0	0	0	0	0	0	0	0	0	0	0	0	0	0	0
c_Bacilli	0.11123	0.030305	0.051031	0.120576	0.209602	0.077597	0.092255	0.368993	0.051575	0.111484	0.043956	0.233509	0.23982	0.217128	0	0.090769	0.775304	0.019814	0.122753	0	0	0.057452	0.324552	0.04416	0.103295	0.860496	0.011738	0.014245	0.219078	0.067152	0.185784	0	0.090935	0.018108	0.286826	0.3283	0.029234	0	0.038148	0.086774	0.016736	0.61625	0.228708	0.114171	0.633232	0	0.45969	0.071826	0
c_Bacteroidia	0.48017	0.441942	0.308427	0.313898	0.334949	0.268175	0.238938	0.091586	0.509687	0.289199	0.301508	0.17553	0.221686	0.178473	0.49799	0.32298	0	0.594183	0.657731	0.830829	0.117329	0.437473	0.249167	0.139101	0.55471	0.074188	0.299608	0.531825	0.150583	0.253237	0.368264	0.582091	0.410876	0.291564	0.243308	0.12115	0.415531	0.436461	0.125129	0.158989	0.447683	0.109024	0.462427	0.049238	0	0.053581	0.141775	0.547157	0.810827
c_Betaproteobacteria	0	0.063135	0.103818	0	0.01505	0	0.186279	0.011451	0.015155	0.09384	0	0.241632	0	0	0.150233	0.042547	0	0	0	0	0	0.013717	0	0.022763	0	0	0	0.060543	0	0.045585	0	0.038003	0.013095	0.01199	0.028731	0.014462	0.01376	0	0	0	0.055786	0	0	0	0	0	0.094771	0	0
c_Clostridia	0.090736	0.075761	0.068384	0.037996	0.075027	0.146486	0.047191	0.020246	0.045574	0.04853	0.139542	0.029191	0	0.076562	0	0.058358	0	0.033978	0.011231	0.01691	0.057062	0.016673	0.033233	0.02512	0.081762	0	0.198601	0	0.065221	0	0.014625	0.038809	0.046559	0.20565	0.048545	0.020968	0.122956	0.070049	0.079725	0.028673	0	0	0.027526	0.101343	0.032366	0.028929	0.022201	0.067639	0.014724
c_Coriobacteriia	0.055088	0.025254	0	0.015064	0.018277	0.018498	0	0	0	0.015931	0.067878	0	0.043255	0.044461	0	0.02383	0	0.01406	0	0	0	0	0	0	0	0	0	0	0	0	0	0	0	0	0	0	0	0.064661	0	0.025951	0	0.013684	0.010205	0	0	0	0.012427	0	0
c_Deltaproteobacteria	0	0	0	0	0	0	0	0	0	0	0	0	0	0	0	0	0	0	0	0	0	0	0	0	0	0	0	0	0	0	0	0	0	0	0	0	0	0	0	0	0	0	0	0	0	0	0	0	0
c_Epsilonproteobacteria	0	0	0.029689	0	0.023354	0.036258	0.019236	0	0.089442	0.013336	0	0	0.017083	0.014306	0.074503	0.011068	0	0	0	0	0.047195	0	0	0.010692	0	0	0	0	0	0	0.028855	0	0.010912	0	0	0	0.013105	0	0	0	0.100415	0	0	0.063251	0	0.011045	0	0.011452	0
c_Erysipelotrichia	0.020173	0.075761	0	0	0	0	0	0	0.01281	0	0.015868	0.010127	0	0.01367	0	0	0	0.038508	0	0	0	0.01106	0.021332	0	0.014354	0	0	0	0.035488	0	0	0.018303	0	0.030592	0	0	0	0	0	0	0	0	0	0.012934	0	0	0	0	0
c_Flavobacteriia	0	0.050508	0.035454	0	0.032899	0	0	0	0.011861	0.01103	0.010189	0.031269	0	0.092205	0	0.046284	0	0.013201	0	0	0	0	0.11998	0	0.038998	0	0	0.09022	0.097831	0.309618	0.012107	0	0	0	0.046894	0	0.01781	0.016165	0	0.017592	0	0	0	0.169954	0	0	0.067001	0.032906	0
c_Fusobacteriia	0.067243	0.025254	0.141037	0.05502	0.012185	0.187645	0.092092	0.037887	0.112814	0.101111	0.05826	0.056791	0	0.082281	0.036509	0.088543	0	0.155127	0.150065	0.109991	0.03992	0.166434	0.171936	0.514765	0	0.011465	0.283977	0.075975	0.172643	0.085113	0.210671	0.090184	0.072748	0.133943	0.084211	0.029356	0.304478	0.33947	0.390042	0.081189	0.033472	0	0.02041	0.188677	0	0.884138	0.073372	0.032534	0.120026
c_Gammaproteobacteria	0.012368	0	0.042795	0.098161	0	0	0.067908	0.191365	0.093675	0.018747	0	0.108075	0	0.038302	0.06325	0.020823	0.088064	0	0	0	0	0.188182	0	0.202784	0.078593	0.030227	0	0.019157	0	0.06764	0.052929	0.055272	0.015109	0.014943	0.06605	0.095473	0.05116	0	0.133734	0.064995	0.039688	0.023388	0.029286	0.072672	0.148746	0	0.025015	0	0
c_Mollicutes	0	0	0.03588	0	0	0	0	0	0	0	0	0	0	0	0	0	0	0	0	0	0	0	0	0	0	0	0	0	0	0.012652	0	0	0	0	0	0	0	0	0	0	0	0	0	0	0.157335	0	0	0	0
c_Negativicutes	0.068903	0.025254	0.035163	0.108241	0.057878	0.071546	0.132688	0.109318	0.019102	0.173931	0.092832	0.035313	0.190923	0.045081	0	0.142876	0.074719	0.073111	0.035512	0.012101	0	0.066126	0.026653	0.015716	0.068569	0	0	0.073601	0.182234	0.029904	0.096674	0.064837	0.120034	0.020554	0.114923	0.088067	0.014348	0.043107	0.026639	0.067003	0	0.132275	0.112256	0	0.02832	0	0.038775	0.115225	0
c_Sphingobacteriia	0	0	0	0	0	0	0	0	0	0	0	0	0	0	0	0	0	0	0	0	0	0	0	0	0	0	0	0	0	0	0	0	0	0	0	0	0	0	0	0	0	0	0	0	0	0	0	0	0
c_Spirochaetia	0	0.050508	0.034647	0.091492	0.11068	0	0.014568	0	0	0	0.151826	0	0	0.059118	0	0	0	0	0	0	0.708973	0	0	0	0	0	0.169736	0	0	0	0	0.064243	0.072748	0.227292	0	0	0	0	0.071987	0	0	0	0	0.208014	0	0	0	0	0
c_Synergistia	0	0	0	0	0	0	0	0	0	0	0	0	0	0	0	0	0	0	0	0	0	0	0	0	0	0	0	0	0	0	0	0	0	0	0	0	0	0	0	0	0	0	0	0	0	0	0	0	0
c_Thermotogae	0	0	0	0	0	0	0	0	0	0	0	0	0	0	0	0	0	0	0	0	0	0	0	0	0	0	0	0	0	0	0	0	0	0	0	0	0	0	0	0	0	0	0	0	0	0	0	0	0
c_Tissierellia	0.04541	0.025254	0.078882	0	0.014216	0.010967	0	0	0.014832	0	0.014779	0.039307	0	0	0.14423	0.014086	0	0.028823	0	0	0.01244	0	0.011324	0	0.035162	0	0	0.023742	0.057548	0.012652	0	0.017539	0	0.021927	0	0	0	0.010777	0.079077	0.016298	0.285178	0	0	0	0	0	0	0	0.015727
c_Verrucomicrobiae	0	0	0	0	0	0	0	0	0	0	0	0	0	0	0	0	0	0	0	0	0	0	0	0	0	0	0	0	0	0	0	0	0	0	0	0	0	0	0	0	0	0	0	0	0	0	0	0	0
f_Acidaminococcaceae	0	0	0	0	0	0	0	0	0	0	0	0	0	0	0	0	0	0	0	0	0	0	0	0	0	0	0	0	0	0	0	0	0	0	0	0	0	0	0	0	0	0	0	0	0	0	0	0	0
f_Actinomycetaceae	0	0.021277	0.011082	0.029374	0.105585	0.103785	0.06578	0.065	0	0.075802	0.061074	0	0.144161	0.130928	0.014559	0.093842	0.035016	0.020332	0	0	0	0	0.020807	0	0	0	0	0.042969	0.021185	0.010076	0	0	0.066667	0	0.029832	0.153148	0	0.022727	0.015272	0.193142	0.02805	0	0.053093	0	0	0	0.022644	0.067449	0
f_Aerococcaceae	0	0	0	0	0	0	0	0	0	0	0	0	0	0	0	0	0.021627	0	0	0	0	0	0	0	0	0	0	0	0	0	0	0	0	0	0	0	0	0	0	0	0	0	0	0	0	0	0	0	0
f_Akkermansiaceae	0	0	0	0	0	0	0	0	0	0	0	0	0	0	0	0	0	0	0	0	0	0	0	0	0	0	0	0	0	0	0	0	0	0	0	0	0	0	0	0	0	0	0	0	0	0	0	0	0
f_Anaerolineaceae	0	0	0	0	0	0	0	0	0	0	0	0	0	0	0	0	0	0	0	0	0	0	0	0	0	0	0	0	0	0	0	0	0	0	0	0	0	0	0	0	0	0	0	0	0	0	0	0	0
f_Atopobiaceae	0.05075	0.021277	0	0.014504	0.018107	0.01571	0	0	0	0.015913	0.062541	0	0.043219	0.041357	0	0.021505	0	0.011674	0	0	0	0	0	0	0	0	0	0	0	0	0	0	0	0	0	0	0	0.068182	0	0.039137	0	0.012689	0.010756	0	0	0	0	0	0
f_Bacteroidaceae	0	0	0	0	0	0	0	0	0	0	0	0	0	0	0	0	0	0	0	0	0	0	0	0	0	0	0	0	0	0	0	0	0	0	0	0	0	0	0	0	0	0	0	0	0	0	0.010503	0	0
f_Bifidobacteriaceae	0	0	0	0	0.011209	0	0	0	0	0	0.031409	0	0	0.010123	0	0.01564	0	0	0.01867	0	0	0	0	0	0	0	0	0	0	0	0	0	0.016667	0	0	0	0	0	0	0	0	0.027493	0	0	0	0	0	0	0
f_Bradyrhizobiaceae	0	0	0	0	0	0	0	0	0	0	0	0	0	0	0	0	0	0	0	0	0	0	0	0	0	0	0	0	0	0	0	0	0	0	0	0	0	0	0	0	0	0	0	0	0	0	0	0	0
f_Brevibacteriaceae	0	0	0	0	0	0	0	0	0	0	0	0	0	0	0	0	0	0	0	0	0	0	0	0	0	0	0	0	0	0	0	0	0	0	0	0	0	0	0	0	0	0	0	0	0	0	0	0	0
f_Burkholderiaceae	0	0	0	0	0	0	0	0	0	0	0	0	0	0	0	0	0	0	0	0	0	0	0	0	0	0	0	0	0	0	0	0	0	0	0	0	0	0	0	0	0	0	0	0	0	0	0	0	0
f_Campylobacteraceae	0	0	0.03096	0	0.023136	0.035832	0.019553	0	0.09022	0.013344	0	0	0.017074	0.014222	0.082661	0.010753	0	0	0	0	0.047615	0	0	0.01072	0	0	0	0	0	0	0.029159	0	0.0125	0	0	0	0.013188	0	0.010443	0	0.112202	0	0	0.064037	0	0.011062	0	0.011884	0
f_Cardiobacteriaceae	0	0	0	0	0	0	0	0	0	0	0	0	0	0	0	0	0	0	0	0	0	0	0	0	0	0	0	0	0	0	0	0	0	0	0	0	0	0	0	0	0	0	0	0	0	0	0	0	0
f_Carnobacteriaceae	0	0	0	0	0	0	0	0	0	0	0	0.010282	0	0.031737	0	0	0.227598	0	0	0	0	0	0	0	0	0	0	0	0	0	0	0	0	0	0	0.010309	0	0	0	0	0	0	0	0	0.275624	0	0	0	0
f_Catabacteriaceae	0	0	0	0	0	0	0	0	0	0	0	0	0	0	0	0	0	0	0	0	0	0	0	0	0	0	0	0	0	0	0	0	0	0	0	0	0	0	0	0	0	0	0	0	0	0	0	0	0
f_Caulobacteraceae	0	0	0	0	0	0	0	0	0	0	0	0	0	0	0	0	0	0	0	0	0	0	0	0	0	0	0	0	0	0	0	0	0	0	0	0	0	0	0	0	0	0	0	0	0	0	0	0	0
f_Christensenellaceae	0	0	0	0	0	0	0	0	0	0	0	0	0	0	0	0	0	0	0	0	0	0	0	0	0	0	0	0	0	0	0	0	0	0	0	0	0	0	0	0	0	0	0	0	0	0	0	0	0
f_Chromobacteriaceae	0	0	0	0	0	0	0	0	0	0	0	0	0	0	0	0	0	0	0	0	0	0	0	0	0	0	0	0	0	0	0	0	0	0	0	0	0	0	0	0	0	0	0	0	0	0	0	0	0
f_Clostridiaceae	0	0	0	0	0	0	0	0	0	0	0	0	0	0	0	0	0	0	0	0	0	0	0	0	0	0	0	0	0	0	0	0	0	0	0	0	0	0	0	0	0	0	0	0	0	0	0	0	0
f_Clostridiales Family XIII. Incertae Sedis	0.05369	0.021277	0.018265	0	0	0	0	0	0	0	0.015465	0	0	0	0	0	0	0	0	0	0.012973	0	0	0.012701	0	0	0	0	0	0	0	0.030859	0	0.022356	0	0	0	0.011364	0	0	0	0	0	0	0	0	0	0.010284	0
f_Comamonadaceae	0	0	0	0	0	0	0	0	0	0	0	0	0	0	0	0	0	0	0	0	0	0	0	0	0	0	0	0	0	0	0	0	0	0	0	0	0	0	0	0	0	0	0	0	0	0	0	0	0
f_Coriobacteriaceae	0	0	0	0	0	0	0	0	0	0	0	0	0	0	0	0	0	0	0	0	0	0	0	0	0	0	0	0	0	0	0	0	0	0	0	0	0	0	0	0	0	0	0	0	0	0	0	0	0
f_Corynebacteriaceae	0	0	0	0	0	0	0	0	0	0	0	0	0	0	0	0	0	0	0	0	0	0	0	0	0	0	0	0	0	0	0	0	0	0	0	0	0	0	0	0	0	0	0	0	0	0	0	0	0
f_Desulfovibrionaceae	0	0	0	0	0	0	0	0	0	0	0	0	0	0	0	0	0	0	0	0	0	0	0	0	0	0	0	0	0	0	0	0	0	0	0	0	0	0	0	0	0	0	0	0	0	0	0	0	0
f_Dietziaceae	0	0	0	0	0	0	0	0	0	0	0	0	0	0	0	0	0	0	0	0	0	0	0	0	0	0	0	0	0	0	0	0	0	0	0	0	0	0	0	0	0	0	0	0	0	0	0	0	0
f_Eggerthellaceae	0	0	0	0	0	0	0	0	0	0	0	0	0	0	0	0	0	0	0	0	0	0	0	0	0	0	0	0	0	0	0	0	0	0	0	0	0	0	0	0	0	0	0	0	0	0	0.011333	0	0
f_Enterobacteriaceae	0	0	0	0	0	0	0	0	0	0	0	0	0	0	0	0	0	0	0	0	0	0	0	0	0	0	0	0	0	0.045244	0	0	0	0	0	0.024155	0	0	0	0	0	0	0	0	0	0	0.01314	0	0
f_Enterococcaceae	0	0	0	0	0	0	0	0	0	0	0	0	0	0	0	0	0	0	0	0	0	0	0	0	0	0	0	0	0	0	0	0	0	0	0	0	0	0	0	0	0	0	0	0	0	0	0	0	0
f_Erysipelotrichaceae	0.021388	0.06383	0	0.010358	0	0	0	0	0.012921	0	0.016041	0.010876	0	0.01359	0	0	0	0.038113	0	0	0	0.011633	0.021561	0	0.014568	0	0	0	0.036289	0	0	0.018642	0	0.031381	0	0	0	0	0	0	0	0	0	0.013095	0	0	0	0	0
f_Eubacteriaceae	0	0	0	0	0	0	0	0	0	0	0	0	0	0	0	0	0	0	0	0	0	0	0	0	0	0	0	0	0	0	0	0	0	0	0	0	0	0	0	0	0	0	0	0	0	0	0	0	0
f_Fervidobacteriaceae	0	0	0	0	0	0	0	0	0	0	0	0	0	0	0	0	0	0	0	0	0	0	0	0	0	0	0	0	0	0	0	0	0	0	0	0	0	0	0	0	0	0	0	0	0	0	0	0	0
f_Flavobacteriaceae	0	0.042553	0.036972	0	0.032592	0	0	0	0.011964	0.011035	0.0103	0.033583	0	0.091665	0.010326	0.044966	0	0.013065	0	0	0	0	0.121247	0	0.039577	0	0	0.086589	0.100039	0.339035	0.012224	0	0	0	0.046063	0	0.017948	0.017045	0	0.028109	0	0	0	0.172067	0	0	0.070035	0.034147	0
f_Fusobacteriaceae	0.063988	0.021277	0.127933	0.044098	0	0.169461	0.074626	0.021372	0.113115	0.039587	0.034304	0.050077	0	0.056987	0.038512	0.085044	0	0.149129	0.151307	0.110888	0.040171	0.170011	0.164007	0.510567	0	0.012384	0.272784	0.031901	0.16379	0.028967	0.210813	0.089868	0.083333	0.133655	0.053524	0.022335	0.304409	0.295455	0.410369	0.12539	0.037401	0	0.010756	0.190318	0	0.884302	0.065476	0.026825	0.121056
f_Gordoniaceae	0	0	0	0	0	0	0	0	0	0	0	0	0	0	0	0	0	0	0	0	0	0	0	0	0	0	0	0	0	0	0	0	0	0	0	0	0	0	0	0	0	0	0	0	0	0	0	0	0
f_Helicobacteraceae	0	0	0	0	0	0	0	0	0	0	0	0	0	0	0	0	0	0	0	0	0	0	0	0	0	0	0	0	0	0	0	0	0	0	0	0	0	0	0	0	0	0	0	0	0	0	0	0	0
f_Hydrogenophilaceae	0	0	0	0	0	0	0	0	0	0	0	0	0	0	0	0	0	0	0	0	0	0	0	0	0	0	0	0	0	0	0	0	0	0	0	0	0	0	0	0	0	0	0	0	0	0	0	0	0
f_Lachnospiraceae	0.041104	0	0.029538	0.034001	0.034202	0.142597	0.04209	0.01447	0.025813	0.047471	0.067617	0.011419	0	0.056806	0	0.046921	0	0.033088	0	0.016911	0	0.012819	0.011047	0.010806	0.08202	0	0.030611	0	0.06375	0	0.012095	0	0	0.071282	0.042819	0.012027	0.116807	0.0625	0.061014	0.03617	0	0	0.027908	0.099374	0.02584	0.028316	0.010797	0.048654	0.014347
f_Lactobacillaceae	0	0	0	0	0.020119	0	0	0	0	0	0	0	0	0	0	0	0	0	0.106501	0	0	0	0	0	0	0.821684	0	0	0	0	0	0	0	0	0	0	0	0	0	0.044369	0	0.101233	0	0	0	0	0.22011	0	0
f_Leptotrichiaceae	0	0	0.018684	0.013306	0	0.015816	0.018513	0	0	0.061048	0.024386	0.010819	0	0.02465	0	0	0	0	0	0	0	0	0	0	0	0	0.016196	0.041016	0.01275	0.064232	0	0	0	0	0.028546	0.013745	0	0.039773	0	0	0	0	0.010465	0	0	0	0.011311	0	0
f_Micrococcaceae	0.010914	0.031915	0	0.089803	0.017704	0.0677	0.023134	0.316229	0	0.048173	0	0.047518	0.151098	0	0	0.037146	0	0.016003	0	0	0	0	0	0.01128	0.01708	0	0	0	0	0.039883	0	0	0	0	0.02647	0.07744	0	0	0	0	0	0.083146	0.026665	0	0	0	0	0	0
f_Moraxellaceae	0	0	0	0	0	0	0	0	0	0	0	0	0	0	0	0	0	0	0	0	0	0	0	0	0	0	0	0	0	0	0	0	0	0	0	0	0	0	0	0	0	0	0	0	0	0	0	0	0
f_Mycobacteriaceae	0	0	0	0	0	0	0	0	0	0	0	0	0	0	0	0	0	0	0	0	0	0	0	0	0	0	0	0	0	0	0	0	0	0	0	0	0	0	0	0	0	0	0	0	0	0	0	0	0
f_Mycoplasmataceae	0	0	0.037416	0	0	0	0	0	0	0	0	0	0	0	0	0	0	0	0	0	0	0	0	0	0	0	0	0	0	0.013854	0	0	0	0	0	0	0	0	0	0	0	0	0	0	0.150732	0	0	0	0
f_Neisseriaceae	0	0.085106	0.119645	0	0.012071	0	0.189186	0.011185	0.017001	0.095312	0	0.259646	0	0	0.167548	0.058651	0.041452	0	0	0	0	0.017028	0	0.02312	0	0	0	0.066081	0	0.047859	0	0.039005	0.025	0.012315	0.028222	0.010309	0.013902	0	0	0	0.088827	0	0	0	0	0	0.127862	0	0
f_Odoribacteraceae	0	0	0	0	0	0	0	0	0	0	0	0	0	0	0	0	0	0	0	0	0	0	0	0	0	0	0	0	0	0	0	0	0	0	0	0	0	0	0	0	0	0	0	0	0	0	0	0	0
f_Oscillospiraceae	0	0	0	0	0	0	0	0	0	0	0	0	0	0	0	0	0	0	0	0	0	0	0	0	0	0	0	0	0	0	0	0	0	0	0	0	0	0	0	0	0	0	0	0	0	0	0	0	0
f_Pasteurellaceae	0	0	0.02555	0.079188	0	0	0.068891	0.155781	0.091985	0.018729	0	0.048227	0	0.03838	0.031179	0.024438	0	0	0	0	0	0.167103	0	0.206663	0.079869	0.026695	0	0.011393	0	0.012594	0.05358	0.056831	0.025	0.015286	0.072663	0.034362	0.051532	0	0.08832	0.027007	0.060776	0	0.015395	0.07288	0.176572	0	0	0	0
f_Peptoniphilaceae	0.047881	0.021277	0.081631	0	0.012071	0.010758	0	0	0.014508	0	0.014726	0.041876	0	0	0.090696	0.013685	0	0.028527	0	0	0.012346	0	0.011406	0	0.034285	0	0	0.022786	0.058847	0.013854	0	0.01772	0	0.022327	0	0.010309	0	0.011364	0.083246	0.026042	0.172511	0	0	0	0	0	0	0	0.015847
f_Peptostreptococcaceae	0	0.042553	0.02297	0	0.030178	0	0	0	0.017455	0	0.054644	0.018288	0	0	0	0	0	0	0	0	0.041675	0	0.021655	0	0	0	0.166772	0	0	0	0	0	0.033333	0.115355	0	0	0	0	0.019004	0	0	0	0	0	0	0	0	0.010866	0
f_Porphyromonadaceae	0	0.031915	0.139389	0.016197	0.136806	0	0.045964	0	0.053951	0.012476	0.025032	0.011811	0	0.087865	0.09169	0	0	0	0	0	0	0	0.037555	0.023461	0	0	0	0.405599	0	0.044081	0.014446	0.139051	0	0.038641	0.066499	0	0.170626	0	0	0	0.116877	0	0.010465	0	0	0	0	0	0
f_Prevotellaceae	0.497736	0.340426	0.175472	0.306036	0.189115	0.26132	0.195302	0.064782	0.455407	0.272245	0.274574	0.175015	0.217803	0.08782	0.446517	0.30303	0	0.582446	0.654933	0.834372	0.10284	0.454138	0.212011	0.114177	0.556811	0.077228	0.29511	0.093424	0.148097	0.216896	0.352085	0.440391	0.35	0.250127	0.170952	0.123703	0.243311	0.426136	0.129505	0.240651	0.355306	0.095167	0.473735	0.043617	0	0.052967	0.122297	0.555126	0.811763
f_Propionibacteriaceae	0	0.148936	0	0	0	0	0	0	0	0	0	0	0	0	0	0	0	0	0	0	0	0	0	0	0	0	0	0.091146	0	0	0	0	0.0875	0	0	0	0	0	0	0	0	0.027493	0	0	0	0	0	0	0
f_Pseudomonadaceae	0	0	0	0	0	0	0	0	0	0	0	0	0	0	0	0	0.213755	0	0	0	0	0	0	0	0	0	0	0	0	0	0	0	0	0	0	0	0	0	0	0	0	0	0	0	0	0	0	0	0
f_Rhizobiaceae	0	0	0	0	0	0	0	0	0	0	0	0	0	0	0	0	0	0	0	0	0	0	0	0	0	0	0	0	0	0	0	0	0	0	0	0	0	0	0	0	0	0	0	0	0	0	0	0	0
f_Rhodobacteraceae	0	0	0	0	0	0	0	0	0	0	0	0	0	0	0	0	0	0	0	0	0	0	0	0	0	0	0	0	0	0	0	0	0	0	0	0	0	0	0	0	0	0	0	0	0	0	0	0	0
f_Rikenellaceae	0	0	0	0	0	0	0	0	0	0	0	0	0	0	0	0	0	0	0	0	0	0	0	0	0	0	0	0	0	0	0	0	0	0	0	0	0	0	0	0	0	0	0	0	0	0	0	0	0
f_Ruminococcaceae	0	0	0	0	0	0	0	0	0	0	0	0	0	0	0	0	0	0	0	0	0	0	0	0	0	0	0	0	0	0	0	0	0	0	0	0	0	0	0	0	0	0	0	0	0	0	0	0	0
f_Selenomonadaceae	0	0.021277	0	0.049302	0.014083	0	0	0	0	0	0.020089	0	0	0.010019	0	0.058651	0	0	0	0	0	0	0	0	0	0	0	0.061523	0	0	0.060235	0.047196	0.070833	0.010089	0	0.054979	0	0	0	0.013503	0	0	0	0	0	0	0	0	0
f_Sphingobacteriaceae	0	0	0	0	0	0	0	0	0	0	0	0	0	0	0	0	0	0	0	0	0	0	0	0	0	0	0	0	0	0	0	0	0	0	0	0	0	0	0	0	0	0	0	0	0	0	0	0	0
f_Spirochaetaceae	0	0.042553	0.03613	0.095615	0.109646	0	0.014809	0	0	0	0.153482	0	0	0.058774	0	0	0	0	0	0	0.717877	0	0	0	0	0	0.173099	0	0	0	0	0.065434	0.083333	0.233151	0	0	0	0	0.076542	0	0	0	0	0.210611	0	0	0	0	0
f_Staphylococcaceae	0	0	0	0	0	0	0	0	0	0	0	0	0	0	0	0	0	0	0	0	0	0	0	0	0	0	0	0	0	0	0	0	0	0	0	0	0	0	0	0	0	0	0	0	0	0	0	0	0
f_Streptococcaceae	0.087656	0.042553	0.020823	0.115034	0.163966	0.075283	0.077238	0.230958	0.043523	0.104728	0.039672	0.205258	0.228114	0.175125	0	0.082111	0.264103	0.021036	0.016569	0	0	0.047638	0.316221	0.030285	0.095304	0.033707	0	0.013672	0.182424	0.057935	0.179598	0	0.0625	0	0.273732	0.358686	0.028409	0.011364	0.041605	0.076707	0	0.483596	0.225119	0.106123	0.341085	0	0.245411	0.069755	0
f_Sutterellaceae	0	0	0	0	0	0	0	0	0	0	0	0	0	0	0	0	0	0	0	0	0	0	0	0	0	0	0	0	0	0	0	0	0	0	0	0	0	0	0	0	0	0	0	0	0	0	0	0	0
f_Synergistaceae	0	0	0	0	0	0	0	0	0	0	0	0	0	0	0	0	0	0	0	0	0	0	0	0	0	0	0	0	0	0	0	0	0	0	0	0	0	0	0	0	0	0	0	0	0	0	0	0	0
f_Tissierellaceae	0	0	0	0	0	0	0	0	0	0	0	0	0	0	0	0	0	0	0	0	0	0	0	0	0	0	0	0	0	0	0	0	0	0	0	0	0	0	0	0	0	0	0	0	0	0	0	0	0
f_Veillonellaceae	0.067245	0	0.026935	0.063838	0.043255	0.063285	0.133682	0.087926	0.018815	0.167259	0.07373	0.03018	0.190813	0.034789	0	0.080156	0.175722	0.066177	0.035814	0	0	0.068284	0.01952	0.015284	0.069565	0	0	0	0.184386	0.030227	0.037421	0.018786	0.066667	0.01098	0.108021	0.053261	0.011	0.034091	0.025365	0.09356	0	0.11843	0.116573	0	0.030146	0	0.012938	0.114236	0
f_Xanthomonadaceae	0	0	0	0	0	0	0	0	0	0	0	0	0	0	0	0	0	0	0	0	0	0	0	0	0	0	0	0	0	0	0	0	0	0	0	0	0	0	0	0	0	0	0	0	0	0	0	0	0
g_Abiotrophia	0	0	0	0	0	0	0	0	0	0	0	0	0	0	0	0	0.017477	0	0	0	0	0	0	0	0	0	0	0	0	0	0	0	0	0	0	0	0	0	0	0	0	0	0	0	0	0	0	0	0
g_Acetivibrio	0	0	0	0	0	0	0	0	0	0	0	0	0	0	0	0	0	0	0	0	0	0	0	0	0	0	0	0	0	0	0	0	0	0	0	0	0	0	0	0	0	0	0	0	0	0	0	0	0
g_Acidaminococcus	0	0	0	0	0	0	0	0	0	0	0	0	0	0	0	0	0	0	0	0	0	0	0	0	0	0	0	0	0	0	0	0	0	0	0	0	0	0	0	0	0	0	0	0	0	0	0	0	0
g_Acinetobacter	0	0	0	0	0	0	0	0	0	0	0	0	0	0	0	0	0	0	0	0	0	0	0	0	0	0	0	0	0	0	0	0	0	0	0	0	0	0	0	0	0	0	0	0	0	0	0	0	0
g_Actinobacillus	0	0	0	0	0	0	0	0	0	0	0	0	0	0	0	0	0	0	0	0	0	0	0	0	0	0	0	0	0	0	0	0	0	0	0	0	0	0	0	0	0	0	0	0	0	0	0	0	0
g_Actinobaculum	0	0	0	0	0	0	0	0	0	0	0	0	0	0	0	0	0	0	0	0	0	0	0	0	0	0	0	0	0	0	0	0	0	0	0	0	0	0	0	0	0	0	0	0	0	0	0	0	0
g_Actinomyces	0	0.02381	0.012494	0.029482	0.103997	0.106995	0.06754	0.062031	0	0.077333	0.062985	0	0.143947	0.132379	0.01084	0.095333	0.028296	0.020433	0	0	0	0	0.02072	0	0	0	0	0.04523	0.022094	0.010555	0	0	0.070485	0	0.029745	0.145221	0	0.02381	0.015531	0.197216	0.029557	0	0.053394	0	0	0	0.023299	0.068904	0
g_Adlercreutzia	0	0	0	0	0	0	0	0	0	0	0	0	0	0	0	0	0	0	0	0	0	0	0	0	0	0	0	0	0	0	0	0	0	0	0	0	0	0	0	0	0	0	0	0	0	0	0	0	0
g_Afipia	0	0	0	0	0	0	0	0	0	0	0	0	0	0	0	0	0	0	0	0	0	0	0	0	0	0	0	0	0	0	0	0	0	0	0	0	0	0	0	0	0	0	0	0	0	0	0	0	0
g_Aggregatibacter	0	0	0	0	0	0	0	0	0.08839	0	0	0	0	0	0	0	0	0	0	0	0	0	0	0	0	0	0	0.012336	0	0	0	0	0	0.015232	0	0	0	0	0	0	0	0	0	0.044401	0	0	0	0	0
g_Agrobacterium	0	0	0	0	0	0	0	0	0	0	0	0	0	0	0	0	0	0	0	0	0	0	0	0	0	0	0	0	0	0	0	0	0	0	0	0	0	0	0	0	0	0	0	0	0	0	0	0	0
g_Akkermansia	0	0	0	0	0	0	0	0	0	0	0	0	0	0	0	0	0	0	0	0	0	0	0	0	0	0	0	0	0	0	0	0	0	0	0	0	0	0	0	0	0	0	0	0	0	0	0	0	0
g_Alistipes	0	0	0	0	0	0	0	0	0	0	0	0	0	0	0	0	0	0	0	0	0	0	0	0	0	0	0	0	0	0	0	0	0	0	0	0	0	0	0	0	0	0	0	0	0	0	0	0	0
g_Allofustis	0	0	0	0	0	0	0	0	0	0	0	0	0	0	0	0	0	0	0	0	0	0	0	0	0	0	0	0	0	0	0	0	0	0	0	0	0	0	0	0	0	0	0	0	0	0	0	0	0
g_Alloprevotella	0	0	0.02859	0.018189	0.031385	0	0	0	0	0	0.01379	0	0	0	0	0.020854	0	0.151268	0	0	0	0	0.020396	0	0	0	0.059484	0	0	0	0	0	0.022026	0.066292	0	0.023537	0	0	0.027263	0	0	0	0	0.021885	0	0	0.01494	0	0
g_Alloscardovia	0	0	0	0	0	0	0	0	0	0	0	0	0	0	0	0	0	0	0	0	0	0	0	0	0	0	0	0	0	0	0	0	0	0	0	0	0	0	0	0	0	0	0	0	0	0	0	0	0
g_Alterileibacterium	0	0	0	0	0	0	0	0	0	0	0	0	0	0	0	0	0	0	0	0	0	0	0	0	0	0	0	0	0	0	0	0	0	0	0	0	0	0	0	0	0	0	0	0	0	0	0	0	0
g_Anaerococcus	0	0	0	0	0	0	0	0	0	0	0	0	0	0	0.046269	0	0	0	0	0	0	0	0	0	0	0	0	0	0	0	0	0	0	0	0	0	0	0	0	0	0.073892	0	0	0	0	0	0	0	0
g_Anaerofustis	0	0	0	0	0	0	0	0	0	0	0	0	0	0	0	0	0	0	0	0	0	0	0	0	0	0	0	0	0	0	0	0	0	0	0	0	0	0	0	0	0	0	0	0	0	0	0	0	0
g_Anaeroglobus	0	0	0	0	0	0	0	0	0	0	0	0	0	0	0	0	0	0.037681	0	0	0	0	0	0	0	0	0	0	0	0	0	0	0	0	0	0	0	0	0	0	0	0	0	0	0	0	0	0	0
g_Anaerosphaera	0	0	0	0	0	0	0	0	0	0	0	0	0	0	0	0	0	0	0	0	0	0	0	0	0	0	0	0	0	0	0	0	0	0	0	0	0	0	0	0	0	0	0	0	0	0	0	0	0
g_Anaerosporobacter	0	0	0	0	0	0	0	0	0	0	0	0	0	0	0	0	0	0	0	0	0	0	0	0	0	0	0	0	0	0	0	0	0	0	0	0	0	0	0	0	0	0	0	0	0	0	0	0	0
g_Anaerostipes	0	0	0	0	0	0	0	0	0	0	0	0	0	0	0	0	0	0	0	0	0	0	0	0	0	0	0	0	0	0	0	0	0	0	0	0	0	0	0	0	0	0	0	0	0	0	0	0	0
g_Anaerotruncus	0	0	0	0	0	0	0	0	0	0	0	0	0	0	0	0	0	0	0	0	0	0	0	0	0	0	0	0	0	0	0	0	0	0	0	0	0	0	0	0	0	0	0	0	0	0	0	0	0
g_Angelakisella	0	0	0	0	0	0	0	0	0	0	0	0	0	0	0	0	0	0	0	0	0	0	0	0	0	0	0	0	0	0	0	0	0	0	0	0	0	0	0	0	0	0	0	0	0	0	0	0	0
g_Asaccharospora	0	0	0	0	0	0	0	0	0	0	0	0	0	0	0	0	0	0	0	0	0	0	0	0	0	0	0	0	0	0	0	0	0	0	0	0	0	0	0	0	0	0	0	0	0	0	0	0	0
g_Atopobium	0.051857	0	0	0.014113	0.010124	0.016123	0	0	0	0.016229	0.036814	0	0.043111	0.041633	0	0.011917	0	0.01111	0	0	0	0	0	0	0	0	0	0	0	0	0	0	0	0	0	0	0	0.071429	0	0.04071	0	0.013054	0.010831	0	0	0	0	0	0
g_Bacteroides	0	0	0	0	0	0	0	0	0	0	0	0	0	0	0	0	0	0	0	0	0	0	0	0	0	0	0	0	0	0	0	0	0	0	0	0	0	0	0	0	0	0	0	0	0	0	0.010867	0	0
g_Bariatricus	0	0	0	0	0	0	0	0	0	0	0	0	0	0	0	0	0	0	0	0	0	0	0	0	0	0	0	0	0	0	0	0	0	0	0	0	0	0	0	0	0	0	0	0	0	0	0	0	0
g_Barnesiella	0	0	0	0	0	0	0	0	0	0	0	0	0	0	0	0	0	0	0	0	0	0	0	0	0	0	0	0	0	0	0	0	0	0	0	0	0	0	0	0	0	0	0	0	0	0	0	0	0
g_Bergeyella	0	0	0	0	0	0	0	0	0	0	0	0	0	0	0	0	0	0	0	0	0	0	0	0	0	0	0	0	0	0	0	0	0	0	0	0	0	0	0	0	0	0	0	0	0	0	0	0	0
g_Bifidobacterium	0	0	0	0	0	0	0	0	0	0	0.026316	0	0	0	0	0	0	0	0	0	0	0	0	0	0	0	0	0	0	0	0	0	0	0	0	0	0	0	0	0	0	0.026107	0	0	0	0	0	0	0
g_Bilophila	0	0	0	0	0	0	0	0	0	0	0	0	0	0	0	0	0	0	0	0	0	0	0	0	0	0	0	0	0	0	0	0	0	0	0	0	0	0	0	0	0	0	0	0	0	0	0	0	0
g_Bittarella	0	0	0	0	0	0	0	0	0	0	0	0	0	0	0	0	0	0	0	0	0	0	0	0	0	0	0	0	0	0	0	0	0	0	0	0	0	0	0	0	0	0	0	0	0	0	0	0	0
g_Blautia	0	0	0	0	0	0	0	0	0	0	0	0	0	0	0	0	0	0	0	0	0	0	0	0	0	0	0	0	0	0	0	0	0	0	0	0	0	0	0	0	0	0	0	0	0	0	0	0	0
g_Bradyrhizobium	0	0	0	0	0	0	0	0	0	0	0	0	0	0	0	0	0	0	0	0	0	0	0	0	0	0	0	0	0	0	0	0	0	0	0	0	0	0	0	0	0	0	0	0	0	0	0	0	0
g_Brevibacterium	0	0	0	0	0	0	0	0	0	0	0	0	0	0	0	0	0	0	0	0	0	0	0	0	0	0	0	0	0	0	0	0	0	0	0	0	0	0	0	0	0	0	0	0	0	0	0	0	0
g_Brevundimonas	0	0	0	0	0	0	0	0	0	0	0	0	0	0	0	0	0	0	0	0	0	0	0	0	0	0	0	0	0	0	0	0	0	0	0	0	0	0	0	0	0	0	0	0	0	0	0	0	0
g_Bulleidia	0	0	0	0	0	0	0	0	0	0	0	0	0	0	0	0	0	0	0	0	0	0	0	0	0	0	0	0	0	0	0	0	0	0	0	0	0	0	0	0	0	0	0	0	0	0	0	0	0
g_Butyricicoccus	0	0	0	0	0	0	0	0	0	0	0	0	0	0	0	0	0	0	0	0	0	0	0	0	0	0	0	0	0	0	0	0	0	0	0	0	0	0	0	0	0	0	0	0	0	0	0	0	0
g_Butyricimonas	0	0	0	0	0	0	0	0	0	0	0	0	0	0	0	0	0	0	0	0	0	0	0	0	0	0	0	0	0	0	0	0	0	0	0	0	0	0	0	0	0	0	0	0	0	0	0	0	0
g_Butyrivibrio	0	0	0	0	0	0	0	0	0	0	0	0	0	0	0	0	0	0	0	0	0	0	0	0	0	0	0	0	0	0	0	0	0	0	0	0	0	0	0	0	0	0	0	0	0	0	0	0	0
g_Campylobacter	0	0	0.031649	0.010038	0.023286	0.036995	0.020082	0	0.091138	0.013618	0	0	0.017049	0.014381	0.087922	0.010924	0	0	0	0	0.04837	0	0	0.010804	0	0	0	0	0	0	0.029236	0	0.013216	0.010363	0.010005	0	0.014508	0	0.010521	0	0.118227	0	0	0.064042	0	0.011065	0	0.012203	0
g_Candidatus Stoquefichus	0	0	0	0	0	0	0	0	0	0	0	0	0	0	0	0	0	0	0	0	0	0	0	0	0	0	0	0	0	0	0	0	0	0	0	0	0	0	0	0	0	0	0	0	0	0	0	0	0
g_Capnocytophaga	0	0.047619	0.037825	0	0.034423	0	0	0	0.012136	0.011255	0.010633	0.033148	0	0.0927	0.010984	0.04568	0	0.01313	0	0	0	0	0.121278	0	0.039428	0	0	0.09375	0.097022	0.356222	0.012242	0	0	0.010599	0.048298	0	0.019769	0.017857	0	0.026313	0	0	0	0.171925	0	0	0.073295	0.034914	0
g_Cardiobacterium	0	0	0	0	0	0	0	0	0	0	0	0	0	0	0	0	0	0	0	0	0	0	0	0	0	0	0	0	0	0	0	0	0	0	0	0	0	0	0	0	0	0	0	0	0	0	0	0	0
g_Catabacter	0	0	0	0	0	0	0	0	0	0	0	0	0	0	0	0	0	0	0	0	0	0	0	0	0	0	0	0	0	0	0	0	0	0	0	0	0	0	0	0	0	0	0	0	0	0	0	0	0
g_Catenibacterium	0	0	0	0	0	0	0	0	0	0	0	0	0	0	0	0	0	0	0	0	0	0	0	0	0	0	0	0	0	0	0	0	0	0	0	0	0	0	0	0	0	0	0	0	0	0	0	0	0
g_Catonella	0	0	0	0.02139	0	0	0	0	0	0	0.053277	0	0	0	0	0.015889	0	0	0	0	0	0	0	0	0	0	0	0	0	0	0	0	0	0.069084	0	0	0.012378	0	0	0	0	0	0	0.090143	0	0	0	0	0
g_Centipeda	0	0	0	0	0	0	0	0	0	0	0	0	0	0	0	0	0	0	0	0	0	0	0	0	0	0	0	0.039474	0	0	0	0	0	0	0	0.010087	0	0	0	0	0	0	0	0	0	0	0	0	0
g_Christensenella	0	0	0	0	0	0	0	0	0	0	0	0	0	0	0	0	0	0	0	0	0	0	0	0	0	0	0	0	0	0	0	0	0	0	0	0	0	0	0	0	0	0	0	0	0	0	0	0	0
g_Chryseobacterium	0	0	0	0	0	0	0	0	0	0	0	0	0	0	0	0	0	0	0	0	0	0	0	0	0	0	0	0	0	0	0	0	0	0	0	0	0	0	0	0	0	0	0	0	0	0	0	0	0
g_Citrobacter	0	0	0	0	0	0	0	0	0	0	0	0	0	0	0	0	0	0	0	0	0	0	0	0	0	0	0	0	0	0	0	0	0	0	0	0	0	0	0	0	0	0	0	0	0	0	0	0	0
g_Cloacibacillus	0	0	0	0	0	0	0	0	0	0	0	0	0	0	0	0	0	0	0	0	0	0	0	0	0	0	0	0	0	0	0	0	0	0	0	0	0	0	0	0	0	0	0	0	0	0	0	0	0
g_Clostridioides	0	0	0	0	0	0	0	0	0	0	0	0	0	0	0	0	0	0	0	0	0	0	0	0	0	0	0	0	0	0	0	0	0	0	0	0	0	0	0	0	0	0	0	0	0	0	0	0	0
g_Clostridium	0	0	0	0	0	0	0	0	0	0	0	0	0	0	0	0	0	0	0	0	0	0	0	0	0	0	0	0	0	0	0	0	0	0	0	0	0	0	0	0	0	0	0	0	0	0	0	0	0
g_Colibacter	0	0	0	0	0	0	0	0	0	0	0	0	0	0	0	0	0	0	0	0	0	0	0	0	0	0	0	0	0	0	0	0	0	0	0	0	0	0	0	0	0	0	0	0	0	0	0	0	0
g_Collinsella	0	0	0	0	0	0	0	0	0	0	0	0	0	0	0	0	0	0	0	0	0	0	0	0	0	0	0	0	0	0	0	0	0	0	0	0	0	0	0	0	0	0	0	0	0	0	0	0	0
g_Comamonas	0	0	0	0	0	0	0	0	0	0	0	0	0	0	0	0	0	0	0	0	0	0	0	0	0	0	0	0	0	0	0	0	0	0	0	0	0	0	0	0	0	0	0	0	0	0	0	0	0
g_Coprobacillus	0	0	0	0	0	0	0	0	0	0	0	0	0	0	0	0	0	0	0	0	0	0	0	0	0	0	0	0	0	0	0	0	0	0	0	0	0	0	0	0	0	0	0	0	0	0	0	0	0
g_Coprobacter	0	0	0	0	0	0	0	0	0	0	0	0	0	0	0	0	0	0	0	0	0	0	0	0	0	0	0	0	0	0	0	0	0	0	0	0	0	0	0	0	0	0	0	0	0	0	0	0	0
g_Coprococcus	0	0	0	0	0	0	0	0	0	0	0	0	0	0	0	0	0	0	0	0	0	0	0	0	0	0	0	0	0	0	0	0	0	0	0	0	0	0	0	0	0	0	0	0	0	0	0	0	0
g_Corynebacterium	0	0	0	0	0	0	0	0	0	0	0	0	0	0	0	0	0	0	0	0	0	0	0	0	0	0	0	0	0	0	0	0	0	0	0	0	0	0	0	0	0	0	0	0	0	0	0	0	0
g_Criibacterium	0	0	0	0	0	0	0	0	0	0	0	0	0	0	0	0	0	0	0	0	0	0	0	0	0	0	0	0	0	0	0	0	0	0	0	0	0	0	0	0	0	0	0	0	0	0	0	0	0
g_Cryptobacterium	0	0	0	0	0	0	0	0	0	0	0	0	0	0	0	0	0	0	0	0	0	0	0	0	0	0	0	0	0	0	0	0	0	0	0	0	0	0	0	0	0	0	0	0	0	0	0.011596	0	0
g_Culturomica	0	0	0	0	0	0	0	0	0	0	0	0	0	0	0	0	0	0	0	0	0	0	0	0	0	0	0	0	0	0	0	0	0	0	0	0	0	0	0	0	0	0	0	0	0	0	0	0	0
g_Delftia	0	0	0	0	0	0	0	0	0	0	0	0	0	0	0	0	0	0	0	0	0	0	0	0	0	0	0	0	0	0	0	0	0	0	0	0	0	0	0	0	0	0	0	0	0	0	0	0	0
g_Desulfovibrio	0	0	0	0	0	0	0	0	0	0	0	0	0	0	0	0	0	0	0	0	0	0	0	0	0	0	0	0	0	0	0	0	0	0	0	0	0	0	0	0	0	0	0	0	0	0	0	0	0
g_Dialister	0.055515	0	0	0.016663	0	0	0	0	0	0	0.010064	0	0	0.011139	0	0	0	0.011887	0.026658	0	0	0	0	0	0	0	0	0	0	0	0	0	0.017621	0	0	0	0	0	0	0.011419	0	0	0	0	0.020991	0	0	0.022214	0
g_Dielma	0	0	0	0	0	0	0	0	0	0	0	0	0	0	0	0	0	0	0	0	0	0	0	0	0	0	0	0	0	0	0	0	0	0	0	0	0	0	0	0	0	0	0	0	0	0	0	0	0
g_Dietzia	0	0	0	0	0	0	0	0	0	0	0	0	0	0	0	0	0	0	0	0	0	0	0	0	0	0	0	0	0	0	0	0	0	0	0	0	0	0	0	0	0	0	0	0	0	0	0	0	0
g_Dorea	0	0	0	0	0	0	0	0	0	0	0	0	0	0	0	0	0	0	0	0	0	0	0	0	0	0	0	0	0	0	0	0	0	0	0	0	0	0	0	0	0	0	0	0	0	0	0	0	0
g_Duodenibacillus	0	0	0	0	0	0	0	0	0	0	0	0	0	0	0	0	0	0	0	0	0	0	0	0	0	0	0	0	0	0	0	0	0	0	0	0	0	0	0	0	0	0	0	0	0	0	0	0	0
g_Eggerthella	0	0	0	0	0	0	0	0	0	0	0	0	0	0	0	0	0	0	0	0	0	0	0	0	0	0	0	0	0	0	0	0	0	0	0	0	0	0	0	0	0	0	0	0	0	0	0	0	0
g_Eggerthia	0	0	0	0	0	0	0	0	0	0	0	0	0	0	0	0	0	0	0	0	0	0	0	0	0	0	0	0	0	0	0	0	0	0.010508	0	0	0	0	0	0	0	0	0	0	0	0	0	0	0
g_Eikenella	0	0.095238	0.014056	0	0	0	0	0	0.015342	0	0	0	0	0	0.015918	0	0	0	0	0	0	0	0	0	0	0	0	0	0	0	0	0.036071	0	0	0	0	0	0	0	0	0	0	0	0	0	0	0	0	0
g_Eisenbergiella	0	0	0	0	0	0	0	0	0	0	0	0	0	0	0	0	0	0	0	0	0	0	0	0	0	0	0	0	0	0	0	0	0	0	0	0	0	0	0	0	0	0	0	0	0	0	0	0	0
g_Emergencia	0	0	0	0	0	0	0	0	0	0	0	0	0	0	0	0	0	0	0	0	0	0	0	0	0	0	0	0	0	0	0	0	0	0	0	0	0	0	0	0	0	0	0	0	0	0	0	0	0
g_Empedobacter	0	0	0	0	0	0	0	0	0	0	0	0	0	0	0	0	0	0	0	0	0	0	0	0	0	0	0	0	0	0	0	0	0	0	0	0	0	0	0	0	0	0	0	0	0	0	0	0	0
g_Ensifer	0	0	0	0	0	0	0	0	0	0	0	0	0	0	0	0	0	0	0	0	0	0	0	0	0	0	0	0	0	0	0	0	0	0	0	0	0	0	0	0	0	0	0	0	0	0	0	0	0
g_Enterobacter	0	0	0	0	0	0	0	0	0	0	0	0	0	0	0	0	0	0	0	0	0	0	0	0	0	0	0	0	0	0	0	0	0	0	0	0	0	0	0	0	0	0	0	0	0	0	0	0	0
g_Enterococcus	0	0	0	0	0	0	0	0	0	0	0	0	0	0	0	0	0	0	0	0	0	0	0	0	0	0	0	0	0	0	0	0	0	0	0	0	0	0	0	0	0	0	0	0	0	0	0	0	0
g_Erysipelatoclostridium	0	0	0	0	0	0	0	0	0	0	0	0	0	0	0	0	0	0	0	0	0	0	0	0	0	0	0	0	0	0	0	0	0	0	0	0	0	0	0	0	0	0	0	0	0	0	0	0	0
g_Escherichia	0	0	0	0	0	0	0	0	0	0	0	0	0	0	0	0	0	0	0	0	0	0	0	0	0	0	0	0	0	0.012848	0	0	0	0	0	0	0	0	0	0	0	0	0	0	0	0	0	0	0
g_Eubacterium	0	0	0	0	0	0	0	0	0	0	0	0	0	0	0	0	0	0	0	0	0	0	0	0	0	0	0	0	0	0	0	0	0	0	0	0	0	0	0	0	0	0	0	0	0	0	0	0	0
g_Ezakiella	0	0	0	0	0	0	0	0	0	0	0	0	0	0	0	0	0	0	0	0	0	0	0	0	0	0	0	0	0	0	0	0	0	0	0	0	0	0	0	0	0	0	0	0	0	0	0	0	0
g_Faecalibacterium	0	0	0	0	0	0	0	0	0	0	0	0	0	0	0	0	0	0	0	0	0	0	0	0	0	0	0	0	0	0	0	0	0	0	0	0	0	0	0	0	0	0	0	0	0	0	0	0	0
g_Faecalibaculum	0	0	0	0	0	0	0	0	0	0	0	0	0	0	0	0	0	0	0	0	0	0	0	0	0	0	0	0	0	0	0	0	0	0	0	0	0	0	0	0	0	0	0	0	0	0	0	0	0
g_Faecalicoccus	0	0	0	0	0	0	0	0	0	0	0	0	0	0	0	0	0	0	0	0	0	0	0	0	0	0	0	0	0	0	0	0	0	0	0	0	0	0	0	0	0	0	0	0	0	0	0	0	0
g_Faecalitalea	0	0	0	0	0	0	0	0	0	0	0	0	0	0	0	0	0	0	0	0	0	0	0	0	0	0	0	0	0	0	0	0	0	0	0	0	0	0	0	0	0	0	0	0	0	0	0	0	0
g_Fenollaria	0	0	0	0	0	0	0	0	0	0	0	0	0	0	0	0	0	0	0	0	0	0	0	0	0	0	0	0	0	0	0	0	0	0	0	0	0	0	0	0	0	0	0	0	0	0	0	0	0
g_Filifactor	0	0	0	0	0	0	0	0	0	0	0.018737	0	0	0	0	0	0	0	0	0	0.021699	0	0	0	0	0	0.018856	0	0	0	0	0	0	0.054846	0	0	0	0	0	0	0	0	0	0	0	0	0	0	0
g_Fournierella	0	0	0	0	0	0	0	0	0	0	0	0	0	0	0	0	0	0	0	0	0	0	0	0	0	0	0	0	0	0	0	0	0	0	0	0	0	0	0	0	0	0	0	0	0	0	0	0	0
g_Fusicatenibacter	0	0	0	0	0	0	0	0	0	0	0	0	0	0	0	0	0	0	0	0	0	0	0	0	0	0	0	0	0	0	0	0	0	0	0	0	0	0	0	0	0	0	0	0	0	0	0	0	0
g_Fusobacterium	0.06649	0.02381	0.130862	0.044268	0	0.174962	0.076649	0.020424	0.114266	0.040383	0.03539	0.049535	0	0.057577	0.040963	0.086395	0	0.14987	0.152925	0.111869	0.040662	0.17286	0.164064	0.514535	0	0.012529	0.276608	0.034539	0.160423	0.030345	0.211388	0.093405	0.088106	0.148433	0.056923	0.021856	0.335352	0.309524	0.417245	0.12908	0.039409	0	0.010831	0.190328	0	0.884898	0.067551	0.027543	0.122004
g_Gabonia	0	0	0	0	0	0	0	0	0	0	0	0	0	0	0	0	0	0	0	0	0	0	0	0	0	0	0	0	0	0	0	0	0	0	0	0	0	0	0	0	0	0	0	0	0	0	0	0	0
g_Gabonibacter	0	0	0	0	0	0	0	0	0	0	0	0	0	0	0	0	0	0	0	0	0	0	0	0	0	0	0	0	0	0	0	0	0	0	0	0	0	0	0	0	0	0	0	0	0	0	0	0	0
g_Gardnerella	0	0	0	0	0	0	0	0	0	0	0	0	0	0	0	0	0	0	0	0	0	0	0	0	0	0	0	0	0	0	0	0	0	0	0	0	0	0	0	0	0	0	0	0	0	0	0	0	0
g_Gemella	0.025426	0	0.02858	0	0.010124	0	0	0.055876	0	0	0	0.027804	0	0	0	0	0.179867	0	0	0	0	0	0	0.012886	0	0	0	0	0.025937	0	0	0	0.017621	0.014621	0	0.01345	0	0	0	0	0	0	0	0	0.033585	0	0	0	0
g_Gordonia	0	0	0	0	0	0	0	0	0	0	0	0	0	0	0	0	0	0	0	0	0	0	0	0	0	0	0	0	0	0	0	0	0	0	0	0	0	0	0	0	0	0	0	0	0	0	0	0	0
g_Gordonibacter	0	0	0	0	0	0	0	0	0	0	0	0	0	0	0	0	0	0	0	0	0	0	0	0	0	0	0	0	0	0	0	0	0	0	0	0	0	0	0	0	0	0	0	0	0	0	0	0	0
g_Granulicatella	0	0	0	0	0	0	0	0	0	0	0	0.010174	0	0.032085	0	0	0.191518	0	0	0	0	0	0	0	0	0	0	0	0	0	0	0	0	0	0	0.010087	0	0	0	0	0	0	0	0	0.268682	0	0	0	0
g_Gulbenkiania	0	0	0	0	0	0	0	0	0	0	0	0	0	0	0	0	0	0	0	0	0	0	0	0	0	0	0	0	0	0	0	0	0	0	0	0	0	0	0	0	0	0	0	0	0	0	0	0	0
g_Haemophilus	0	0	0.022755	0.077898	0	0	0.067954	0.146499	0	0.01778	0	0.046779	0	0.036927	0.03051	0.024826	0	0	0	0	0	0.162637	0	0.204226	0.078176	0.023773	0	0	0	0.013193	0.052685	0.057019	0.026432	0	0.069342	0.028581	0.055614	0	0.088066	0.026809	0.064039	0	0.014051	0.026796	0.172124	0	0	0	0
g_Helcococcus	0	0	0	0	0	0	0	0	0	0	0	0	0	0	0	0	0	0	0	0	0	0	0	0	0	0	0	0	0	0	0	0	0	0	0	0	0	0	0	0	0	0	0	0	0	0	0	0	0
g_Helicobacter	0	0	0	0	0	0	0	0	0	0	0	0	0	0	0	0	0	0	0	0	0	0	0	0	0	0	0	0	0	0	0	0	0	0	0	0	0	0	0	0	0	0	0	0	0	0	0	0	0
g_Hespellia	0	0	0	0	0	0	0	0	0	0	0	0	0	0	0	0	0	0	0	0	0	0	0	0	0	0	0	0	0	0	0	0	0	0	0	0	0	0	0	0	0	0	0	0	0	0	0	0	0
g_Histophilus	0	0	0	0	0	0	0	0	0	0	0	0	0	0	0	0	0	0	0	0	0	0	0	0	0	0	0	0	0	0	0	0	0	0	0	0	0	0	0	0	0	0	0	0	0	0	0	0	0
g_Holdemanella	0	0	0	0	0	0	0	0	0	0	0	0	0	0	0	0	0	0	0	0	0	0	0	0	0	0	0	0	0	0	0	0	0	0	0	0	0	0	0	0	0	0	0	0	0	0	0	0	0
g_Holdemania	0	0	0	0	0	0	0	0	0	0	0	0	0	0	0	0	0	0	0	0	0	0	0	0	0	0	0	0	0	0	0	0	0	0	0	0	0	0	0	0	0	0	0	0	0	0	0	0	0
g_Hungatella	0	0	0	0	0	0	0	0	0	0	0	0	0	0	0	0	0	0	0	0	0	0	0	0	0	0	0	0	0	0	0	0	0	0	0	0	0	0	0	0	0	0	0	0	0	0	0	0	0
g_Intestinibacter	0	0	0	0	0	0	0	0	0	0	0	0	0	0	0	0	0	0	0	0	0	0	0	0	0	0	0	0	0	0	0	0	0	0	0	0	0	0	0	0	0	0	0	0	0	0	0	0	0
g_Intestinimonas	0	0	0	0	0	0	0	0	0	0	0	0	0	0	0	0	0	0	0	0	0	0	0	0	0	0	0	0	0	0	0	0	0	0	0	0	0	0	0	0	0	0	0	0	0	0	0	0	0
g_Johnsonella	0	0	0	0	0	0	0	0	0	0	0	0	0	0	0	0	0	0	0	0	0	0	0	0	0	0	0	0	0	0	0	0	0	0	0	0	0	0	0	0	0	0	0	0	0	0	0	0	0
g_Kallipyga	0	0	0	0	0	0	0	0	0	0	0	0	0	0	0	0	0	0	0	0	0	0	0	0	0	0	0	0	0	0	0	0	0	0	0	0	0	0	0	0	0	0	0	0	0	0	0	0	0
g_Kingella	0	0	0	0	0	0	0	0	0	0	0	0	0	0	0	0	0	0	0	0	0	0	0	0	0	0	0	0	0	0	0	0	0	0	0	0	0	0	0	0	0	0	0	0	0	0	0	0	0
g_Klebsiella	0	0	0	0	0	0	0	0	0	0	0	0	0	0	0	0	0	0	0	0	0	0	0	0	0	0	0	0	0	0	0	0	0	0	0	0	0	0	0	0	0	0	0	0	0	0	0	0	0
g_Lachnoanaerobaculum	0	0	0.024333	0	0	0	0	0.010265	0	0	0	0	0	0	0	0	0	0	0	0.01563	0	0	0	0	0	0	0.010266	0	0	0	0	0	0	0	0	0	0.014588	0	0.049571	0.012412	0	0	0	0	0	0	0	0.016635	0.013106
g_Lachnoclostridium	0	0	0	0	0	0	0	0	0	0	0	0	0	0	0	0	0	0	0	0	0	0	0	0	0	0	0	0	0	0	0	0	0	0	0	0	0	0	0	0	0	0	0	0	0	0	0	0	0
g_Lachnospira	0	0	0	0	0	0	0	0	0	0	0	0	0	0	0	0	0	0	0	0	0	0	0	0	0	0	0	0	0	0	0	0	0	0	0	0	0	0	0	0	0	0	0	0	0	0	0	0	0
g_Lactobacillus	0	0	0	0	0.020249	0	0	0	0	0	0	0	0	0	0	0	0	0	0.106239	0	0	0	0	0	0	0.821288	0	0	0	0	0	0	0	0	0	0	0	0	0	0.045675	0	0.102196	0	0	0	0	0.225762	0	0
g_Lactonifactor	0	0	0	0	0	0	0	0	0	0	0	0	0	0	0	0	0	0	0	0	0	0	0	0	0	0	0	0	0	0	0	0	0	0	0	0	0	0	0	0	0	0	0	0	0	0	0	0	0
g_Lagierella	0	0	0	0	0	0	0	0	0	0	0	0	0	0	0	0	0	0	0	0	0	0	0	0	0	0	0	0	0	0	0	0	0	0	0	0	0	0	0	0	0	0	0	0	0	0	0	0	0
g_Lautropia	0	0	0	0	0	0	0	0	0	0	0	0	0	0	0	0	0	0	0	0	0	0	0	0	0	0	0	0	0	0	0	0	0	0	0	0	0	0	0	0	0	0	0	0	0	0	0	0	0
g_Lawsonella	0	0	0	0	0	0	0	0	0	0	0	0	0	0	0	0	0	0	0	0	0	0	0	0	0	0	0	0	0	0	0	0	0	0	0	0	0	0	0	0	0	0	0	0	0	0	0	0	0
g_Leclercia	0	0	0	0	0	0	0	0	0	0	0	0	0	0	0	0	0	0	0	0	0	0	0	0	0	0	0	0	0	0	0	0	0	0	0	0	0	0	0	0	0	0	0	0	0	0	0	0	0
g_Lelliottia	0	0	0	0	0	0	0	0	0	0	0	0	0	0	0	0	0	0	0	0	0	0	0	0	0	0	0	0	0	0	0	0	0	0	0	0	0	0	0	0	0	0	0	0	0	0	0	0	0
g_Leptotrichia	0	0	0.019054	0.013316	0	0.016268	0.018961	0	0	0.062209	0.025051	0.010707	0	0.024875	0	0	0	0	0	0	0	0	0	0	0	0	0.016391	0.044408	0.012488	0.050135	0	0	0	0	0.029669	0.01345	0	0.041667	0	0	0	0	0.010538	0	0	0	0.011703	0	0
g_Levyella	0	0	0	0	0	0	0	0	0	0	0	0	0	0	0	0	0	0	0	0	0	0	0	0	0	0	0	0	0	0	0	0	0	0	0	0	0	0	0	0	0	0	0	0	0	0	0	0	0
g_Libanicoccus	0	0	0	0	0	0	0	0	0	0	0	0	0	0	0	0	0	0	0	0	0	0	0	0	0	0	0	0	0	0	0	0	0	0	0	0	0	0	0	0	0	0	0	0	0	0	0	0	0
g_Mageeibacillus	0	0	0	0	0	0	0	0	0	0	0	0	0	0	0	0	0	0	0	0	0	0	0	0	0	0	0	0	0	0	0	0	0	0	0	0	0	0	0	0	0	0	0	0	0	0	0	0	0
g_Mannheimia	0	0	0	0	0	0	0	0	0	0	0	0	0	0	0	0	0	0	0	0	0	0	0	0	0	0	0	0	0	0	0	0	0	0	0	0	0	0	0	0	0	0	0	0	0	0	0	0	0
g_Marvinbryantia	0	0	0	0	0	0	0	0	0	0	0	0	0	0	0	0	0	0	0	0	0	0	0	0	0	0	0	0	0	0	0	0	0	0	0	0	0	0	0	0	0	0	0	0	0	0	0	0	0
g_Massilioclostridium	0	0	0	0	0	0	0	0	0	0	0	0	0	0	0	0	0	0	0	0	0	0	0	0	0	0	0	0	0	0	0	0	0	0	0	0	0	0	0	0	0	0	0	0	0	0	0	0	0
g_Mediterranea	0	0	0	0	0	0	0	0	0	0	0	0	0	0	0	0	0	0	0	0	0	0	0	0	0	0	0	0	0	0	0	0	0	0	0	0	0	0	0	0	0	0	0	0	0	0	0	0	0
g_Megasphaera	0	0	0	0	0	0	0	0	0	0.022199	0	0	0	0.016912	0	0	0	0	0	0	0	0	0	0	0.019825	0	0	0	0	0	0	0	0	0	0.018974	0	0	0.02381	0	0.024327	0	0	0	0	0	0	0	0.012551	0
g_Merdibacter	0	0	0	0	0	0	0	0	0	0	0	0	0	0	0	0	0	0	0	0	0	0	0	0	0	0	0	0	0	0	0	0	0	0	0	0	0	0	0	0	0	0	0	0	0	0	0	0	0
g_Mitsuokella	0	0	0	0	0	0	0	0	0	0	0	0	0	0	0	0	0	0	0	0	0	0	0	0	0	0	0	0	0	0	0	0	0.026432	0	0	0	0	0	0	0	0	0	0	0	0	0	0	0	0
g_Mobiluncus	0	0	0	0	0	0	0	0	0	0	0	0	0	0	0	0	0	0	0	0	0	0	0	0	0	0	0	0	0	0	0	0	0	0	0	0	0	0	0	0	0	0	0	0	0	0	0	0	0
g_Mogibacterium	0	0	0	0	0	0	0	0	0	0	0	0	0	0	0	0	0	0	0	0	0	0	0	0	0	0	0	0	0	0	0	0	0	0	0	0	0	0	0	0	0	0	0	0	0	0	0	0	0
g_Morococcus	0	0	0	0	0	0	0	0	0	0	0	0	0	0	0	0	0	0	0	0	0	0	0	0	0	0	0	0	0	0	0	0	0	0	0	0	0	0	0	0	0	0	0	0	0	0	0	0	0
g_Murdochiella	0	0	0	0	0	0	0	0	0	0	0	0	0	0	0	0	0	0	0	0	0	0	0	0	0	0	0	0	0	0	0	0	0	0	0	0	0	0	0	0	0	0	0	0	0	0	0	0	0
g_Mycobacterium	0	0	0	0	0	0	0	0	0	0	0	0	0	0	0	0	0	0	0	0	0	0	0	0	0	0	0	0	0	0	0	0	0	0	0	0	0	0	0	0	0	0	0	0	0	0	0	0	0
g_Mycobacteroides	0	0	0	0	0	0	0	0	0	0	0	0	0	0	0	0	0	0	0	0	0	0	0	0	0	0	0	0	0	0	0	0	0	0	0	0	0	0	0	0	0	0	0	0	0	0	0	0	0
g_Mycolicibacterium	0	0	0	0	0	0	0	0	0	0	0	0	0	0	0	0	0	0	0	0	0	0	0	0	0	0	0	0	0	0	0	0	0	0	0	0	0	0	0	0	0	0	0	0	0	0	0	0	0
g_Mycoplasma	0	0	0.038273	0	0	0	0	0	0	0	0	0	0	0	0	0	0	0	0	0	0	0	0	0	0	0	0	0	0	0.014513	0	0	0	0	0	0	0	0	0	0	0	0	0	0	0.146935	0	0	0	0
g_Necropsobacter	0	0	0	0	0	0	0	0	0	0	0	0	0	0	0	0	0	0	0	0	0	0	0	0	0	0	0	0	0	0	0	0	0	0	0	0	0	0	0	0	0	0	0	0	0	0	0	0	0
g_Negativibacillus	0	0	0	0	0	0	0	0	0	0	0	0	0	0	0	0	0	0	0	0	0	0	0	0	0	0	0	0	0	0	0	0	0	0	0	0	0	0	0	0	0	0	0	0	0	0	0	0	0
g_Neglecta	0	0	0	0	0	0	0	0	0	0	0	0	0	0	0	0	0	0	0	0	0	0	0	0	0	0	0	0	0	0	0	0	0	0	0	0	0	0	0	0	0	0	0	0	0	0	0	0	0
g_Neisseria	0	0	0.097476	0	0.012149	0	0.187413	0.010336	0	0.094628	0	0.251807	0	0	0.122188	0.055611	0.032769	0	0	0	0	0.011108	0	0.014795	0	0	0	0.066612	0	0.046177	0	0	0.017621	0.010193	0.025184	0	0.014682	0	0	0	0.059113	0	0	0	0	0	0.117791	0	0
g_Neofamilia	0	0	0	0	0	0	0	0	0	0	0	0	0	0	0	0	0	0	0	0	0	0	0	0	0	0	0	0	0	0	0	0	0	0	0	0	0	0	0	0	0	0	0	0	0	0	0	0	0
g_Odoribacter	0	0	0	0	0	0	0	0	0	0	0	0	0	0	0	0	0	0	0	0	0	0	0	0	0	0	0	0	0	0	0	0	0	0	0	0	0	0	0	0	0	0	0	0	0	0	0	0	0
g_Olsenella	0	0.02381	0	0	0	0	0	0	0	0	0.015557	0	0	0	0	0	0	0	0	0	0	0	0	0	0	0	0	0	0	0	0	0	0	0	0	0	0	0	0	0	0	0	0	0	0	0	0	0	0
g_Oribacterium	0.029084	0	0	0	0	0.054956	0.031503	0	0	0.020429	0	0	0	0.012647	0	0.018868	0	0.020045	0	0	0	0	0	0	0.031226	0	0	0	0.039385	0	0	0	0	0	0.01173	0	0	0.011905	0	0	0	0	0.015222	0	0	0.026072	0	0.01539	0
g_Oscillibacter	0	0	0	0	0	0	0	0	0	0	0	0	0	0	0	0	0	0	0	0	0	0	0	0	0	0	0	0	0	0	0	0	0	0	0	0	0	0	0	0	0	0	0	0	0	0	0	0	0
g_Ottowia	0	0	0	0	0	0	0	0	0	0	0	0	0	0	0	0	0	0	0	0	0	0	0	0	0	0	0	0	0	0	0	0	0	0	0	0	0	0	0	0	0	0	0	0	0	0	0	0	0
g_Parabacteroides	0	0	0	0	0	0	0	0	0	0	0	0	0	0	0	0	0	0	0	0	0	0	0	0	0	0	0	0	0	0	0	0	0	0	0	0	0	0	0	0	0	0	0	0	0	0	0	0	0
g_Paracoccus	0	0	0	0	0	0	0	0	0	0	0	0	0	0	0	0	0	0	0	0	0	0	0	0	0	0	0	0	0	0	0	0	0	0	0	0	0	0	0	0	0	0	0	0	0	0	0	0	0
g_Paraprevotella	0	0	0	0	0	0	0	0	0	0	0	0	0	0	0	0	0	0	0	0	0	0	0	0	0	0	0	0	0	0	0	0	0	0	0	0	0	0	0	0	0	0	0	0	0	0	0	0	0
g_Parascardovia	0	0	0	0	0	0	0	0	0	0	0	0	0	0	0	0	0	0	0	0	0	0	0	0	0	0	0	0	0	0	0	0	0	0	0	0	0	0	0	0	0	0	0	0	0	0	0	0	0
g_Parasutterella	0	0	0	0	0	0	0	0	0	0	0	0	0	0	0	0	0	0	0	0	0	0	0	0	0	0	0	0	0	0	0	0	0	0	0	0	0	0	0	0	0	0	0	0	0	0	0	0	0
g_Parvimonas	0.033474	0.02381	0.068383	0	0.012149	0.011024	0	0	0.014655	0	0.014397	0.039828	0	0	0	0.011917	0	0.028591	0	0	0.012281	0	0.011048	0	0.0166	0	0	0.024671	0.053794	0	0	0.018357	0	0.023856	0	0	0	0.011905	0.083154	0.02383	0	0	0	0	0	0	0	0	0.015617
g_Pasteurella	0	0	0	0	0	0	0	0	0	0	0	0	0	0	0	0	0	0	0	0	0	0	0	0	0	0	0	0	0	0	0	0	0	0	0	0	0	0	0	0	0	0	0	0	0	0	0	0	0
g_Pedobacter	0	0	0	0	0	0	0	0	0	0	0	0	0	0	0	0	0	0	0	0	0	0	0	0	0	0	0	0	0	0	0	0	0	0	0	0	0	0	0	0	0	0	0	0	0	0	0	0	0
g_Peptoanaerobacter	0	0.02381	0	0	0	0	0	0	0	0	0	0	0	0	0	0	0	0	0	0	0.010627	0	0	0	0	0	0.136613	0	0	0	0	0	0	0	0	0	0	0	0	0	0	0	0	0	0	0	0	0	0
g_Peptoniphilus	0.012987	0	0.013686	0	0	0	0	0	0	0	0	0	0	0	0.049016	0	0	0	0	0	0	0	0	0	0.014345	0	0	0	0	0	0	0	0	0	0	0	0	0	0	0	0.108374	0	0	0	0	0	0	0	0
g_Peptostreptococcus	0	0.02381	0.023086	0	0.020249	0	0	0	0	0	0.035784	0.011323	0	0	0	0	0	0	0	0	0	0	0.017905	0	0	0	0.012138	0	0	0	0	0	0.035242	0.04102	0	0	0	0	0.01635	0	0	0	0	0	0	0	0	0	0
g_Petrimonas	0	0	0	0	0	0	0	0	0	0	0	0	0	0	0	0	0	0	0	0	0	0	0	0	0	0	0	0	0	0	0	0	0	0	0	0	0	0	0	0	0	0	0	0	0	0	0	0	0
g_Phascolarctobacterium	0	0	0	0	0	0	0	0	0	0	0	0	0	0	0	0	0	0	0	0	0	0	0	0	0	0	0	0	0	0	0	0	0	0	0	0	0	0	0	0	0	0	0	0	0	0	0	0	0
g_Phocaeicola	0	0	0	0	0	0	0	0	0	0	0	0	0	0	0	0	0	0	0	0	0	0	0	0	0	0	0	0	0	0	0	0	0	0	0	0	0	0	0	0	0	0	0	0	0	0	0	0	0
g_Phocea	0	0	0	0	0	0	0	0	0	0	0	0	0	0	0	0	0	0	0	0	0	0	0	0	0	0	0	0	0	0	0	0	0	0	0	0	0	0	0	0	0	0	0	0	0	0	0	0	0
g_Polynucleobacter	0	0	0	0	0	0	0	0	0	0	0	0	0	0	0	0	0	0	0	0	0	0	0	0	0	0	0	0	0	0	0	0	0	0	0	0	0	0	0	0	0	0	0	0	0	0	0	0	0
g_Porphyromonas	0	0.035714	0.090037	0	0.101243	0	0.019349	0	0.052668	0	0.019892	0	0	0.084233	0.091636	0	0	0	0	0	0	0	0.029024	0.022431	0	0	0	0.404605	0	0.023748	0.014314	0.143326	0	0.041012	0.026219	0	0.174829	0	0	0	0.1133	0	0	0	0	0	0	0	0
g_Prevotella	0.510705	0.380952	0.146828	0.287031	0.158952	0.267821	0.196362	0.061661	0.453172	0.276166	0.266494	0.168637	0.216929	0.087524	0.467031	0.286991	0	0.430031	0.655946	0.834164	0.101368	0.45646	0.189323	0.112808	0.551684	0.078081	0.232893	0.098684	0.145053	0.227211	0.351582	0.452634	0.348018	0.144097	0.174563	0.097512	0.266711	0.446429	0.099509	0.240784	0.364532	0.095726	0.474693	0.019834	0	0.052664	0.10755	0.565254	0.811829
g_Prevotellamassilia	0	0	0	0	0	0	0	0	0	0	0	0	0	0	0	0	0	0	0	0	0	0	0	0	0	0	0	0	0	0	0	0	0	0	0	0	0	0	0	0	0	0	0	0	0	0	0	0	0
g_Propionibacterium	0	0.071429	0	0	0	0	0	0	0	0	0	0	0	0	0	0	0	0	0	0	0	0	0	0	0	0	0	0	0	0	0	0	0.035242	0	0	0	0	0	0	0	0	0	0	0	0	0	0	0	0
g_Pseudoflavonifractor	0	0	0	0	0	0	0	0	0	0	0	0	0	0	0	0	0	0	0	0	0	0	0	0	0	0	0	0	0	0	0	0	0	0	0	0	0	0	0	0	0	0	0	0	0	0	0	0	0
g_Pseudomonas	0	0	0	0	0	0	0	0	0	0	0	0	0	0	0	0	0.172735	0	0	0	0	0	0	0	0	0	0	0	0	0	0	0	0	0	0	0	0	0	0	0	0	0	0	0	0	0	0	0	0
g_Pseudopropionibacterium	0	0	0	0	0	0	0	0	0	0	0	0	0	0	0	0	0	0	0	0	0	0	0	0	0	0	0	0.024671	0	0	0	0	0	0	0	0	0	0	0	0	0	0	0	0	0	0	0	0	0
g_Pseudoramibacter	0	0	0	0	0	0	0	0	0	0	0	0	0	0	0	0	0	0	0	0	0	0	0	0	0	0	0	0	0	0	0	0	0	0	0	0	0	0	0	0	0	0	0	0	0	0	0	0	0
g_Psychrobacter	0	0	0	0	0	0	0	0	0	0	0	0	0	0	0	0	0	0	0	0	0	0	0	0	0	0	0	0	0	0	0	0	0	0	0	0	0	0	0	0	0	0	0	0	0	0	0	0	0
g_Pyramidobacter	0	0	0	0	0	0	0	0	0	0	0	0	0	0	0	0	0	0	0	0	0	0	0	0	0	0	0	0	0	0	0	0	0	0	0	0	0	0	0	0	0	0	0	0	0	0	0	0	0
g_Raoultella	0	0	0	0	0	0	0	0	0	0	0	0	0	0	0	0	0	0	0	0	0	0	0	0	0	0	0	0	0	0	0	0	0	0	0	0	0	0	0	0	0	0	0	0	0	0	0	0	0
g_Rikenella	0	0	0	0	0	0	0	0	0	0	0	0	0	0	0	0	0	0	0	0	0	0	0	0	0	0	0	0	0	0	0	0	0	0	0	0	0	0	0	0	0	0	0	0	0	0	0	0	0
g_Robinsoniella	0	0	0	0	0	0	0	0	0	0	0	0	0	0	0	0	0	0	0	0	0	0	0	0	0	0	0	0	0	0	0	0	0	0	0	0	0	0	0	0	0	0	0	0	0	0	0	0	0
g_Romboutsia	0	0	0	0	0	0	0	0	0	0	0	0	0	0	0	0	0	0	0	0	0	0	0	0	0	0	0	0	0	0	0	0	0	0	0	0	0	0	0	0	0	0	0	0	0	0	0	0	0
g_Roseburia	0	0	0	0	0	0	0	0	0	0	0	0	0	0	0	0	0	0	0	0	0	0	0	0	0	0	0	0	0	0	0	0	0	0	0	0	0	0	0	0	0	0	0	0	0.025189	0	0	0	0
g_Rothia	0.011158	0.035714	0	0.092302	0.021261	0.069857	0.023753	0.302204	0	0.049137	0	0.047003	0.150829	0	0	0.033764	0	0.016082	0	0	0	0	0	0.011368	0.017014	0	0	0	0	0.042219	0	0	0	0	0.028151	0.100875	0	0	0	0	0	0.089199	0.031854	0	0	0	0	0	0
g_Ruminococcus	0	0	0	0	0	0	0	0	0	0	0	0	0	0	0	0	0	0	0	0	0	0	0	0	0	0	0	0	0	0	0	0	0	0	0	0	0	0	0	0	0	0	0	0	0	0	0	0	0
g_Ruthenibacterium	0	0	0	0	0	0	0	0	0	0	0	0	0	0	0	0	0	0	0	0	0	0	0	0	0	0	0	0	0	0	0	0	0	0	0	0	0	0	0	0	0	0	0	0	0	0	0	0	0
g_Sanguibacteroides	0	0	0	0	0	0	0	0	0	0	0	0	0	0	0	0	0	0	0	0	0	0	0	0	0	0	0	0	0	0	0	0	0	0	0	0	0	0	0	0	0	0	0	0	0	0	0	0	0
g_Scardovia	0	0	0	0	0	0	0	0	0	0	0	0	0	0	0	0	0	0	0	0	0	0	0	0	0	0	0	0	0	0	0	0	0	0	0	0	0	0	0	0	0	0	0	0	0	0	0	0	0
g_Selenomonas	0	0.02381	0	0.046523	0.014174	0	0	0	0	0	0.019597	0	0	0	0	0.049652	0	0	0	0	0	0	0	0	0	0	0	0.027138	0	0	0.060238	0.047586	0.048458	0.010692	0	0.043712	0	0	0	0.013404	0	0	0	0	0	0	0	0	0
g_Sellimonas	0	0	0	0	0	0	0	0	0	0	0	0	0	0	0	0	0	0	0	0	0	0	0	0	0	0	0	0	0	0	0	0	0	0	0	0	0	0	0	0	0	0	0	0	0	0	0	0	0
g_Senegalimassilia	0	0	0	0	0	0	0	0	0	0	0	0	0	0	0	0	0	0	0	0	0	0	0	0	0	0	0	0	0	0	0	0	0	0	0	0	0	0	0	0	0	0	0	0	0	0	0	0	0
g_Sharpea	0	0	0	0	0	0	0	0	0	0	0	0	0	0	0	0	0	0	0	0	0	0	0	0	0	0	0	0	0	0	0	0	0	0	0	0	0	0	0	0	0	0	0	0	0	0	0	0	0
g_Shigella	0	0	0	0	0	0	0	0	0	0	0	0	0	0	0	0	0	0	0	0	0	0	0	0	0	0	0	0	0	0	0	0	0	0	0	0	0	0	0	0	0	0	0	0	0	0	0	0	0
g_Shuttleworthia	0	0	0	0	0	0.014369	0	0	0	0	0	0	0	0.017671	0	0	0	0	0	0	0	0	0	0	0	0	0	0	0	0	0	0	0	0	0	0	0	0	0	0	0	0	0	0	0	0	0	0	0
g_Simonsiella	0	0	0	0	0	0	0	0	0	0	0	0	0	0	0	0	0	0	0	0	0	0	0	0	0	0	0	0	0	0	0	0	0	0	0	0	0	0	0	0	0	0	0	0	0	0	0	0	0
g_Sinorhizobium	0	0	0	0	0	0	0	0	0	0	0	0	0	0	0	0	0	0	0	0	0	0	0	0	0	0	0	0	0	0	0	0	0	0	0	0	0	0	0	0	0	0	0	0	0	0	0	0	0
g_Slackia	0	0	0	0	0	0	0	0	0	0	0	0	0	0	0	0	0	0	0	0	0	0	0	0	0	0	0	0	0	0	0	0	0	0	0	0	0	0	0	0	0	0	0	0	0	0	0	0	0
g_Sneathia	0	0	0	0	0	0	0	0	0	0	0	0	0	0	0	0	0	0	0	0	0	0	0	0	0	0	0	0	0	0.017151	0	0	0	0	0	0	0	0	0	0	0	0	0	0	0	0	0	0	0
g_Solobacterium	0.022224	0.071429	0	0.010234	0	0	0	0	0.013052	0	0.012538	0.010184	0	0.013348	0	0	0	0.037603	0	0	0	0.01173	0.015627	0	0.014396	0	0	0	0.033622	0	0	0.019196	0	0.024104	0	0	0	0	0	0	0	0	0	0.0125	0	0	0	0	0
g_Staphylococcus	0	0	0	0	0	0	0	0	0	0	0	0	0	0	0	0	0	0	0	0	0	0	0	0	0	0	0	0	0	0	0	0	0	0	0	0	0	0	0	0	0	0	0	0	0	0	0	0	0
g_Stomatobaculum	0	0	0	0	0.011137	0.041785	0	0	0.016258	0	0	0	0	0.010519	0	0	0	0	0	0	0	0	0	0	0.049449	0	0	0	0.013449	0	0	0	0	0	0	0	0	0.011905	0	0	0	0	0	0	0	0	0	0	0
g_Streptobacillus	0	0	0	0	0	0	0	0	0	0	0	0	0	0	0	0	0	0	0	0	0	0	0	0	0	0	0	0	0	0	0	0	0	0	0	0	0	0	0	0	0	0	0	0	0	0	0	0	0
g_Streptococcus	0.091084	0.047619	0.021299	0.115475	0.165027	0.077603	0.079318	0.220573	0.043966	0.106843	0.040937	0.20303	0.227788	0.177052	0	0.083416	0.21859	0.020991	0.016746	0	0	0.048437	0.316281	0.030632	0.094968	0.034493	0	0.014803	0.178674	0.06069	0.180154	0	0.066079	0	0.291115	0.362343	0.031299	0.011905	0.042311	0.079931	0	0.497495	0.227243	0.106124	0.332494	0	0.252324	0.071622	0
g_Subdoligranulum	0	0	0	0	0	0	0	0	0	0	0	0	0	0	0	0	0	0	0	0	0	0	0	0	0	0	0	0	0	0	0	0	0	0	0	0	0	0	0	0	0	0	0	0	0	0	0	0	0
g_Sutterella	0	0	0	0	0	0	0	0	0	0	0	0	0	0	0	0	0	0	0	0	0	0	0	0	0	0	0	0	0	0	0	0	0	0	0	0	0	0	0	0	0	0	0	0	0	0	0	0	0
g_Tannerella	0	0	0.032526	0.013663	0.036448	0	0	0	0	0	0	0	0	0	0	0	0	0	0	0	0	0	0	0	0	0	0	0.034539	0	0.022429	0	0	0	0	0.012764	0	0.011106	0	0	0	0	0	0	0	0	0	0	0	0
g_Tepidiphilus	0	0	0	0	0	0	0	0	0	0	0	0	0	0	0	0	0	0	0	0	0	0	0	0	0	0	0	0	0	0	0	0	0	0	0	0	0	0	0	0	0	0	0	0	0	0	0	0	0
g_Thermosipho	0	0	0	0	0	0	0	0	0	0	0	0	0	0	0	0	0	0	0	0	0	0	0	0	0	0	0	0	0	0	0	0	0	0	0	0	0	0	0	0	0	0	0	0	0	0	0	0	0
g_Tidjanibacter	0	0	0	0	0	0	0	0	0	0	0	0	0	0	0	0	0	0	0	0	0	0	0	0	0	0	0	0	0	0	0	0	0	0	0	0	0	0	0	0	0	0	0	0	0	0	0	0	0
g_Tissierella	0	0	0	0	0	0	0	0	0	0	0	0	0	0	0	0	0	0	0	0	0	0	0	0	0	0	0	0	0	0	0	0	0	0	0	0	0	0	0	0	0	0	0	0	0	0	0	0	0
g_Traorella	0	0	0	0	0	0	0	0	0	0	0	0	0	0	0	0	0	0	0	0	0	0	0	0	0	0	0	0	0	0	0	0	0	0	0	0	0	0	0	0	0	0	0	0	0	0	0	0	0
g_Treponema	0	0.047619	0.036957	0.095983	0.110355	0	0.015213	0	0	0	0.158442	0	0	0.059432	0	0	0	0	0	0	0.728922	0	0	0	0	0	0.175564	0	0	0	0	0.06801	0.088106	0.25896	0	0	0	0	0.077821	0	0	0	0	0.210633	0	0	0	0	0
g_Tyzzerella	0	0	0	0	0	0	0	0	0	0	0	0	0	0	0	0	0	0	0	0	0	0	0	0	0	0	0	0	0	0	0	0	0	0	0	0	0	0	0	0	0	0	0	0	0	0	0	0	0
g_Urmitella	0	0	0	0	0	0	0	0	0	0	0	0	0	0	0	0	0	0	0	0	0	0	0	0	0	0	0	0	0	0	0	0	0	0	0	0	0	0	0	0	0	0	0	0	0	0	0	0	0
g_Varibaculum	0	0	0	0	0	0	0	0	0	0	0	0	0	0	0	0	0	0	0	0	0	0	0	0	0	0	0	0	0	0	0	0	0	0	0	0	0	0	0	0	0	0	0	0	0	0	0	0	0
g_Veillonella	0	0	0.018586	0.039425	0.028348	0.055554	0.136397	0.082298	0	0.147565	0.056824	0.025935	0.190409	0	0	0.064548	0.140544	0.015927	0	0	0	0.066588	0.013951	0.014188	0.043088	0	0	0	0.180596	0.029026	0.033192	0	0.044053	0	0.095561	0.048756	0	0.011905	0.018739	0.060072	0	0.119658	0.108603	0	0	0	0	0.082529	0
g_Xanthomonas	0	0	0	0	0	0	0	0	0	0	0	0	0	0	0	0	0	0	0	0	0	0	0	0	0	0	0	0	0	0	0	0	0	0	0	0	0	0	0	0	0	0	0	0	0	0	0	0	0
o_Acidaminococcales	0	0	0	0	0	0	0	0	0	0	0	0	0	0	0	0	0	0	0	0	0	0	0	0	0	0	0	0	0	0	0	0	0	0	0	0	0	0	0	0	0	0	0	0	0	0	0	0	0
o_Actinomycetales	0	0.021277	0.010696	0.029158	0.103283	0.103405	0.064801	0.061663	0	0.074989	0.060532	0	0.142674	0.129808	0.014347	0.094375	0.01656	0.020386	0	0	0	0	0.020592	0	0	0	0	0.042485	0.020468	0	0	0	0.056386	0	0.029893	0.148036	0	0.021505	0.015166	0.189012	0.027285	0	0.052419	0	0	0	0.021953	0.066593	0
o_Anaerolineales	0	0	0	0	0	0	0	0	0	0	0	0	0	0	0	0	0	0	0	0	0	0	0	0	0	0	0	0	0	0	0	0	0	0	0	0	0	0	0	0	0	0	0	0	0	0	0	0	0
o_Bacillales	0.023676	0	0.02742	0	0.023897	0	0	0.055744	0	0	0	0.031715	0	0	0	0	0.160687	0	0	0	0	0	0	0.012815	0	0	0	0	0.028132	0.011849	0	0	0.014096	0.012869	0	0.024474	0	0	0	0.011012	0	0	0.013854	0	0.034589	0	0	0	0
o_Bacteroidales	0.493354	0.37234	0.310418	0.325564	0.324586	0.264049	0.239283	0.070175	0.510195	0.286305	0.302082	0.181977	0.219366	0.175918	0.544473	0.315567	0	0.589569	0.65821	0.831945	0.117364	0.454638	0.24925	0.137983	0.55532	0.075599	0.299564	0.504667	0.148775	0.274615	0.368242	0.582554	0.398081	0.291534	0.239482	0.143932	0.415495	0.435484	0.132625	0.248613	0.486585	0.104409	0.481204	0.049288	0	0.053596	0.143208	0.560598	0.811507
o_Bifidobacteriales	0	0	0	0	0.010964	0	0	0	0	0	0.031131	0	0	0.010037	0	0.015729	0	0	0.018522	0	0	0	0	0	0	0	0	0	0	0	0	0	0.014096	0	0	0	0	0	0	0	0	0.028393	0	0	0	0	0	0	0
o_Burkholderiales	0	0	0	0	0	0	0	0	0	0	0	0	0	0	0	0	0	0	0	0	0	0	0	0	0	0	0	0	0	0	0	0	0	0	0	0	0	0	0	0	0	0	0	0	0	0	0	0	0
o_Campylobacterales	0	0	0.02988	0	0.022632	0.035701	0.019264	0	0.089532	0.013203	0	0	0.016897	0.014101	0.081457	0.010814	0	0	0	0	0.047209	0	0	0.010606	0	0	0	0	0	0	0.028853	0	0.010572	0	0	0	0.013101	0	0.010367	0	0.109141	0	0	0.063315	0	0.011048	0	0.011734	0
o_Cardiobacteriales	0	0	0	0	0	0	0	0	0	0	0	0	0	0	0	0	0	0	0	0	0	0	0	0	0	0	0	0	0	0	0	0	0	0	0	0	0	0	0	0	0	0	0	0	0	0	0	0	0
o_Caulobacterales	0	0	0	0	0	0	0	0	0	0	0	0	0	0	0	0	0	0	0	0	0	0	0	0	0	0	0	0	0	0	0	0	0	0	0	0	0	0	0	0	0	0	0	0	0	0	0	0	0
o_Clostridiales	0.093228	0.06383	0.068826	0.039581	0.072706	0.144232	0.047259	0.015513	0.04562	0.048025	0.1398	0.030263	0	0.075455	0	0.057018	0	0.033718	0.011238	0.016933	0.057079	0.017327	0.033244	0.024918	0.081852	0	0.198571	0	0.064437	0	0.014624	0.038843	0.045109	0.205648	0.047782	0.024911	0.122939	0.069892	0.085484	0.044836	0	0	0.028643	0.101446	0.032283	0.028937	0.021029	0.069301	0.014737
o_Coriobacteriales	0.049181	0.021277	0	0.014395	0.017712	0.01564	0	0	0	0.01576	0.062045	0	0.042801	0.041014	0	0.021421	0	0.011633	0	0	0	0	0	0	0	0	0	0	0	0	0	0	0	0	0	0	0	0.064516	0	0.0383	0	0.013104	0.010619	0	0	0	0	0	0
o_Corynebacteriales	0	0	0	0	0	0	0	0	0	0	0	0	0	0	0	0	0	0	0	0	0	0	0	0	0	0	0	0	0	0	0	0	0	0	0	0	0	0	0	0	0	0	0	0	0	0	0	0	0
o_Desulfovibrionales	0	0	0	0	0	0	0	0	0	0	0	0	0	0	0	0	0	0	0	0	0	0	0	0	0	0	0	0	0	0	0	0	0	0	0	0	0	0	0	0	0	0	0	0	0	0	0	0	0
o_Eggerthellales	0	0	0	0	0	0	0	0	0	0	0	0	0	0	0	0	0	0	0	0	0	0	0	0	0	0	0	0	0	0	0	0	0	0	0	0	0	0	0	0	0	0	0	0	0	0	0.011286	0	0
o_Enterobacterales	0	0	0	0	0	0	0	0	0	0	0	0	0	0	0	0	0	0	0	0	0	0	0	0	0	0	0	0	0	0.04627	0	0	0	0	0	0.024274	0	0	0	0	0	0	0	0	0	0	0.012715	0	0
o_Erysipelotrichales	0.020727	0.06383	0	0.010282	0	0	0	0	0.012822	0	0.015899	0.010499	0	0.013474	0	0	0	0.038214	0	0	0	0.011494	0.021339	0	0.01437	0	0	0	0.035062	0	0	0.018317	0	0.030592	0	0	0	0	0	0	0	0	0	0.012947	0	0	0	0	0
o_Flavobacteriales	0	0.042553	0.035683	0	0.031881	0	0	0	0.011873	0.010919	0.010209	0.032418	0	0.090881	0.010176	0.045221	0	0.0131	0	0	0	0	0.12002	0	0.039041	0	0	0.085613	0.096656	0.335756	0.012106	0	0	0	0.046157	0	0.017809	0.016129	0	0.027508	0	0	0	0.170132	0	0	0.067543	0.033714	0
o_Fusobacteriales	0.069089	0.021277	0.141947	0.057023	0.011808	0.184758	0.092226	0.029029	0.112927	0.100099	0.058373	0.058877	0	0.081103	0.039917	0.086511	0	0.153942	0.150162	0.110139	0.039932	0.172964	0.171993	0.51063	0	0.011695	0.283953	0.072095	0.17057	0.092298	0.210658	0.090256	0.070482	0.133942	0.082887	0.034876	0.304451	0.33871	0.413345	0.126956	0.03638	0	0.021239	0.188874	0	0.884375	0.073312	0.033333	0.120126
o_Hydrogenophilales	0	0	0	0	0	0	0	0	0	0	0	0	0	0	0	0	0	0	0	0	0	0	0	0	0	0	0	0	0	0	0	0	0	0	0	0	0	0	0	0	0	0	0	0	0	0	0	0	0
o_Lactobacillales	0.091922	0.042553	0.023811	0.121772	0.183023	0.076617	0.08278	0.226836	0.053089	0.106212	0.040959	0.210634	0.234613	0.209594	0	0.083561	0.611995	0.021595	0.122383	0	0	0.052846	0.318277	0.030999	0.094958	0.864952	0	0.013518	0.191417	0.056694	0.179773	0	0.074006	0	0.276891	0.36441	0.028357	0.010753	0.041002	0.123754	0.01819	0.593026	0.225796	0.10611	0.598189	0	0.466043	0.07127	0
o_Micrococcales	0	0.031915	0	0.085384	0	0.06683	0.022673	0.289711	0	0.047605	0	0.045228	0.149474	0	0	0.0174	0	0.011395	0	0	0	0	0	0	0.016846	0	0	0	0	0.022867	0	0	0	0	0.012079	0.060707	0	0	0	0	0	0.061591	0.020803	0	0	0	0	0	0
o_Mycoplasmatales	0	0	0.036112	0	0	0	0	0	0	0	0	0	0	0	0	0	0	0	0	0	0	0	0	0	0	0	0	0	0	0.01372	0	0	0	0	0	0	0	0	0	0	0	0	0	0	0.141239	0	0	0	0
o_Neisseriales	0	0.085106	0.115474	0	0.011808	0	0.186433	0.01061	0.016872	0.094317	0	0.250777	0	0	0.165157	0.058984	0.019604	0	0	0	0	0.016826	0	0.022874	0	0	0	0.065336	0	0.049891	0	0.038382	0.021145	0.012014	0.028279	0	0.0138	0	0	0	0.086403	0	0	0	0	0	0.126268	0	0
o_Pasteurellales	0	0	0.02466	0.078601	0	0	0.067866	0.147783	0.091283	0.018528	0	0.046554	0	0.038052	0.030724	0.024577	0	0	0	0	0	0.165118	0	0.204465	0.078784	0.02533	0	0.011265	0	0.012473	0.053017	0.055841	0.021145	0.014901	0.072811	0.033215	0.051131	0	0.087727	0.026429	0.059118	0	0.015199	0.072056	0.165452	0	0	0	0
o_Propionibacteriales	0	0.148936	0	0	0	0	0	0	0	0	0	0	0	0	0	0	0	0	0	0	0	0	0	0	0	0	0	0.090119	0	0	0	0	0.074006	0	0	0	0	0	0	0	0	0.028393	0	0	0	0	0	0	0
o_Pseudomonadales	0	0	0	0	0	0	0	0	0	0	0	0	0	0	0	0	0.097823	0	0	0	0	0	0	0	0	0	0	0	0	0	0	0	0	0	0	0	0	0	0	0	0	0	0	0	0	0	0	0	0
o_Rhizobiales	0	0	0	0	0	0	0	0	0	0	0	0	0	0	0	0	0	0	0	0	0	0	0	0	0	0	0	0	0	0	0	0	0	0	0	0	0	0	0	0	0	0	0	0	0	0	0	0	0
o_Rhodobacterales	0	0	0	0	0	0	0	0	0	0	0	0	0	0	0	0	0	0	0	0	0	0	0	0	0	0	0	0	0	0	0	0	0	0	0	0	0	0	0	0	0	0	0	0	0	0	0	0	0
o_Selenomonadales	0	0.021277	0	0.048937	0.013776	0	0	0	0	0	0.019913	0	0	0	0	0.058984	0	0	0	0	0	0	0	0	0	0	0	0.06083	0	0	0.059602	0.046373	0.05991	0	0	0.053144	0	0	0	0.013215	0	0	0	0	0	0	0	0	0
o_Sphingobacteriales	0	0	0	0	0	0	0	0	0	0	0	0	0	0	0	0	0	0	0	0	0	0	0	0	0	0	0	0	0	0	0	0	0	0	0	0	0	0	0	0	0	0	0	0	0	0	0	0	0
o_Spirochaetales	0	0.042553	0.034871	0.09491	0.107255	0	0.014589	0	0	0	0.15212	0	0	0.058271	0	0	0	0	0	0	0.709188	0	0	0	0	0	0.169721	0	0	0	0	0.064294	0.070482	0.227291	0	0	0	0	0.076045	0	0	0	0	0.208232	0	0	0	0	0
o_Synergistales	0	0	0	0	0	0	0	0	0	0	0	0	0	0	0	0	0	0	0	0	0	0	0	0	0	0	0	0	0	0	0	0	0	0	0	0	0	0	0	0	0	0	0	0	0	0	0	0	0
o_Thermotogales	0	0	0	0	0	0	0	0	0	0	0	0	0	0	0	0	0	0	0	0	0	0	0	0	0	0	0	0	0	0	0	0	0	0	0	0	0	0	0	0	0	0	0	0	0	0	0	0	0
o_Tissierellales	0.046571	0.021277	0.078822	0	0.013776	0.010718	0	0	0.014397	0	0.014694	0.040451	0	0	0.089477	0.013763	0	0.028603	0	0	0.01232	0	0.011247	0	0.033819	0	0	0.02253	0.056857	0.01372	0	0.017411	0	0.021814	0	0	0	0.010753	0.082704	0.025486	0.167804	0	0	0	0	0	0	0	0.015684
o_Veillonellales	0.065166	0	0.025996	0.063369	0.042312	0.063054	0.131693	0.083412	0.018671	0.165464	0.073076	0.029133	0.188845	0.034491	0	0.080612	0.083104	0.066352	0.035529	0	0	0.067473	0.019319	0.015121	0.06862	0	0	0	0.178151	0.029934	0.037028	0.018459	0.056386	0.010704	0.108241	0.051483	0.010915	0.032258	0.025212	0.091559	0	0.122307	0.115092	0	0.028248	0	0.0125	0.112788	0
o_Verrucomicrobiales	0	0	0	0	0	0	0	0	0	0	0	0	0	0	0	0	0	0	0	0	0	0	0	0	0	0	0	0	0	0	0	0	0	0	0	0	0	0	0	0	0	0	0	0	0	0	0	0	0
o_Xanthomonadales	0	0	0	0	0	0	0	0	0	0	0	0	0	0	0	0	0	0	0	0	0	0	0	0	0	0	0	0	0	0	0	0	0	0	0	0	0	0	0	0	0	0	0	0	0	0	0	0	0
p_Bacteroidetes	0.437038	0.484904	0.300149	0.311718	0.359029	0.27347	0.248126	0.092849	0.516184	0.299729	0.3106	0.206122	0.221138	0.269838	0.494157	0.369426	0	0.604392	0.626159	0.827674	0.119311	0.394328	0.369017	0.141106	0.589545	0.07513	0.304512	0.623341	0.247628	0.210368	0.380124	0.583123	0.413381	0.304173	0.291368	0.106903	0.432936	0.442268	0.100472	0.126248	0.393975	0.109826	0.462944	0.218701	0	0.054724	0.196025	0.525855	0.81039
p_Proteobacteria	0.083907	0.04649	0.279246	0.135303	0.061555	0.038073	0.273367	0.209102	0.201754	0.126164	0	0.353835	0.018406	0.056774	0.290985	0.077392	0.038298	0	0.051664	0	0.048236	0.287359	0.010257	0.237044	0.078456	0.019533	0.010293	0.075068	0	0.670686	0.082398	0.098827	0.052998	0.035714	0.10485	0.214226	0.077906	0	0.318444	0.315622	0.2705	0.038771	0.012081	0.13891	0.164472	0.011059	0.152967	0.111083	0
p_Firmicutes	0.310206	0.241017	0.214525	0.276842	0.35213	0.311514	0.28368	0.498829	0.147233	0.339171	0.310476	0.348574	0.432795	0.359925	0.172352	0.305366	0.901625	0.202136	0.161594	0.04997	0.086679	0.143524	0.417469	0.096121	0.307757	0.875106	0.230925	0.126723	0.560041	0.044702	0.308146	0.15005	0.257885	0.300157	0.448698	0.405729	0.184791	0.134515	0.184165	0.14372	0.295567	0.750277	0.386293	0.239692	0.685032	0.042341	0.496368	0.239256	0.051996
p_Fusobacteria	0.060821	0.024867	0.122292	0.053434	0.011661	0.186688	0.091814	0.037713	0.111748	0.100691	0.05751	0.056386	0	0.081532	0.035416	0.087188	0	0.154343	0.142462	0.109459	0.039686	0.147914	0.171013	0.513384	0	0.01149	0.281672	0.074988	0.172097	0.031713	0.210453	0.089729	0.070332	0.131654	0.08293	0.026097	0.303154	0.331701	0.307302	0.05779	0.028982	0	0.021044	0.186834	0	0.883133	0.065986	0.029466	0.119711
p_Verrucomicrobia	0	0	0	0	0	0	0	0	0	0	0	0	0	0	0	0	0	0	0	0	0	0	0	0	0	0	0	0	0	0	0	0	0	0	0	0	0	0	0	0	0	0	0	0	0	0	0	0	0
p_Chloroflexi	0	0	0	0	0	0	0	0	0	0	0	0	0	0	0	0	0	0	0	0	0	0	0	0	0	0	0	0	0	0	0	0	0	0	0	0	0	0	0	0	0	0	0	0	0	0	0	0	0
p_Thermotogae	0	0	0	0	0	0	0	0	0	0	0	0	0	0	0	0	0	0	0	0	0	0	0	0	0	0	0	0	0	0	0	0	0	0	0	0	0	0	0	0	0	0	0	0	0	0	0	0	0
p_Actinobacteria	0.107051	0.152988	0.022636	0.132333	0.109701	0.179738	0.088469	0.161234	0.015735	0.134221	0.166032	0.025997	0.327659	0.171343	0	0.153693	0.055058	0.036452	0.01775	0	0	0.026811	0.027846	0	0.022074	0	0	0.090507	0.010463	0.035674	0.018406	0.014352	0.135071	0	0.068252	0.244561	0	0.091516	0.02713	0.355115	0.010975	0.08875	0.117638	0	0	0	0.084692	0.093663	0
p_Spirochaetes	0	0.049734	0.030042	0.088838	0.105923	0	0.014524	0	0	0	0.149874	0	0	0.05858	0	0	0	0	0	0	0.704814	0	0	0	0	0	0.168358	0	0	0	0	0.063919	0.070332	0.223408	0	0	0	0	0.057309	0	0	0	0	0.205983	0	0	0	0	0
p_Synergistetes	0	0	0	0	0	0	0	0	0	0	0	0	0	0	0	0	0	0	0	0	0	0	0	0	0	0	0	0	0	0	0	0	0	0	0	0	0	0	0	0	0	0	0	0	0	0	0	0	0
p_Tenericutes	0	0	0.031111	0	0	0	0	0	0	0	0	0	0	0	0	0	0	0	0	0	0	0	0	0	0	0	0	0	0	0	0	0	0	0	0	0	0	0	0	0	0	0	0	0	0.150497	0	0	0	0
[truncated: 83 more columns]

## Sheet: Sheet1
name	TCGA-CV-6433-11A	TCGA-CV-6933-11A	TCGA-CV-5442-11A	TCGA-CV-5973-11A	TCGA-CV-5976-11A	TCGA-CV-6954-11A	TCGA-CV-6959-11A	TCGA-CV-5971-11A	TCGA-CV-6952-11A	TCGA-CV-6003-11A	TCGA-CV-5966-11A	TCGA-CV-5970-11A	TCGA-CV-5439-11B	TCGA-CV-5977-11A	TCGA-CV-6938-11A	TCGA-CV-6939-11A	TCGA-CV-7416-11A	TCGA-CV-6951-11A	TCGA-CV-7255-11A	TCGA-CV-6961-11A	TCGA-CN-4742-01A	TCGA-BA-5556-01A	TCGA-BA-4074-01A	TCGA-CV-5971-01A	TCGA-H7-7774-01A	TCGA-BA-4077-01B	TCGA-CQ-5329-01A	TCGA-CN-4733-01A	TCGA-CQ-5330-01A	TCGA-CR-5250-01A	TCGA-CN-5369-01A	TCGA-CN-6996-01A	TCGA-CV-6939-01A	TCGA-CV-7411-01A	TCGA-DQ-5630-01A	TCGA-CN-6994-01A	TCGA-CX-7085-01A	TCGA-CN-6017-01A	TCGA-CN-4737-01A	TCGA-BA-6873-01A	TCGA-CV-6938-01A	TCGA-CV-7263-01A	TCGA-CR-6472-01A	TCGA-CR-6491-01A	TCGA-CN-5367-01A	TCGA-CV-6954-01A	TCGA-CQ-6225-01A	TCGA-CR-7382-01A	TCGA-CV-6961-01A
group	Normal	Normal	Normal	Normal	Normal	Normal	Normal	Normal	Normal	Normal	Normal	Normal	Normal	Normal	Normal	Normal	Normal	Normal	Normal	Normal	OSCC	OSCC	OSCC	OSCC	OSCC	OSCC	OSCC	OSCC	OSCC	OSCC	OSCC	OSCC	OSCC	OSCC	OSCC	OSCC	OSCC	OSCC	OSCC	OSCC	OSCC	OSCC	OSCC	OSCC	OSCC	OSCC	OSCC	OSCC	OSCC
c_Actinobacteria	0.044944	0.111066	0.017441	0.119336	0.09353	0.160979	0.087986	0.160061	0.013585	0.11817	0.097887	0.019437	0.284001	0.127884	0	0.130793	0.045141	0.026853	0.018883	0	0	0.027041	0.024831	0	0.021177	0	0	0.091698	0.010566	0.095743	0.016723	0	0.13971	0	0.057065	0.281257	0	0.013382	0.029669	0.441831	0.012676	0.076872	0.100132	0	0	0	0.052859	0.093006	0
c_Alphaproteobacteria	0	0	0	0	0	0	0	0	0	0	0	0	0	0	0	0	0	0	0	0	0	0	0	0	0	0	0	0	0	0	0	0	0	0	0	0	0	0	0	0	0	0	0	0	0	0	0	0	0
c_Anaerolineae	0	0	0	0	0	0	0	0	0	0	0	0	0	0	0	0	0	0	0	0	0	0	0	0	0	0	0	0	0	0	0	0	0	0	0	0	0	0	0	0	0	0	0	0	0	0	0	0	0
c_Bacilli	0.11123	0.030305	0.051031	0.120576	0.209602	0.077597	0.092255	0.368993	0.051575	0.111484	0.043956	0.233509	0.23982	0.217128	0	0.090769	0.775304	0.019814	0.122753	0	0	0.057452	0.324552	0.04416	0.103295	0.860496	0.011738	0.014245	0.219078	0.067152	0.185784	0	0.090935	0.018108	0.286826	0.3283	0.029234	0	0.038148	0.086774	0.016736	0.61625	0.228708	0.114171	0.633232	0	0.45969	0.071826	0
c_Bacteroidia	0.48017	0.441942	0.308427	0.313898	0.334949	0.268175	0.238938	0.091586	0.509687	0.289199	0.301508	0.17553	0.221686	0.178473	0.49799	0.32298	0	0.594183	0.657731	0.830829	0.117329	0.437473	0.249167	0.139101	0.55471	0.074188	0.299608	0.531825	0.150583	0.253237	0.368264	0.582091	0.410876	0.291564	0.243308	0.12115	0.415531	0.436461	0.125129	0.158989	0.447683	0.109024	0.462427	0.049238	0	0.053581	0.141775	0.547157	0.810827
c_Betaproteobacteria	0	0.063135	0.103818	0	0.01505	0	0.186279	0.011451	0.015155	0.09384	0	0.241632	0	0	0.150233	0.042547	0	0	0	0	0	0.013717	0	0.022763	0	0	0	0.060543	0	0.045585	0	0.038003	0.013095	0.01199	0.028731	0.014462	0.01376	0	0	0	0.055786	0	0	0	0	0	0.094771	0	0
c_Clostridia	0.090736	0.075761	0.068384	0.037996	0.075027	0.146486	0.047191	0.020246	0.045574	0.04853	0.139542	0.029191	0	0.076562	0	0.058358	0	0.033978	0.011231	0.01691	0.057062	0.016673	0.033233	0.02512	0.081762	0	0.198601	0	0.065221	0	0.014625	0.038809	0.046559	0.20565	0.048545	0.020968	0.122956	0.070049	0.079725	0.028673	0	0	0.027526	0.101343	0.032366	0.028929	0.022201	0.067639	0.014724
c_Coriobacteriia	0.055088	0.025254	0	0.015064	0.018277	0.018498	0	0	0	0.015931	0.067878	0	0.043255	0.044461	0	0.02383	0	0.01406	0	0	0	0	0	0	0	0	0	0	0	0	0	0	0	0	0	0	0	0.064661	0	0.025951	0	0.013684	0.010205	0	0	0	0.012427	0	0
c_Deltaproteobacteria	0	0	0	0	0	0	0	0	0	0	0	0	0	0	0	0	0	0	0	0	0	0	0	0	0	0	0	0	0	0	0	0	0	0	0	0	0	0	0	0	0	0	0	0	0	0	0	0	0
c_Epsilonproteobacteria	0	0	0.029689	0	0.023354	0.036258	0.019236	0	0.089442	0.013336	0	0	0.017083	0.014306	0.074503	0.011068	0	0	0	0	0.047195	0	0	0.010692	0	0	0	0	0	0	0.028855	0	0.010912	0	0	0	0.013105	0	0	0	0.100415	0	0	0.063251	0	0.011045	0	0.011452	0
c_Erysipelotrichia	0.020173	0.075761	0	0	0	0	0	0	0.01281	0	0.015868	0.010127	0	0.01367	0	0	0	0.038508	0	0	0	0.01106	0.021332	0	0.014354	0	0	0	0.035488	0	0	0.018303	0	0.030592	0	0	0	0	0	0	0	0	0	0.012934	0	0	0	0	0
c_Flavobacteriia	0	0.050508	0.035454	0	0.032899	0	0	0	0.011861	0.01103	0.010189	0.031269	0	0.092205	0	0.046284	0	0.013201	0	0	0	0	0.11998	0	0.038998	0	0	0.09022	0.097831	0.309618	0.012107	0	0	0	0.046894	0	0.01781	0.016165	0	0.017592	0	0	0	0.169954	0	0	0.067001	0.032906	0
c_Fusobacteriia	0.067243	0.025254	0.141037	0.05502	0.012185	0.187645	0.092092	0.037887	0.112814	0.101111	0.05826	0.056791	0	0.082281	0.036509	0.088543	0	0.155127	0.150065	0.109991	0.03992	0.166434	0.171936	0.514765	0	0.011465	0.283977	0.075975	0.172643	0.085113	0.210671	0.090184	0.072748	0.133943	0.084211	0.029356	0.304478	0.33947	0.390042	0.081189	0.033472	0	0.02041	0.188677	0	0.884138	0.073372	0.032534	0.120026
c_Gammaproteobacteria	0.012368	0	0.042795	0.098161	0	0	0.067908	0.191365	0.093675	0.018747	0	0.108075	0	0.038302	0.06325	0.020823	0.088064	0	0	0	0	0.188182	0	0.202784	0.078593	0.030227	0	0.019157	0	0.06764	0.052929	0.055272	0.015109	0.014943	0.06605	0.095473	0.05116	0	0.133734	0.064995	0.039688	0.023388	0.029286	0.072672	0.148746	0	0.025015	0	0
c_Mollicutes	0	0	0.03588	0	0	0	0	0	0	0	0	0	0	0	0	0	0	0	0	0	0	0	0	0	0	0	0	0	0	0.012652	0	0	0	0	0	0	0	0	0	0	0	0	0	0	0.157335	0	0	0	0
c_Negativicutes	0.068903	0.025254	0.035163	0.108241	0.057878	0.071546	0.132688	0.109318	0.019102	0.173931	0.092832	0.035313	0.190923	0.045081	0	0.142876	0.074719	0.073111	0.035512	0.012101	0	0.066126	0.026653	0.015716	0.068569	0	0	0.073601	0.182234	0.029904	0.096674	0.064837	0.120034	0.020554	0.114923	0.088067	0.014348	0.043107	0.026639	0.067003	0	0.132275	0.112256	0	0.02832	0	0.038775	0.115225	0
c_Sphingobacteriia	0	0	0	0	0	0	0	0	0	0	0	0	0	0	0	0	0	0	0	0	0	0	0	0	0	0	0	0	0	0	0	0	0	0	0	0	0	0	0	0	0	0	0	0	0	0	0	0	0
c_Spirochaetia	0	0.050508	0.034647	0.091492	0.11068	0	0.014568	0	0	0	0.151826	0	0	0.059118	0	0	0	0	0	0	0.708973	0	0	0	0	0	0.169736	0	0	0	0	0.064243	0.072748	0.227292	0	0	0	0	0.071987	0	0	0	0	0.208014	0	0	0	0	0
c_Synergistia	0	0	0	0	0	0	0	0	0	0	0	0	0	0	0	0	0	0	0	0	0	0	0	0	0	0	0	0	0	0	0	0	0	0	0	0	0	0	0	0	0	0	0	0	0	0	0	0	0
c_Thermotogae	0	0	0	0	0	0	0	0	0	0	0	0	0	0	0	0	0	0	0	0	0	0	0	0	0	0	0	0	0	0	0	0	0	0	0	0	0	0	0	0	0	0	0	0	0	0	0	0	0
c_Tissierellia	0.04541	0.025254	0.078882	0	0.014216	0.010967	0	0	0.014832	0	0.014779	0.039307	0	0	0.14423	0.014086	0	0.028823	0	0	0.01244	0	0.011324	0	0.035162	0	0	0.023742	0.057548	0.012652	0	0.017539	0	0.021927	0	0	0	0.010777	0.079077	0.016298	0.285178	0	0	0	0	0	0	0	0.015727
c_Verrucomicrobiae	0	0	0	0	0	0	0	0	0	0	0	0	0	0	0	0	0	0	0	0	0	0	0	0	0	0	0	0	0	0	0	0	0	0	0	0	0	0	0	0	0	0	0	0	0	0	0	0	0
f_Acidaminococcaceae	0	0	0	0	0	0	0	0	0	0	0	0	0	0	0	0	0	0	0	0	0	0	0	0	0	0	0	0	0	0	0	0	0	0	0	0	0	0	0	0	0	0	0	0	0	0	0	0	0
f_Actinomycetaceae	0	0.021277	0.011082	0.029374	0.105585	0.103785	0.06578	0.065	0	0.075802	0.061074	0	0.144161	0.130928	0.014559	0.093842	0.035016	0.020332	0	0	0	0	0.020807	0	0	0	0	0.042969	0.021185	0.010076	0	0	0.066667	0	0.029832	0.153148	0	0.022727	0.015272	0.193142	0.02805	0	0.053093	0	0	0	0.022644	0.067449	0
f_Aerococcaceae	0	0	0	0	0	0	0	0	0	0	0	0	0	0	0	0	0.021627	0	0	0	0	0	0	0	0	0	0	0	0	0	0	0	0	0	0	0	0	0	0	0	0	0	0	0	0	0	0	0	0
f_Akkermansiaceae	0	0	0	0	0	0	0	0	0	0	0	0	0	0	0	0	0	0	0	0	0	0	0	0	0	0	0	0	0	0	0	0	0	0	0	0	0	0	0	0	0	0	0	0	0	0	0	0	0
f_Anaerolineaceae	0	0	0	0	0	0	0	0	0	0	0	0	0	0	0	0	0	0	0	0	0	0	0	0	0	0	0	0	0	0	0	0	0	0	0	0	0	0	0	0	0	0	0	0	0	0	0	0	0
f_Atopobiaceae	0.05075	0.021277	0	0.014504	0.018107	0.01571	0	0	0	0.015913	0.062541	0	0.043219	0.041357	0	0.021505	0	0.011674	0	0	0	0	0	0	0	0	0	0	0	0	0	0	0	0	0	0	0	0.068182	0	0.039137	0	0.012689	0.010756	0	0	0	0	0	0
f_Bacteroidaceae	0	0	0	0	0	0	0	0	0	0	0	0	0	0	0	0	0	0	0	0	0	0	0	0	0	0	0	0	0	0	0	0	0	0	0	0	0	0	0	0	0	0	0	0	0	0	0.010503	0	0
f_Bifidobacteriaceae	0	0	0	0	0.011209	0	0	0	0	0	0.031409	0	0	0.010123	0	0.01564	0	0	0.01867	0	0	0	0	0	0	0	0	0	0	0	0	0	0.016667	0	0	0	0	0	0	0	0	0.027493	0	0	0	0	0	0	0
f_Bradyrhizobiaceae	0	0	0	0	0	0	0	0	0	0	0	0	0	0	0	0	0	0	0	0	0	0	0	0	0	0	0	0	0	0	0	0	0	0	0	0	0	0	0	0	0	0	0	0	0	0	0	0	0
f_Brevibacteriaceae	0	0	0	0	0	0	0	0	0	0	0	0	0	0	0	0	0	0	0	0	0	0	0	0	0	0	0	0	0	0	0	0	0	0	0	0	0	0	0	0	0	0	0	0	0	0	0	0	0
f_Burkholderiaceae	0	0	0	0	0	0	0	0	0	0	0	0	0	0	0	0	0	0	0	0	0	0	0	0	0	0	0	0	0	0	0	0	0	0	0	0	0	0	0	0	0	0	0	0	0	0	0	0	0
f_Campylobacteraceae	0	0	0.03096	0	0.023136	0.035832	0.019553	0	0.09022	0.013344	0	0	0.017074	0.014222	0.082661	0.010753	0	0	0	0	0.047615	0	0	0.01072	0	0	0	0	0	0	0.029159	0	0.0125	0	0	0	0.013188	0	0.010443	0	0.112202	0	0	0.064037	0	0.011062	0	0.011884	0
f_Cardiobacteriaceae	0	0	0	0	0	0	0	0	0	0	0	0	0	0	0	0	0	0	0	0	0	0	0	0	0	0	0	0	0	0	0	0	0	0	0	0	0	0	0	0	0	0	0	0	0	0	0	0	0
f_Carnobacteriaceae	0	0	0	0	0	0	0	0	0	0	0	0.010282	0	0.031737	0	0	0.227598	0	0	0	0	0	0	0	0	0	0	0	0	0	0	0	0	0	0	0.010309	0	0	0	0	0	0	0	0	0.275624	0	0	0	0
f_Catabacteriaceae	0	0	0	0	0	0	0	0	0	0	0	0	0	0	0	0	0	0	0	0	0	0	0	0	0	0	0	0	0	0	0	0	0	0	0	0	0	0	0	0	0	0	0	0	0	0	0	0	0
f_Caulobacteraceae	0	0	0	0	0	0	0	0	0	0	0	0	0	0	0	0	0	0	0	0	0	0	0	0	0	0	0	0	0	0	0	0	0	0	0	0	0	0	0	0	0	0	0	0	0	0	0	0	0
f_Christensenellaceae	0	0	0	0	0	0	0	0	0	0	0	0	0	0	0	0	0	0	0	0	0	0	0	0	0	0	0	0	0	0	0	0	0	0	0	0	0	0	0	0	0	0	0	0	0	0	0	0	0
f_Chromobacteriaceae	0	0	0	0	0	0	0	0	0	0	0	0	0	0	0	0	0	0	0	0	0	0	0	0	0	0	0	0	0	0	0	0	0	0	0	0	0	0	0	0	0	0	0	0	0	0	0	0	0
f_Clostridiaceae	0	0	0	0	0	0	0	0	0	0	0	0	0	0	0	0	0	0	0	0	0	0	0	0	0	0	0	0	0	0	0	0	0	0	0	0	0	0	0	0	0	0	0	0	0	0	0	0	0
f_Clostridiales Family XIII. Incertae Sedis	0.05369	0.021277	0.018265	0	0	0	0	0	0	0	0.015465	0	0	0	0	0	0	0	0	0	0.012973	0	0	0.012701	0	0	0	0	0	0	0	0.030859	0	0.022356	0	0	0	0.011364	0	0	0	0	0	0	0	0	0	0.010284	0
f_Comamonadaceae	0	0	0	0	0	0	0	0	0	0	0	0	0	0	0	0	0	0	0	0	0	0	0	0	0	0	0	0	0	0	0	0	0	0	0	0	0	0	0	0	0	0	0	0	0	0	0	0	0
f_Coriobacteriaceae	0	0	0	0	0	0	0	0	0	0	0	0	0	0	0	0	0	0	0	0	0	0	0	0	0	0	0	0	0	0	0	0	0	0	0	0	0	0	0	0	0	0	0	0	0	0	0	0	0
f_Corynebacteriaceae	0	0	0	0	0	0	0	0	0	0	0	0	0	0	0	0	0	0	0	0	0	0	0	0	0	0	0	0	0	0	0	0	0	0	0	0	0	0	0	0	0	0	0	0	0	0	0	0	0
f_Desulfovibrionaceae	0	0	0	0	0	0	0	0	0	0	0	0	0	0	0	0	0	0	0	0	0	0	0	0	0	0	0	0	0	0	0	0	0	0	0	0	0	0	0	0	0	0	0	0	0	0	0	0	0
f_Dietziaceae	0	0	0	0	0	0	0	0	0	0	0	0	0	0	0	0	0	0	0	0	0	0	0	0	0	0	0	0	0	0	0	0	0	0	0	0	0	0	0	0	0	0	0	0	0	0	0	0	0
f_Eggerthellaceae	0	0	0	0	0	0	0	0	0	0	0	0	0	0	0	0	0	0	0	0	0	0	0	0	0	0	0	0	0	0	0	0	0	0	0	0	0	0	0	0	0	0	0	0	0	0	0.011333	0	0
f_Enterobacteriaceae	0	0	0	0	0	0	0	0	0	0	0	0	0	0	0	0	0	0	0	0	0	0	0	0	0	0	0	0	0	0.045244	0	0	0	0	0	0.024155	0	0	0	0	0	0	0	0	0	0	0.01314	0	0
f_Enterococcaceae	0	0	0	0	0	0	0	0	0	0	0	0	0	0	0	0	0	0	0	0	0	0	0	0	0	0	0	0	0	0	0	0	0	0	0	0	0	0	0	0	0	0	0	0	0	0	0	0	0
f_Erysipelotrichaceae	0.021388	0.06383	0	0.010358	0	0	0	0	0.012921	0	0.016041	0.010876	0	0.01359	0	0	0	0.038113	0	0	0	0.011633	0.021561	0	0.014568	0	0	0	0.036289	0	0	0.018642	0	0.031381	0	0	0	0	0	0	0	0	0	0.013095	0	0	0	0	0
f_Eubacteriaceae	0	0	0	0	0	0	0	0	0	0	0	0	0	0	0	0	0	0	0	0	0	0	0	0	0	0	0	0	0	0	0	0	0	0	0	0	0	0	0	0	0	0	0	0	0	0	0	0	0
f_Fervidobacteriaceae	0	0	0	0	0	0	0	0	0	0	0	0	0	0	0	0	0	0	0	0	0	0	0	0	0	0	0	0	0	0	0	0	0	0	0	0	0	0	0	0	0	0	0	0	0	0	0	0	0
f_Flavobacteriaceae	0	0.042553	0.036972	0	0.032592	0	0	0	0.011964	0.011035	0.0103	0.033583	0	0.091665	0.010326	0.044966	0	0.013065	0	0	0	0	0.121247	0	0.039577	0	0	0.086589	0.100039	0.339035	0.012224	0	0	0	0.046063	0	0.017948	0.017045	0	0.028109	0	0	0	0.172067	0	0	0.070035	0.034147	0
f_Fusobacteriaceae	0.063988	0.021277	0.127933	0.044098	0	0.169461	0.074626	0.021372	0.113115	0.039587	0.034304	0.050077	0	0.056987	0.038512	0.085044	0	0.149129	0.151307	0.110888	0.040171	0.170011	0.164007	0.510567	0	0.012384	0.272784	0.031901	0.16379	0.028967	0.210813	0.089868	0.083333	0.133655	0.053524	0.022335	0.304409	0.295455	0.410369	0.12539	0.037401	0	0.010756	0.190318	0	0.884302	0.065476	0.026825	0.121056
f_Gordoniaceae	0	0	0	0	0	0	0	0	0	0	0	0	0	0	0	0	0	0	0	0	0	0	0	0	0	0	0	0	0	0	0	0	0	0	0	0	0	0	0	0	0	0	0	0	0	0	0	0	0
f_Helicobacteraceae	0	0	0	0	0	0	0	0	0	0	0	0	0	0	0	0	0	0	0	0	0	0	0	0	0	0	0	0	0	0	0	0	0	0	0	0	0	0	0	0	0	0	0	0	0	0	0	0	0
f_Hydrogenophilaceae	0	0	0	0	0	0	0	0	0	0	0	0	0	0	0	0	0	0	0	0	0	0	0	0	0	0	0	0	0	0	0	0	0	0	0	0	0	0	0	0	0	0	0	0	0	0	0	0	0
f_Lachnospiraceae	0.041104	0	0.029538	0.034001	0.034202	0.142597	0.04209	0.01447	0.025813	0.047471	0.067617	0.011419	0	0.056806	0	0.046921	0	0.033088	0	0.016911	0	0.012819	0.011047	0.010806	0.08202	0	0.030611	0	0.06375	0	0.012095	0	0	0.071282	0.042819	0.012027	0.116807	0.0625	0.061014	0.03617	0	0	0.027908	0.099374	0.02584	0.028316	0.010797	0.048654	0.014347
f_Lactobacillaceae	0	0	0	0	0.020119	0	0	0	0	0	0	0	0	0	0	0	0	0	0.106501	0	0	0	0	0	0	0.821684	0	0	0	0	0	0	0	0	0	0	0	0	0	0.044369	0	0.101233	0	0	0	0	0.22011	0	0
f_Leptotrichiaceae	0	0	0.018684	0.013306	0	0.015816	0.018513	0	0	0.061048	0.024386	0.010819	0	0.02465	0	0	0	0	0	0	0	0	0	0	0	0	0.016196	0.041016	0.01275	0.064232	0	0	0	0	0.028546	0.013745	0	0.039773	0	0	0	0	0.010465	0	0	0	0.011311	0	0
f_Micrococcaceae	0.010914	0.031915	0	0.089803	0.017704	0.0677	0.023134	0.316229	0	0.048173	0	0.047518	0.151098	0	0	0.037146	0	0.016003	0	0	0	0	0	0.01128	0.01708	0	0	0	0	0.039883	0	0	0	0	0.02647	0.07744	0	0	0	0	0	0.083146	0.026665	0	0	0	0	0	0
f_Moraxellaceae	0	0	0	0	0	0	0	0	0	0	0	0	0	0	0	0	0	0	0	0	0	0	0	0	0	0	0	0	0	0	0	0	0	0	0	0	0	0	0	0	0	0	0	0	0	0	0	0	0
f_Mycobacteriaceae	0	0	0	0	0	0	0	0	0	0	0	0	0	0	0	0	0	0	0	0	0	0	0	0	0	0	0	0	0	0	0	0	0	0	0	0	0	0	0	0	0	0	0	0	0	0	0	0	0
f_Mycoplasmataceae	0	0	0.037416	0	0	0	0	0	0	0	0	0	0	0	0	0	0	0	0	0	0	0	0	0	0	0	0	0	0	0.013854	0	0	0	0	0	0	0	0	0	0	0	0	0	0	0.150732	0	0	0	0
f_Neisseriaceae	0	0.085106	0.119645	0	0.012071	0	0.189186	0.011185	0.017001	0.095312	0	0.259646	0	0	0.167548	0.058651	0.041452	0	0	0	0	0.017028	0	0.02312	0	0	0	0.066081	0	0.047859	0	0.039005	0.025	0.012315	0.028222	0.010309	0.013902	0	0	0	0.088827	0	0	0	0	0	0.127862	0	0
f_Odoribacteraceae	0	0	0	0	0	0	0	0	0	0	0	0	0	0	0	0	0	0	0	0	0	0	0	0	0	0	0	0	0	0	0	0	0	0	0	0	0	0	0	0	0	0	0	0	0	0	0	0	0
f_Oscillospiraceae	0	0	0	0	0	0	0	0	0	0	0	0	0	0	0	0	0	0	0	0	0	0	0	0	0	0	0	0	0	0	0	0	0	0	0	0	0	0	0	0	0	0	0	0	0	0	0	0	0
f_Pasteurellaceae	0	0	0.02555	0.079188	0	0	0.068891	0.155781	0.091985	0.018729	0	0.048227	0	0.03838	0.031179	0.024438	0	0	0	0	0	0.167103	0	0.206663	0.079869	0.026695	0	0.011393	0	0.012594	0.05358	0.056831	0.025	0.015286	0.072663	0.034362	0.051532	0	0.08832	0.027007	0.060776	0	0.015395	0.07288	0.176572	0	0	0	0
f_Peptoniphilaceae	0.047881	0.021277	0.081631	0	0.012071	0.010758	0	0	0.014508	0	0.014726	0.041876	0	0	0.090696	0.013685	0	0.028527	0	0	0.012346	0	0.011406	0	0.034285	0	0	0.022786	0.058847	0.013854	0	0.01772	0	0.022327	0	0.010309	0	0.011364	0.083246	0.026042	0.172511	0	0	0	0	0	0	0	0.015847
f_Peptostreptococcaceae	0	0.042553	0.02297	0	0.030178	0	0	0	0.017455	0	0.054644	0.018288	0	0	0	0	0	0	0	0	0.041675	0	0.021655	0	0	0	0.166772	0	0	0	0	0	0.033333	0.115355	0	0	0	0	0.019004	0	0	0	0	0	0	0	0	0.010866	0
f_Porphyromonadaceae	0	0.031915	0.139389	0.016197	0.136806	0	0.045964	0	0.053951	0.012476	0.025032	0.011811	0	0.087865	0.09169	0	0	0	0	0	0	0	0.037555	0.023461	0	0	0	0.405599	0	0.044081	0.014446	0.139051	0	0.038641	0.066499	0	0.170626	0	0	0	0.116877	0	0.010465	0	0	0	0	0	0
f_Prevotellaceae	0.497736	0.340426	0.175472	0.306036	0.189115	0.26132	0.195302	0.064782	0.455407	0.272245	0.274574	0.175015	0.217803	0.08782	0.446517	0.30303	0	0.582446	0.654933	0.834372	0.10284	0.454138	0.212011	0.114177	0.556811	0.077228	0.29511	0.093424	0.148097	0.216896	0.352085	0.440391	0.35	0.250127	0.170952	0.123703	0.243311	0.426136	0.129505	0.240651	0.355306	0.095167	0.473735	0.043617	0	0.052967	0.122297	0.555126	0.811763
f_Propionibacteriaceae	0	0.148936	0	0	0	0	0	0	0	0	0	0	0	0	0	0	0	0	0	0	0	0	0	0	0	0	0	0.091146	0	0	0	0	0.0875	0	0	0	0	0	0	0	0	0.027493	0	0	0	0	0	0	0
f_Pseudomonadaceae	0	0	0	0	0	0	0	0	0	0	0	0	0	0	0	0	0.213755	0	0	0	0	0	0	0	0	0	0	0	0	0	0	0	0	0	0	0	0	0	0	0	0	0	0	0	0	0	0	0	0
f_Rhizobiaceae	0	0	0	0	0	0	0	0	0	0	0	0	0	0	0	0	0	0	0	0	0	0	0	0	0	0	0	0	0	0	0	0	0	0	0	0	0	0	0	0	0	0	0	0	0	0	0	0	0
f_Rhodobacteraceae	0	0	0	0	0	0	0	0	0	0	0	0	0	0	0	0	0	0	0	0	0	0	0	0	0	0	0	0	0	0	0	0	0	0	0	0	0	0	0	0	0	0	0	0	0	0	0	0	0
f_Rikenellaceae	0	0	0	0	0	0	0	0	0	0	0	0	0	0	0	0	0	0	0	0	0	0	0	0	0	0	0	0	0	0	0	0	0	0	0	0	0	0	0	0	0	0	0	0	0	0	0	0	0
f_Ruminococcaceae	0	0	0	0	0	0	0	0	0	0	0	0	0	0	0	0	0	0	0	0	0	0	0	0	0	0	0	0	0	0	0	0	0	0	0	0	0	0	0	0	0	0	0	0	0	0	0	0	0
f_Selenomonadaceae	0	0.021277	0	0.049302	0.014083	0	0	0	0	0	0.020089	0	0	0.010019	0	0.058651	0	0	0	0	0	0	0	0	0	0	0	0.061523	0	0	0.060235	0.047196	0.070833	0.010089	0	0.054979	0	0	0	0.013503	0	0	0	0	0	0	0	0	0
f_Sphingobacteriaceae	0	0	0	0	0	0	0	0	0	0	0	0	0	0	0	0	0	0	0	0	0	0	0	0	0	0	0	0	0	0	0	0	0	0	0	0	0	0	0	0	0	0	0	0	0	0	0	0	0
f_Spirochaetaceae	0	0.042553	0.03613	0.095615	0.109646	0	0.014809	0	0	0	0.153482	0	0	0.058774	0	0	0	0	0	0	0.717877	0	0	0	0	0	0.173099	0	0	0	0	0.065434	0.083333	0.233151	0	0	0	0	0.076542	0	0	0	0	0.210611	0	0	0	0	0
f_Staphylococcaceae	0	0	0	0	0	0	0	0	0	0	0	0	0	0	0	0	0	0	0	0	0	0	0	0	0	0	0	0	0	0	0	0	0	0	0	0	0	0	0	0	0	0	0	0	0	0	0	0	0
f_Streptococcaceae	0.087656	0.042553	0.020823	0.115034	0.163966	0.075283	0.077238	0.230958	0.043523	0.104728	0.039672	0.205258	0.228114	0.175125	0	0.082111	0.264103	0.021036	0.016569	0	0	0.047638	0.316221	0.030285	0.095304	0.033707	0	0.013672	0.182424	0.057935	0.179598	0	0.0625	0	0.273732	0.358686	0.028409	0.011364	0.041605	0.076707	0	0.483596	0.225119	0.106123	0.341085	0	0.245411	0.069755	0
f_Sutterellaceae	0	0	0	0	0	0	0	0	0	0	0	0	0	0	0	0	0	0	0	0	0	0	0	0	0	0	0	0	0	0	0	0	0	0	0	0	0	0	0	0	0	0	0	0	0	0	0	0	0
f_Synergistaceae	0	0	0	0	0	0	0	0	0	0	0	0	0	0	0	0	0	0	0	0	0	0	0	0	0	0	0	0	0	0	0	0	0	0	0	0	0	0	0	0	0	0	0	0	0	0	0	0	0
f_Tissierellaceae	0	0	0	0	0	0	0	0	0	0	0	0	0	0	0	0	0	0	0	0	0	0	0	0	0	0	0	0	0	0	0	0	0	0	0	0	0	0	0	0	0	0	0	0	0	0	0	0	0
f_Veillonellaceae	0.067245	0	0.026935	0.063838	0.043255	0.063285	0.133682	0.087926	0.018815	0.167259	0.07373	0.03018	0.190813	0.034789	0	0.080156	0.175722	0.066177	0.035814	0	0	0.068284	0.01952	0.015284	0.069565	0	0	0	0.184386	0.030227	0.037421	0.018786	0.066667	0.01098	0.108021	0.053261	0.011	0.034091	0.025365	0.09356	0	0.11843	0.116573	0	0.030146	0	0.012938	0.114236	0
f_Xanthomonadaceae	0	0	0	0	0	0	0	0	0	0	0	0	0	0	0	0	0	0	0	0	0	0	0	0	0	0	0	0	0	0	0	0	0	0	0	0	0	0	0	0	0	0	0	0	0	0	0	0	0
g_Abiotrophia	0	0	0	0	0	0	0	0	0	0	0	0	0	0	0	0	0.017477	0	0	0	0	0	0	0	0	0	0	0	0	0	0	0	0	0	0	0	0	0	0	0	0	0	0	0	0	0	0	0	0
g_Acetivibrio	0	0	0	0	0	0	0	0	0	0	0	0	0	0	0	0	0	0	0	0	0	0	0	0	0	0	0	0	0	0	0	0	0	0	0	0	0	0	0	0	0	0	0	0	0	0	0	0	0
g_Acidaminococcus	0	0	0	0	0	0	0	0	0	0	0	0	0	0	0	0	0	0	0	0	0	0	0	0	0	0	0	0	0	0	0	0	0	0	0	0	0	0	0	0	0	0	0	0	0	0	0	0	0
g_Acinetobacter	0	0	0	0	0	0	0	0	0	0	0	0	0	0	0	0	0	0	0	0	0	0	0	0	0	0	0	0	0	0	0	0	0	0	0	0	0	0	0	0	0	0	0	0	0	0	0	0	0
g_Actinobacillus	0	0	0	0	0	0	0	0	0	0	0	0	0	0	0	0	0	0	0	0	0	0	0	0	0	0	0	0	0	0	0	0	0	0	0	0	0	0	0	0	0	0	0	0	0	0	0	0	0
g_Actinobaculum	0	0	0	0	0	0	0	0	0	0	0	0	0	0	0	0	0	0	0	0	0	0	0	0	0	0	0	0	0	0	0	0	0	0	0	0	0	0	0	0	0	0	0	0	0	0	0	0	0
g_Actinomyces	0	0.02381	0.012494	0.029482	0.103997	0.106995	0.06754	0.062031	0	0.077333	0.062985	0	0.143947	0.132379	0.01084	0.095333	0.028296	0.020433	0	0	0	0	0.02072	0	0	0	0	0.04523	0.022094	0.010555	0	0	0.070485	0	0.029745	0.145221	0	0.02381	0.015531	0.197216	0.029557	0	0.053394	0	0	0	0.023299	0.068904	0
g_Adlercreutzia	0	0	0	0	0	0	0	0	0	0	0	0	0	0	0	0	0	0	0	0	0	0	0	0	0	0	0	0	0	0	0	0	0	0	0	0	0	0	0	0	0	0	0	0	0	0	0	0	0
g_Afipia	0	0	0	0	0	0	0	0	0	0	0	0	0	0	0	0	0	0	0	0	0	0	0	0	0	0	0	0	0	0	0	0	0	0	0	0	0	0	0	0	0	0	0	0	0	0	0	0	0
g_Aggregatibacter	0	0	0	0	0	0	0	0	0.08839	0	0	0	0	0	0	0	0	0	0	0	0	0	0	0	0	0	0	0.012336	0	0	0	0	0	0.015232	0	0	0	0	0	0	0	0	0	0.044401	0	0	0	0	0
g_Agrobacterium	0	0	0	0	0	0	0	0	0	0	0	0	0	0	0	0	0	0	0	0	0	0	0	0	0	0	0	0	0	0	0	0	0	0	0	0	0	0	0	0	0	0	0	0	0	0	0	0	0
g_Akkermansia	0	0	0	0	0	0	0	0	0	0	0	0	0	0	0	0	0	0	0	0	0	0	0	0	0	0	0	0	0	0	0	0	0	0	0	0	0	0	0	0	0	0	0	0	0	0	0	0	0
g_Alistipes	0	0	0	0	0	0	0	0	0	0	0	0	0	0	0	0	0	0	0	0	0	0	0	0	0	0	0	0	0	0	0	0	0	0	0	0	0	0	0	0	0	0	0	0	0	0	0	0	0
g_Allofustis	0	0	0	0	0	0	0	0	0	0	0	0	0	0	0	0	0	0	0	0	0	0	0	0	0	0	0	0	0	0	0	0	0	0	0	0	0	0	0	0	0	0	0	0	0	0	0	0	0
g_Alloprevotella	0	0	0.02859	0.018189	0.031385	0	0	0	0	0	0.01379	0	0	0	0	0.020854	0	0.151268	0	0	0	0	0.020396	0	0	0	0.059484	0	0	0	0	0	0.022026	0.066292	0	0.023537	0	0	0.027263	0	0	0	0	0.021885	0	0	0.01494	0	0
g_Alloscardovia	0	0	0	0	0	0	0	0	0	0	0	0	0	0	0	0	0	0	0	0	0	0	0	0	0	0	0	0	0	0	0	0	0	0	0	0	0	0	0	0	0	0	0	0	0	0	0	0	0
g_Alterileibacterium	0	0	0	0	0	0	0	0	0	0	0	0	0	0	0	0	0	0	0	0	0	0	0	0	0	0	0	0	0	0	0	0	0	0	0	0	0	0	0	0	0	0	0	0	0	0	0	0	0
g_Anaerococcus	0	0	0	0	0	0	0	0	0	0	0	0	0	0	0.046269	0	0	0	0	0	0	0	0	0	0	0	0	0	0	0	0	0	0	0	0	0	0	0	0	0	0.073892	0	0	0	0	0	0	0	0
g_Anaerofustis	0	0	0	0	0	0	0	0	0	0	0	0	0	0	0	0	0	0	0	0	0	0	0	0	0	0	0	0	0	0	0	0	0	0	0	0	0	0	0	0	0	0	0	0	0	0	0	0	0
g_Anaeroglobus	0	0	0	0	0	0	0	0	0	0	0	0	0	0	0	0	0	0.037681	0	0	0	0	0	0	0	0	0	0	0	0	0	0	0	0	0	0	0	0	0	0	0	0	0	0	0	0	0	0	0
g_Anaerosphaera	0	0	0	0	0	0	0	0	0	0	0	0	0	0	0	0	0	0	0	0	0	0	0	0	0	0	0	0	0	0	0	0	0	0	0	0	0	0	0	0	0	0	0	0	0	0	0	0	0
g_Anaerosporobacter	0	0	0	0	0	0	0	0	0	0	0	0	0	0	0	0	0	0	0	0	0	0	0	0	0	0	0	0	0	0	0	0	0	0	0	0	0	0	0	0	0	0	0	0	0	0	0	0	0
g_Anaerostipes	0	0	0	0	0	0	0	0	0	0	0	0	0	0	0	0	0	0	0	0	0	0	0	0	0	0	0	0	0	0	0	0	0	0	0	0	0	0	0	0	0	0	0	0	0	0	0	0	0
g_Anaerotruncus	0	0	0	0	0	0	0	0	0	0	0	0	0	0	0	0	0	0	0	0	0	0	0	0	0	0	0	0	0	0	0	0	0	0	0	0	0	0	0	0	0	0	0	0	0	0	0	0	0
g_Angelakisella	0	0	0	0	0	0	0	0	0	0	0	0	0	0	0	0	0	0	0	0	0	0	0	0	0	0	0	0	0	0	0	0	0	0	0	0	0	0	0	0	0	0	0	0	0	0	0	0	0
g_Asaccharospora	0	0	0	0	0	0	0	0	0	0	0	0	0	0	0	0	0	0	0	0	0	0	0	0	0	0	0	0	0	0	0	0	0	0	0	0	0	0	0	0	0	0	0	0	0	0	0	0	0
g_Atopobium	0.051857	0	0	0.014113	0.010124	0.016123	0	0	0	0.016229	0.036814	0	0.043111	0.041633	0	0.011917	0	0.01111	0	0	0	0	0	0	0	0	0	0	0	0	0	0	0	0	0	0	0	0.071429	0	0.04071	0	0.013054	0.010831	0	0	0	0	0	0
g_Bacteroides	0	0	0	0	0	0	0	0	0	0	0	0	0	0	0	0	0	0	0	0	0	0	0	0	0	0	0	0	0	0	0	0	0	0	0	0	0	0	0	0	0	0	0	0	0	0	0.010867	0	0
g_Bariatricus	0	0	0	0	0	0	0	0	0	0	0	0	0	0	0	0	0	0	0	0	0	0	0	0	0	0	0	0	0	0	0	0	0	0	0	0	0	0	0	0	0	0	0	0	0	0	0	0	0
g_Barnesiella	0	0	0	0	0	0	0	0	0	0	0	0	0	0	0	0	0	0	0	0	0	0	0	0	0	0	0	0	0	0	0	0	0	0	0	0	0	0	0	0	0	0	0	0	0	0	0	0	0
g_Bergeyella	0	0	0	0	0	0	0	0	0	0	0	0	0	0	0	0	0	0	0	0	0	0	0	0	0	0	0	0	0	0	0	0	0	0	0	0	0	0	0	0	0	0	0	0	0	0	0	0	0
g_Bifidobacterium	0	0	0	0	0	0	0	0	0	0	0.026316	0	0	0	0	0	0	0	0	0	0	0	0	0	0	0	0	0	0	0	0	0	0	0	0	0	0	0	0	0	0	0.026107	0	0	0	0	0	0	0
g_Bilophila	0	0	0	0	0	0	0	0	0	0	0	0	0	0	0	0	0	0	0	0	0	0	0	0	0	0	0	0	0	0	0	0	0	0	0	0	0	0	0	0	0	0	0	0	0	0	0	0	0
g_Bittarella	0	0	0	0	0	0	0	0	0	0	0	0	0	0	0	0	0	0	0	0	0	0	0	0	0	0	0	0	0	0	0	0	0	0	0	0	0	0	0	0	0	0	0	0	0	0	0	0	0
g_Blautia	0	0	0	0	0	0	0	0	0	0	0	0	0	0	0	0	0	0	0	0	0	0	0	0	0	0	0	0	0	0	0	0	0	0	0	0	0	0	0	0	0	0	0	0	0	0	0	0	0
g_Bradyrhizobium	0	0	0	0	0	0	0	0	0	0	0	0	0	0	0	0	0	0	0	0	0	0	0	0	0	0	0	0	0	0	0	0	0	0	0	0	0	0	0	0	0	0	0	0	0	0	0	0	0
g_Brevibacterium	0	0	0	0	0	0	0	0	0	0	0	0	0	0	0	0	0	0	0	0	0	0	0	0	0	0	0	0	0	0	0	0	0	0	0	0	0	0	0	0	0	0	0	0	0	0	0	0	0
g_Brevundimonas	0	0	0	0	0	0	0	0	0	0	0	0	0	0	0	0	0	0	0	0	0	0	0	0	0	0	0	0	0	0	0	0	0	0	0	0	0	0	0	0	0	0	0	0	0	0	0	0	0
g_Bulleidia	0	0	0	0	0	0	0	0	0	0	0	0	0	0	0	0	0	0	0	0	0	0	0	0	0	0	0	0	0	0	0	0	0	0	0	0	0	0	0	0	0	0	0	0	0	0	0	0	0
g_Butyricicoccus	0	0	0	0	0	0	0	0	0	0	0	0	0	0	0	0	0	0	0	0	0	0	0	0	0	0	0	0	0	0	0	0	0	0	0	0	0	0	0	0	0	0	0	0	0	0	0	0	0
g_Butyricimonas	0	0	0	0	0	0	0	0	0	0	0	0	0	0	0	0	0	0	0	0	0	0	0	0	0	0	0	0	0	0	0	0	0	0	0	0	0	0	0	0	0	0	0	0	0	0	0	0	0
g_Butyrivibrio	0	0	0	0	0	0	0	0	0	0	0	0	0	0	0	0	0	0	0	0	0	0	0	0	0	0	0	0	0	0	0	0	0	0	0	0	0	0	0	0	0	0	0	0	0	0	0	0	0
g_Campylobacter	0	0	0.031649	0.010038	0.023286	0.036995	0.020082	0	0.091138	0.013618	0	0	0.017049	0.014381	0.087922	0.010924	0	0	0	0	0.04837	0	0	0.010804	0	0	0	0	0	0	0.029236	0	0.013216	0.010363	0.010005	0	0.014508	0	0.010521	0	0.118227	0	0	0.064042	0	0.011065	0	0.012203	0
g_Candidatus Stoquefichus	0	0	0	0	0	0	0	0	0	0	0	0	0	0	0	0	0	0	0	0	0	0	0	0	0	0	0	0	0	0	0	0	0	0	0	0	0	0	0	0	0	0	0	0	0	0	0	0	0
g_Capnocytophaga	0	0.047619	0.037825	0	0.034423	0	0	0	0.012136	0.011255	0.010633	0.033148	0	0.0927	0.010984	0.04568	0	0.01313	0	0	0	0	0.121278	0	0.039428	0	0	0.09375	0.097022	0.356222	0.012242	0	0	0.010599	0.048298	0	0.019769	0.017857	0	0.026313	0	0	0	0.171925	0	0	0.073295	0.034914	0
g_Cardiobacterium	0	0	0	0	0	0	0	0	0	0	0	0	0	0	0	0	0	0	0	0	0	0	0	0	0	0	0	0	0	0	0	0	0	0	0	0	0	0	0	0	0	0	0	0	0	0	0	0	0
g_Catabacter	0	0	0	0	0	0	0	0	0	0	0	0	0	0	0	0	0	0	0	0	0	0	0	0	0	0	0	0	0	0	0	0	0	0	0	0	0	0	0	0	0	0	0	0	0	0	0	0	0
g_Catenibacterium	0	0	0	0	0	0	0	0	0	0	0	0	0	0	0	0	0	0	0	0	0	0	0	0	0	0	0	0	0	0	0	0	0	0	0	0	0	0	0	0	0	0	0	0	0	0	0	0	0
g_Catonella	0	0	0	0.02139	0	0	0	0	0	0	0.053277	0	0	0	0	0.015889	0	0	0	0	0	0	0	0	0	0	0	0	0	0	0	0	0	0.069084	0	0	0.012378	0	0	0	0	0	0	0.090143	0	0	0	0	0
g_Centipeda	0	0	0	0	0	0	0	0	0	0	0	0	0	0	0	0	0	0	0	0	0	0	0	0	0	0	0	0.039474	0	0	0	0	0	0	0	0.010087	0	0	0	0	0	0	0	0	0	0	0	0	0
g_Christensenella	0	0	0	0	0	0	0	0	0	0	0	0	0	0	0	0	0	0	0	0	0	0	0	0	0	0	0	0	0	0	0	0	0	0	0	0	0	0	0	0	0	0	0	0	0	0	0	0	0
g_Chryseobacterium	0	0	0	0	0	0	0	0	0	0	0	0	0	0	0	0	0	0	0	0	0	0	0	0	0	0	0	0	0	0	0	0	0	0	0	0	0	0	0	0	0	0	0	0	0	0	0	0	0
g_Citrobacter	0	0	0	0	0	0	0	0	0	0	0	0	0	0	0	0	0	0	0	0	0	0	0	0	0	0	0	0	0	0	0	0	0	0	0	0	0	0	0	0	0	0	0	0	0	0	0	0	0
g_Cloacibacillus	0	0	0	0	0	0	0	0	0	0	0	0	0	0	0	0	0	0	0	0	0	0	0	0	0	0	0	0	0	0	0	0	0	0	0	0	0	0	0	0	0	0	0	0	0	0	0	0	0
g_Clostridioides	0	0	0	0	0	0	0	0	0	0	0	0	0	0	0	0	0	0	0	0	0	0	0	0	0	0	0	0	0	0	0	0	0	0	0	0	0	0	0	0	0	0	0	0	0	0	0	0	0
g_Clostridium	0	0	0	0	0	0	0	0	0	0	0	0	0	0	0	0	0	0	0	0	0	0	0	0	0	0	0	0	0	0	0	0	0	0	0	0	0	0	0	0	0	0	0	0	0	0	0	0	0
g_Colibacter	0	0	0	0	0	0	0	0	0	0	0	0	0	0	0	0	0	0	0	0	0	0	0	0	0	0	0	0	0	0	0	0	0	0	0	0	0	0	0	0	0	0	0	0	0	0	0	0	0
g_Collinsella	0	0	0	0	0	0	0	0	0	0	0	0	0	0	0	0	0	0	0	0	0	0	0	0	0	0	0	0	0	0	0	0	0	0	0	0	0	0	0	0	0	0	0	0	0	0	0	0	0
g_Comamonas	0	0	0	0	0	0	0	0	0	0	0	0	0	0	0	0	0	0	0	0	0	0	0	0	0	0	0	0	0	0	0	0	0	0	0	0	0	0	0	0	0	0	0	0	0	0	0	0	0
g_Coprobacillus	0	0	0	0	0	0	0	0	0	0	0	0	0	0	0	0	0	0	0	0	0	0	0	0	0	0	0	0	0	0	0	0	0	0	0	0	0	0	0	0	0	0	0	0	0	0	0	0	0
g_Coprobacter	0	0	0	0	0	0	0	0	0	0	0	0	0	0	0	0	0	0	0	0	0	0	0	0	0	0	0	0	0	0	0	0	0	0	0	0	0	0	0	0	0	0	0	0	0	0	0	0	0
g_Coprococcus	0	0	0	0	0	0	0	0	0	0	0	0	0	0	0	0	0	0	0	0	0	0	0	0	0	0	0	0	0	0	0	0	0	0	0	0	0	0	0	0	0	0	0	0	0	0	0	0	0
g_Corynebacterium	0	0	0	0	0	0	0	0	0	0	0	0	0	0	0	0	0	0	0	0	0	0	0	0	0	0	0	0	0	0	0	0	0	0	0	0	0	0	0	0	0	0	0	0	0	0	0	0	0
g_Criibacterium	0	0	0	0	0	0	0	0	0	0	0	0	0	0	0	0	0	0	0	0	0	0	0	0	0	0	0	0	0	0	0	0	0	0	0	0	0	0	0	0	0	0	0	0	0	0	0	0	0
g_Cryptobacterium	0	0	0	0	0	0	0	0	0	0	0	0	0	0	0	0	0	0	0	0	0	0	0	0	0	0	0	0	0	0	0	0	0	0	0	0	0	0	0	0	0	0	0	0	0	0	0.011596	0	0
g_Culturomica	0	0	0	0	0	0	0	0	0	0	0	0	0	0	0	0	0	0	0	0	0	0	0	0	0	0	0	0	0	0	0	0	0	0	0	0	0	0	0	0	0	0	0	0	0	0	0	0	0
g_Delftia	0	0	0	0	0	0	0	0	0	0	0	0	0	0	0	0	0	0	0	0	0	0	0	0	0	0	0	0	0	0	0	0	0	0	0	0	0	0	0	0	0	0	0	0	0	0	0	0	0
g_Desulfovibrio	0	0	0	0	0	0	0	0	0	0	0	0	0	0	0	0	0	0	0	0	0	0	0	0	0	0	0	0	0	0	0	0	0	0	0	0	0	0	0	0	0	0	0	0	0	0	0	0	0
g_Dialister	0.055515	0	0	0.016663	0	0	0	0	0	0	0.010064	0	0	0.011139	0	0	0	0.011887	0.026658	0	0	0	0	0	0	0	0	0	0	0	0	0	0.017621	0	0	0	0	0	0	0.011419	0	0	0	0	0.020991	0	0	0.022214	0
g_Dielma	0	0	0	0	0	0	0	0	0	0	0	0	0	0	0	0	0	0	0	0	0	0	0	0	0	0	0	0	0	0	0	0	0	0	0	0	0	0	0	0	0	0	0	0	0	0	0	0	0
g_Dietzia	0	0	0	0	0	0	0	0	0	0	0	0	0	0	0	0	0	0	0	0	0	0	0	0	0	0	0	0	0	0	0	0	0	0	0	0	0	0	0	0	0	0	0	0	0	0	0	0	0
g_Dorea	0	0	0	0	0	0	0	0	0	0	0	0	0	0	0	0	0	0	0	0	0	0	0	0	0	0	0	0	0	0	0	0	0	0	0	0	0	0	0	0	0	0	0	0	0	0	0	0	0
g_Duodenibacillus	0	0	0	0	0	0	0	0	0	0	0	0	0	0	0	0	0	0	0	0	0	0	0	0	0	0	0	0	0	0	0	0	0	0	0	0	0	0	0	0	0	0	0	0	0	0	0	0	0
g_Eggerthella	0	0	0	0	0	0	0	0	0	0	0	0	0	0	0	0	0	0	0	0	0	0	0	0	0	0	0	0	0	0	0	0	0	0	0	0	0	0	0	0	0	0	0	0	0	0	0	0	0
g_Eggerthia	0	0	0	0	0	0	0	0	0	0	0	0	0	0	0	0	0	0	0	0	0	0	0	0	0	0	0	0	0	0	0	0	0	0.010508	0	0	0	0	0	0	0	0	0	0	0	0	0	0	0
g_Eikenella	0	0.095238	0.014056	0	0	0	0	0	0.015342	0	0	0	0	0	0.015918	0	0	0	0	0	0	0	0	0	0	0	0	0	0	0	0	0.036071	0	0	0	0	0	0	0	0	0	0	0	0	0	0	0	0	0
g_Eisenbergiella	0	0	0	0	0	0	0	0	0	0	0	0	0	0	0	0	0	0	0	0	0	0	0	0	0	0	0	0	0	0	0	0	0	0	0	0	0	0	0	0	0	0	0	0	0	0	0	0	0
g_Emergencia	0	0	0	0	0	0	0	0	0	0	0	0	0	0	0	0	0	0	0	0	0	0	0	0	0	0	0	0	0	0	0	0	0	0	0	0	0	0	0	0	0	0	0	0	0	0	0	0	0
g_Empedobacter	0	0	0	0	0	0	0	0	0	0	0	0	0	0	0	0	0	0	0	0	0	0	0	0	0	0	0	0	0	0	0	0	0	0	0	0	0	0	0	0	0	0	0	0	0	0	0	0	0
g_Ensifer	0	0	0	0	0	0	0	0	0	0	0	0	0	0	0	0	0	0	0	0	0	0	0	0	0	0	0	0	0	0	0	0	0	0	0	0	0	0	0	0	0	0	0	0	0	0	0	0	0
g_Enterobacter	0	0	0	0	0	0	0	0	0	0	0	0	0	0	0	0	0	0	0	0	0	0	0	0	0	0	0	0	0	0	0	0	0	0	0	0	0	0	0	0	0	0	0	0	0	0	0	0	0
g_Enterococcus	0	0	0	0	0	0	0	0	0	0	0	0	0	0	0	0	0	0	0	0	0	0	0	0	0	0	0	0	0	0	0	0	0	0	0	0	0	0	0	0	0	0	0	0	0	0	0	0	0
g_Erysipelatoclostridium	0	0	0	0	0	0	0	0	0	0	0	0	0	0	0	0	0	0	0	0	0	0	0	0	0	0	0	0	0	0	0	0	0	0	0	0	0	0	0	0	0	0	0	0	0	0	0	0	0
g_Escherichia	0	0	0	0	0	0	0	0	0	0	0	0	0	0	0	0	0	0	0	0	0	0	0	0	0	0	0	0	0	0.012848	0	0	0	0	0	0	0	0	0	0	0	0	0	0	0	0	0	0	0
g_Eubacterium	0	0	0	0	0	0	0	0	0	0	0	0	0	0	0	0	0	0	0	0	0	0	0	0	0	0	0	0	0	0	0	0	0	0	0	0	0	0	0	0	0	0	0	0	0	0	0	0	0
g_Ezakiella	0	0	0	0	0	0	0	0	0	0	0	0	0	0	0	0	0	0	0	0	0	0	0	0	0	0	0	0	0	0	0	0	0	0	0	0	0	0	0	0	0	0	0	0	0	0	0	0	0
g_Faecalibacterium	0	0	0	0	0	0	0	0	0	0	0	0	0	0	0	0	0	0	0	0	0	0	0	0	0	0	0	0	0	0	0	0	0	0	0	0	0	0	0	0	0	0	0	0	0	0	0	0	0
g_Faecalibaculum	0	0	0	0	0	0	0	0	0	0	0	0	0	0	0	0	0	0	0	0	0	0	0	0	0	0	0	0	0	0	0	0	0	0	0	0	0	0	0	0	0	0	0	0	0	0	0	0	0
g_Faecalicoccus	0	0	0	0	0	0	0	0	0	0	0	0	0	0	0	0	0	0	0	0	0	0	0	0	0	0	0	0	0	0	0	0	0	0	0	0	0	0	0	0	0	0	0	0	0	0	0	0	0
g_Faecalitalea	0	0	0	0	0	0	0	0	0	0	0	0	0	0	0	0	0	0	0	0	0	0	0	0	0	0	0	0	0	0	0	0	0	0	0	0	0	0	0	0	0	0	0	0	0	0	0	0	0
g_Fenollaria	0	0	0	0	0	0	0	0	0	0	0	0	0	0	0	0	0	0	0	0	0	0	0	0	0	0	0	0	0	0	0	0	0	0	0	0	0	0	0	0	0	0	0	0	0	0	0	0	0
g_Filifactor	0	0	0	0	0	0	0	0	0	0	0.018737	0	0	0	0	0	0	0	0	0	0.021699	0	0	0	0	0	0.018856	0	0	0	0	0	0	0.054846	0	0	0	0	0	0	0	0	0	0	0	0	0	0	0
g_Fournierella	0	0	0	0	0	0	0	0	0	0	0	0	0	0	0	0	0	0	0	0	0	0	0	0	0	0	0	0	0	0	0	0	0	0	0	0	0	0	0	0	0	0	0	0	0	0	0	0	0
g_Fusicatenibacter	0	0	0	0	0	0	0	0	0	0	0	0	0	0	0	0	0	0	0	0	0	0	0	0	0	0	0	0	0	0	0	0	0	0	0	0	0	0	0	0	0	0	0	0	0	0	0	0	0
g_Fusobacterium	0.06649	0.02381	0.130862	0.044268	0	0.174962	0.076649	0.020424	0.114266	0.040383	0.03539	0.049535	0	0.057577	0.040963	0.086395	0	0.14987	0.152925	0.111869	0.040662	0.17286	0.164064	0.514535	0	0.012529	0.276608	0.034539	0.160423	0.030345	0.211388	0.093405	0.088106	0.148433	0.056923	0.021856	0.335352	0.309524	0.417245	0.12908	0.039409	0	0.010831	0.190328	0	0.884898	0.067551	0.027543	0.122004
g_Gabonia	0	0	0	0	0	0	0	0	0	0	0	0	0	0	0	0	0	0	0	0	0	0	0	0	0	0	0	0	0	0	0	0	0	0	0	0	0	0	0	0	0	0	0	0	0	0	0	0	0
g_Gabonibacter	0	0	0	0	0	0	0	0	0	0	0	0	0	0	0	0	0	0	0	0	0	0	0	0	0	0	0	0	0	0	0	0	0	0	0	0	0	0	0	0	0	0	0	0	0	0	0	0	0
g_Gardnerella	0	0	0	0	0	0	0	0	0	0	0	0	0	0	0	0	0	0	0	0	0	0	0	0	0	0	0	0	0	0	0	0	0	0	0	0	0	0	0	0	0	0	0	0	0	0	0	0	0
g_Gemella	0.025426	0	0.02858	0	0.010124	0	0	0.055876	0	0	0	0.027804	0	0	0	0	0.179867	0	0	0	0	0	0	0.012886	0	0	0	0	0.025937	0	0	0	0.017621	0.014621	0	0.01345	0	0	0	0	0	0	0	0	0.033585	0	0	0	0
g_Gordonia	0	0	0	0	0	0	0	0	0	0	0	0	0	0	0	0	0	0	0	0	0	0	0	0	0	0	0	0	0	0	0	0	0	0	0	0	0	0	0	0	0	0	0	0	0	0	0	0	0
g_Gordonibacter	0	0	0	0	0	0	0	0	0	0	0	0	0	0	0	0	0	0	0	0	0	0	0	0	0	0	0	0	0	0	0	0	0	0	0	0	0	0	0	0	0	0	0	0	0	0	0	0	0
g_Granulicatella	0	0	0	0	0	0	0	0	0	0	0	0.010174	0	0.032085	0	0	0.191518	0	0	0	0	0	0	0	0	0	0	0	0	0	0	0	0	0	0	0.010087	0	0	0	0	0	0	0	0	0.268682	0	0	0	0
g_Gulbenkiania	0	0	0	0	0	0	0	0	0	0	0	0	0	0	0	0	0	0	0	0	0	0	0	0	0	0	0	0	0	0	0	0	0	0	0	0	0	0	0	0	0	0	0	0	0	0	0	0	0
g_Haemophilus	0	0	0.022755	0.077898	0	0	0.067954	0.146499	0	0.01778	0	0.046779	0	0.036927	0.03051	0.024826	0	0	0	0	0	0.162637	0	0.204226	0.078176	0.023773	0	0	0	0.013193	0.052685	0.057019	0.026432	0	0.069342	0.028581	0.055614	0	0.088066	0.026809	0.064039	0	0.014051	0.026796	0.172124	0	0	0	0
g_Helcococcus	0	0	0	0	0	0	0	0	0	0	0	0	0	0	0	0	0	0	0	0	0	0	0	0	0	0	0	0	0	0	0	0	0	0	0	0	0	0	0	0	0	0	0	0	0	0	0	0	0
g_Helicobacter	0	0	0	0	0	0	0	0	0	0	0	0	0	0	0	0	0	0	0	0	0	0	0	0	0	0	0	0	0	0	0	0	0	0	0	0	0	0	0	0	0	0	0	0	0	0	0	0	0
g_Hespellia	0	0	0	0	0	0	0	0	0	0	0	0	0	0	0	0	0	0	0	0	0	0	0	0	0	0	0	0	0	0	0	0	0	0	0	0	0	0	0	0	0	0	0	0	0	0	0	0	0
g_Histophilus	0	0	0	0	0	0	0	0	0	0	0	0	0	0	0	0	0	0	0	0	0	0	0	0	0	0	0	0	0	0	0	0	0	0	0	0	0	0	0	0	0	0	0	0	0	0	0	0	0
g_Holdemanella	0	0	0	0	0	0	0	0	0	0	0	0	0	0	0	0	0	0	0	0	0	0	0	0	0	0	0	0	0	0	0	0	0	0	0	0	0	0	0	0	0	0	0	0	0	0	0	0	0
g_Holdemania	0	0	0	0	0	0	0	0	0	0	0	0	0	0	0	0	0	0	0	0	0	0	0	0	0	0	0	0	0	0	0	0	0	0	0	0	0	0	0	0	0	0	0	0	0	0	0	0	0
g_Hungatella	0	0	0	0	0	0	0	0	0	0	0	0	0	0	0	0	0	0	0	0	0	0	0	0	0	0	0	0	0	0	0	0	0	0	0	0	0	0	0	0	0	0	0	0	0	0	0	0	0
g_Intestinibacter	0	0	0	0	0	0	0	0	0	0	0	0	0	0	0	0	0	0	0	0	0	0	0	0	0	0	0	0	0	0	0	0	0	0	0	0	0	0	0	0	0	0	0	0	0	0	0	0	0
g_Intestinimonas	0	0	0	0	0	0	0	0	0	0	0	0	0	0	0	0	0	0	0	0	0	0	0	0	0	0	0	0	0	0	0	0	0	0	0	0	0	0	0	0	0	0	0	0	0	0	0	0	0
g_Johnsonella	0	0	0	0	0	0	0	0	0	0	0	0	0	0	0	0	0	0	0	0	0	0	0	0	0	0	0	0	0	0	0	0	0	0	0	0	0	0	0	0	0	0	0	0	0	0	0	0	0
g_Kallipyga	0	0	0	0	0	0	0	0	0	0	0	0	0	0	0	0	0	0	0	0	0	0	0	0	0	0	0	0	0	0	0	0	0	0	0	0	0	0	0	0	0	0	0	0	0	0	0	0	0
g_Kingella	0	0	0	0	0	0	0	0	0	0	0	0	0	0	0	0	0	0	0	0	0	0	0	0	0	0	0	0	0	0	0	0	0	0	0	0	0	0	0	0	0	0	0	0	0	0	0	0	0
g_Klebsiella	0	0	0	0	0	0	0	0	0	0	0	0	0	0	0	0	0	0	0	0	0	0	0	0	0	0	0	0	0	0	0	0	0	0	0	0	0	0	0	0	0	0	0	0	0	0	0	0	0
g_Lachnoanaerobaculum	0	0	0.024333	0	0	0	0	0.010265	0	0	0	0	0	0	0	0	0	0	0	0.01563	0	0	0	0	0	0	0.010266	0	0	0	0	0	0	0	0	0	0.014588	0	0.049571	0.012412	0	0	0	0	0	0	0	0.016635	0.013106
g_Lachnoclostridium	0	0	0	0	0	0	0	0	0	0	0	0	0	0	0	0	0	0	0	0	0	0	0	0	0	0	0	0	0	0	0	0	0	0	0	0	0	0	0	0	0	0	0	0	0	0	0	0	0
g_Lachnospira	0	0	0	0	0	0	0	0	0	0	0	0	0	0	0	0	0	0	0	0	0	0	0	0	0	0	0	0	0	0	0	0	0	0	0	0	0	0	0	0	0	0	0	0	0	0	0	0	0
g_Lactobacillus	0	0	0	0	0.020249	0	0	0	0	0	0	0	0	0	0	0	0	0	0.106239	0	0	0	0	0	0	0.821288	0	0	0	0	0	0	0	0	0	0	0	0	0	0.045675	0	0.102196	0	0	0	0	0.225762	0	0
g_Lactonifactor	0	0	0	0	0	0	0	0	0	0	0	0	0	0	0	0	0	0	0	0	0	0	0	0	0	0	0	0	0	0	0	0	0	0	0	0	0	0	0	0	0	0	0	0	0	0	0	0	0
g_Lagierella	0	0	0	0	0	0	0	0	0	0	0	0	0	0	0	0	0	0	0	0	0	0	0	0	0	0	0	0	0	0	0	0	0	0	0	0	0	0	0	0	0	0	0	0	0	0	0	0	0
g_Lautropia	0	0	0	0	0	0	0	0	0	0	0	0	0	0	0	0	0	0	0	0	0	0	0	0	0	0	0	0	0	0	0	0	0	0	0	0	0	0	0	0	0	0	0	0	0	0	0	0	0
g_Lawsonella	0	0	0	0	0	0	0	0	0	0	0	0	0	0	0	0	0	0	0	0	0	0	0	0	0	0	0	0	0	0	0	0	0	0	0	0	0	0	0	0	0	0	0	0	0	0	0	0	0
g_Leclercia	0	0	0	0	0	0	0	0	0	0	0	0	0	0	0	0	0	0	0	0	0	0	0	0	0	0	0	0	0	0	0	0	0	0	0	0	0	0	0	0	0	0	0	0	0	0	0	0	0
g_Lelliottia	0	0	0	0	0	0	0	0	0	0	0	0	0	0	0	0	0	0	0	0	0	0	0	0	0	0	0	0	0	0	0	0	0	0	0	0	0	0	0	0	0	0	0	0	0	0	0	0	0
g_Leptotrichia	0	0	0.019054	0.013316	0	0.016268	0.018961	0	0	0.062209	0.025051	0.010707	0	0.024875	0	0	0	0	0	0	0	0	0	0	0	0	0.016391	0.044408	0.012488	0.050135	0	0	0	0	0.029669	0.01345	0	0.041667	0	0	0	0	0.010538	0	0	0	0.011703	0	0
g_Levyella	0	0	0	0	0	0	0	0	0	0	0	0	0	0	0	0	0	0	0	0	0	0	0	0	0	0	0	0	0	0	0	0	0	0	0	0	0	0	0	0	0	0	0	0	0	0	0	0	0
g_Libanicoccus	0	0	0	0	0	0	0	0	0	0	0	0	0	0	0	0	0	0	0	0	0	0	0	0	0	0	0	0	0	0	0	0	0	0	0	0	0	0	0	0	0	0	0	0	0	0	0	0	0
g_Mageeibacillus	0	0	0	0	0	0	0	0	0	0	0	0	0	0	0	0	0	0	0	0	0	0	0	0	0	0	0	0	0	0	0	0	0	0	0	0	0	0	0	0	0	0	0	0	0	0	0	0	0
g_Mannheimia	0	0	0	0	0	0	0	0	0	0	0	0	0	0	0	0	0	0	0	0	0	0	0	0	0	0	0	0	0	0	0	0	0	0	0	0	0	0	0	0	0	0	0	0	0	0	0	0	0
g_Marvinbryantia	0	0	0	0	0	0	0	0	0	0	0	0	0	0	0	0	0	0	0	0	0	0	0	0	0	0	0	0	0	0	0	0	0	0	0	0	0	0	0	0	0	0	0	0	0	0	0	0	0
g_Massilioclostridium	0	0	0	0	0	0	0	0	0	0	0	0	0	0	0	0	0	0	0	0	0	0	0	0	0	0	0	0	0	0	0	0	0	0	0	0	0	0	0	0	0	0	0	0	0	0	0	0	0
g_Mediterranea	0	0	0	0	0	0	0	0	0	0	0	0	0	0	0	0	0	0	0	0	0	0	0	0	0	0	0	0	0	0	0	0	0	0	0	0	0	0	0	0	0	0	0	0	0	0	0	0	0
g_Megasphaera	0	0	0	0	0	0	0	0	0	0.022199	0	0	0	0.016912	0	0	0	0	0	0	0	0	0	0	0.019825	0	0	0	0	0	0	0	0	0	0.018974	0	0	0.02381	0	0.024327	0	0	0	0	0	0	0	0.012551	0
g_Merdibacter	0	0	0	0	0	0	0	0	0	0	0	0	0	0	0	0	0	0	0	0	0	0	0	0	0	0	0	0	0	0	0	0	0	0	0	0	0	0	0	0	0	0	0	0	0	0	0	0	0
g_Mitsuokella	0	0	0	0	0	0	0	0	0	0	0	0	0	0	0	0	0	0	0	0	0	0	0	0	0	0	0	0	0	0	0	0	0.026432	0	0	0	0	0	0	0	0	0	0	0	0	0	0	0	0
g_Mobiluncus	0	0	0	0	0	0	0	0	0	0	0	0	0	0	0	0	0	0	0	0	0	0	0	0	0	0	0	0	0	0	0	0	0	0	0	0	0	0	0	0	0	0	0	0	0	0	0	0	0
g_Mogibacterium	0	0	0	0	0	0	0	0	0	0	0	0	0	0	0	0	0	0	0	0	0	0	0	0	0	0	0	0	0	0	0	0	0	0	0	0	0	0	0	0	0	0	0	0	0	0	0	0	0
g_Morococcus	0	0	0	0	0	0	0	0	0	0	0	0	0	0	0	0	0	0	0	0	0	0	0	0	0	0	0	0	0	0	0	0	0	0	0	0	0	0	0	0	0	0	0	0	0	0	0	0	0
g_Murdochiella	0	0	0	0	0	0	0	0	0	0	0	0	0	0	0	0	0	0	0	0	0	0	0	0	0	0	0	0	0	0	0	0	0	0	0	0	0	0	0	0	0	0	0	0	0	0	0	0	0
g_Mycobacterium	0	0	0	0	0	0	0	0	0	0	0	0	0	0	0	0	0	0	0	0	0	0	0	0	0	0	0	0	0	0	0	0	0	0	0	0	0	0	0	0	0	0	0	0	0	0	0	0	0
g_Mycobacteroides	0	0	0	0	0	0	0	0	0	0	0	0	0	0	0	0	0	0	0	0	0	0	0	0	0	0	0	0	0	0	0	0	0	0	0	0	0	0	0	0	0	0	0	0	0	0	0	0	0
g_Mycolicibacterium	0	0	0	0	0	0	0	0	0	0	0	0	0	0	0	0	0	0	0	0	0	0	0	0	0	0	0	0	0	0	0	0	0	0	0	0	0	0	0	0	0	0	0	0	0	0	0	0	0
g_Mycoplasma	0	0	0.038273	0	0	0	0	0	0	0	0	0	0	0	0	0	0	0	0	0	0	0	0	0	0	0	0	0	0	0.014513	0	0	0	0	0	0	0	0	0	0	0	0	0	0	0.146935	0	0	0	0
g_Necropsobacter	0	0	0	0	0	0	0	0	0	0	0	0	0	0	0	0	0	0	0	0	0	0	0	0	0	0	0	0	0	0	0	0	0	0	0	0	0	0	0	0	0	0	0	0	0	0	0	0	0
g_Negativibacillus	0	0	0	0	0	0	0	0	0	0	0	0	0	0	0	0	0	0	0	0	0	0	0	0	0	0	0	0	0	0	0	0	0	0	0	0	0	0	0	0	0	0	0	0	0	0	0	0	0
g_Neglecta	0	0	0	0	0	0	0	0	0	0	0	0	0	0	0	0	0	0	0	0	0	0	0	0	0	0	0	0	0	0	0	0	0	0	0	0	0	0	0	0	0	0	0	0	0	0	0	0	0
g_Neisseria	0	0	0.097476	0	0.012149	0	0.187413	0.010336	0	0.094628	0	0.251807	0	0	0.122188	0.055611	0.032769	0	0	0	0	0.011108	0	0.014795	0	0	0	0.066612	0	0.046177	0	0	0.017621	0.010193	0.025184	0	0.014682	0	0	0	0.059113	0	0	0	0	0	0.117791	0	0
g_Neofamilia	0	0	0	0	0	0	0	0	0	0	0	0	0	0	0	0	0	0	0	0	0	0	0	0	0	0	0	0	0	0	0	0	0	0	0	0	0	0	0	0	0	0	0	0	0	0	0	0	0
g_Odoribacter	0	0	0	0	0	0	0	0	0	0	0	0	0	0	0	0	0	0	0	0	0	0	0	0	0	0	0	0	0	0	0	0	0	0	0	0	0	0	0	0	0	0	0	0	0	0	0	0	0
g_Olsenella	0	0.02381	0	0	0	0	0	0	0	0	0.015557	0	0	0	0	0	0	0	0	0	0	0	0	0	0	0	0	0	0	0	0	0	0	0	0	0	0	0	0	0	0	0	0	0	0	0	0	0	0
g_Oribacterium	0.029084	0	0	0	0	0.054956	0.031503	0	0	0.020429	0	0	0	0.012647	0	0.018868	0	0.020045	0	0	0	0	0	0	0.031226	0	0	0	0.039385	0	0	0	0	0	0.01173	0	0	0.011905	0	0	0	0	0.015222	0	0	0.026072	0	0.01539	0
g_Oscillibacter	0	0	0	0	0	0	0	0	0	0	0	0	0	0	0	0	0	0	0	0	0	0	0	0	0	0	0	0	0	0	0	0	0	0	0	0	0	0	0	0	0	0	0	0	0	0	0	0	0
g_Ottowia	0	0	0	0	0	0	0	0	0	0	0	0	0	0	0	0	0	0	0	0	0	0	0	0	0	0	0	0	0	0	0	0	0	0	0	0	0	0	0	0	0	0	0	0	0	0	0	0	0
g_Parabacteroides	0	0	0	0	0	0	0	0	0	0	0	0	0	0	0	0	0	0	0	0	0	0	0	0	0	0	0	0	0	0	0	0	0	0	0	0	0	0	0	0	0	0	0	0	0	0	0	0	0
g_Paracoccus	0	0	0	0	0	0	0	0	0	0	0	0	0	0	0	0	0	0	0	0	0	0	0	0	0	0	0	0	0	0	0	0	0	0	0	0	0	0	0	0	0	0	0	0	0	0	0	0	0
g_Paraprevotella	0	0	0	0	0	0	0	0	0	0	0	0	0	0	0	0	0	0	0	0	0	0	0	0	0	0	0	0	0	0	0	0	0	0	0	0	0	0	0	0	0	0	0	0	0	0	0	0	0
g_Parascardovia	0	0	0	0	0	0	0	0	0	0	0	0	0	0	0	0	0	0	0	0	0	0	0	0	0	0	0	0	0	0	0	0	0	0	0	0	0	0	0	0	0	0	0	0	0	0	0	0	0
g_Parasutterella	0	0	0	0	0	0	0	0	0	0	0	0	0	0	0	0	0	0	0	0	0	0	0	0	0	0	0	0	0	0	0	0	0	0	0	0	0	0	0	0	0	0	0	0	0	0	0	0	0
g_Parvimonas	0.033474	0.02381	0.068383	0	0.012149	0.011024	0	0	0.014655	0	0.014397	0.039828	0	0	0	0.011917	0	0.028591	0	0	0.012281	0	0.011048	0	0.0166	0	0	0.024671	0.053794	0	0	0.018357	0	0.023856	0	0	0	0.011905	0.083154	0.02383	0	0	0	0	0	0	0	0	0.015617
g_Pasteurella	0	0	0	0	0	0	0	0	0	0	0	0	0	0	0	0	0	0	0	0	0	0	0	0	0	0	0	0	0	0	0	0	0	0	0	0	0	0	0	0	0	0	0	0	0	0	0	0	0
g_Pedobacter	0	0	0	0	0	0	0	0	0	0	0	0	0	0	0	0	0	0	0	0	0	0	0	0	0	0	0	0	0	0	0	0	0	0	0	0	0	0	0	0	0	0	0	0	0	0	0	0	0
g_Peptoanaerobacter	0	0.02381	0	0	0	0	0	0	0	0	0	0	0	0	0	0	0	0	0	0	0.010627	0	0	0	0	0	0.136613	0	0	0	0	0	0	0	0	0	0	0	0	0	0	0	0	0	0	0	0	0	0
g_Peptoniphilus	0.012987	0	0.013686	0	0	0	0	0	0	0	0	0	0	0	0.049016	0	0	0	0	0	0	0	0	0	0.014345	0	0	0	0	0	0	0	0	0	0	0	0	0	0	0	0.108374	0	0	0	0	0	0	0	0
g_Peptostreptococcus	0	0.02381	0.023086	0	0.020249	0	0	0	0	0	0.035784	0.011323	0	0	0	0	0	0	0	0	0	0	0.017905	0	0	0	0.012138	0	0	0	0	0	0.035242	0.04102	0	0	0	0	0.01635	0	0	0	0	0	0	0	0	0	0
g_Petrimonas	0	0	0	0	0	0	0	0	0	0	0	0	0	0	0	0	0	0	0	0	0	0	0	0	0	0	0	0	0	0	0	0	0	0	0	0	0	0	0	0	0	0	0	0	0	0	0	0	0
g_Phascolarctobacterium	0	0	0	0	0	0	0	0	0	0	0	0	0	0	0	0	0	0	0	0	0	0	0	0	0	0	0	0	0	0	0	0	0	0	0	0	0	0	0	0	0	0	0	0	0	0	0	0	0
g_Phocaeicola	0	0	0	0	0	0	0	0	0	0	0	0	0	0	0	0	0	0	0	0	0	0	0	0	0	0	0	0	0	0	0	0	0	0	0	0	0	0	0	0	0	0	0	0	0	0	0	0	0
g_Phocea	0	0	0	0	0	0	0	0	0	0	0	0	0	0	0	0	0	0	0	0	0	0	0	0	0	0	0	0	0	0	0	0	0	0	0	0	0	0	0	0	0	0	0	0	0	0	0	0	0
g_Polynucleobacter	0	0	0	0	0	0	0	0	0	0	0	0	0	0	0	0	0	0	0	0	0	0	0	0	0	0	0	0	0	0	0	0	0	0	0	0	0	0	0	0	0	0	0	0	0	0	0	0	0
g_Porphyromonas	0	0.035714	0.090037	0	0.101243	0	0.019349	0	0.052668	0	0.019892	0	0	0.084233	0.091636	0	0	0	0	0	0	0	0.029024	0.022431	0	0	0	0.404605	0	0.023748	0.014314	0.143326	0	0.041012	0.026219	0	0.174829	0	0	0	0.1133	0	0	0	0	0	0	0	0
g_Prevotella	0.510705	0.380952	0.146828	0.287031	0.158952	0.267821	0.196362	0.061661	0.453172	0.276166	0.266494	0.168637	0.216929	0.087524	0.467031	0.286991	0	0.430031	0.655946	0.834164	0.101368	0.45646	0.189323	0.112808	0.551684	0.078081	0.232893	0.098684	0.145053	0.227211	0.351582	0.452634	0.348018	0.144097	0.174563	0.097512	0.266711	0.446429	0.099509	0.240784	0.364532	0.095726	0.474693	0.019834	0	0.052664	0.10755	0.565254	0.811829
g_Prevotellamassilia	0	0	0	0	0	0	0	0	0	0	0	0	0	0	0	0	0	0	0	0	0	0	0	0	0	0	0	0	0	0	0	0	0	0	0	0	0	0	0	0	0	0	0	0	0	0	0	0	0
g_Propionibacterium	0	0.071429	0	0	0	0	0	0	0	0	0	0	0	0	0	0	0	0	0	0	0	0	0	0	0	0	0	0	0	0	0	0	0.035242	0	0	0	0	0	0	0	0	0	0	0	0	0	0	0	0
g_Pseudoflavonifractor	0	0	0	0	0	0	0	0	0	0	0	0	0	0	0	0	0	0	0	0	0	0	0	0	0	0	0	0	0	0	0	0	0	0	0	0	0	0	0	0	0	0	0	0	0	0	0	0	0
g_Pseudomonas	0	0	0	0	0	0	0	0	0	0	0	0	0	0	0	0	0.172735	0	0	0	0	0	0	0	0	0	0	0	0	0	0	0	0	0	0	0	0	0	0	0	0	0	0	0	0	0	0	0	0
g_Pseudopropionibacterium	0	0	0	0	0	0	0	0	0	0	0	0	0	0	0	0	0	0	0	0	0	0	0	0	0	0	0	0.024671	0	0	0	0	0	0	0	0	0	0	0	0	0	0	0	0	0	0	0	0	0
g_Pseudoramibacter	0	0	0	0	0	0	0	0	0	0	0	0	0	0	0	0	0	0	0	0	0	0	0	0	0	0	0	0	0	0	0	0	0	0	0	0	0	0	0	0	0	0	0	0	0	0	0	0	0
g_Psychrobacter	0	0	0	0	0	0	0	0	0	0	0	0	0	0	0	0	0	0	0	0	0	0	0	0	0	0	0	0	0	0	0	0	0	0	0	0	0	0	0	0	0	0	0	0	0	0	0	0	0
g_Pyramidobacter	0	0	0	0	0	0	0	0	0	0	0	0	0	0	0	0	0	0	0	0	0	0	0	0	0	0	0	0	0	0	0	0	0	0	0	0	0	0	0	0	0	0	0	0	0	0	0	0	0
g_Raoultella	0	0	0	0	0	0	0	0	0	0	0	0	0	0	0	0	0	0	0	0	0	0	0	0	0	0	0	0	0	0	0	0	0	0	0	0	0	0	0	0	0	0	0	0	0	0	0	0	0
g_Rikenella	0	0	0	0	0	0	0	0	0	0	0	0	0	0	0	0	0	0	0	0	0	0	0	0	0	0	0	0	0	0	0	0	0	0	0	0	0	0	0	0	0	0	0	0	0	0	0	0	0
g_Robinsoniella	0	0	0	0	0	0	0	0	0	0	0	0	0	0	0	0	0	0	0	0	0	0	0	0	0	0	0	0	0	0	0	0	0	0	0	0	0	0	0	0	0	0	0	0	0	0	0	0	0
g_Romboutsia	0	0	0	0	0	0	0	0	0	0	0	0	0	0	0	0	0	0	0	0	0	0	0	0	0	0	0	0	0	0	0	0	0	0	0	0	0	0	0	0	0	0	0	0	0	0	0	0	0
g_Roseburia	0	0	0	0	0	0	0	0	0	0	0	0	0	0	0	0	0	0	0	0	0	0	0	0	0	0	0	0	0	0	0	0	0	0	0	0	0	0	0	0	0	0	0	0	0.025189	0	0	0	0
g_Rothia	0.011158	0.035714	0	0.092302	0.021261	0.069857	0.023753	0.302204	0	0.049137	0	0.047003	0.150829	0	0	0.033764	0	0.016082	0	0	0	0	0	0.011368	0.017014	0	0	0	0	0.042219	0	0	0	0	0.028151	0.100875	0	0	0	0	0	0.089199	0.031854	0	0	0	0	0	0
g_Ruminococcus	0	0	0	0	0	0	0	0	0	0	0	0	0	0	0	0	0	0	0	0	0	0	0	0	0	0	0	0	0	0	0	0	0	0	0	0	0	0	0	0	0	0	0	0	0	0	0	0	0
g_Ruthenibacterium	0	0	0	0	0	0	0	0	0	0	0	0	0	0	0	0	0	0	0	0	0	0	0	0	0	0	0	0	0	0	0	0	0	0	0	0	0	0	0	0	0	0	0	0	0	0	0	0	0
g_Sanguibacteroides	0	0	0	0	0	0	0	0	0	0	0	0	0	0	0	0	0	0	0	0	0	0	0	0	0	0	0	0	0	0	0	0	0	0	0	0	0	0	0	0	0	0	0	0	0	0	0	0	0
g_Scardovia	0	0	0	0	0	0	0	0	0	0	0	0	0	0	0	0	0	0	0	0	0	0	0	0	0	0	0	0	0	0	0	0	0	0	0	0	0	0	0	0	0	0	0	0	0	0	0	0	0
g_Selenomonas	0	0.02381	0	0.046523	0.014174	0	0	0	0	0	0.019597	0	0	0	0	0.049652	0	0	0	0	0	0	0	0	0	0	0	0.027138	0	0	0.060238	0.047586	0.048458	0.010692	0	0.043712	0	0	0	0.013404	0	0	0	0	0	0	0	0	0
g_Sellimonas	0	0	0	0	0	0	0	0	0	0	0	0	0	0	0	0	0	0	0	0	0	0	0	0	0	0	0	0	0	0	0	0	0	0	0	0	0	0	0	0	0	0	0	0	0	0	0	0	0
g_Senegalimassilia	0	0	0	0	0	0	0	0	0	0	0	0	0	0	0	0	0	0	0	0	0	0	0	0	0	0	0	0	0	0	0	0	0	0	0	0	0	0	0	0	0	0	0	0	0	0	0	0	0
g_Sharpea	0	0	0	0	0	0	0	0	0	0	0	0	0	0	0	0	0	0	0	0	0	0	0	0	0	0	0	0	0	0	0	0	0	0	0	0	0	0	0	0	0	0	0	0	0	0	0	0	0
g_Shigella	0	0	0	0	0	0	0	0	0	0	0	0	0	0	0	0	0	0	0	0	0	0	0	0	0	0	0	0	0	0	0	0	0	0	0	0	0	0	0	0	0	0	0	0	0	0	0	0	0
g_Shuttleworthia	0	0	0	0	0	0.014369	0	0	0	0	0	0	0	0.017671	0	0	0	0	0	0	0	0	0	0	0	0	0	0	0	0	0	0	0	0	0	0	0	0	0	0	0	0	0	0	0	0	0	0	0
g_Simonsiella	0	0	0	0	0	0	0	0	0	0	0	0	0	0	0	0	0	0	0	0	0	0	0	0	0	0	0	0	0	0	0	0	0	0	0	0	0	0	0	0	0	0	0	0	0	0	0	0	0
g_Sinorhizobium	0	0	0	0	0	0	0	0	0	0	0	0	0	0	0	0	0	0	0	0	0	0	0	0	0	0	0	0	0	0	0	0	0	0	0	0	0	0	0	0	0	0	0	0	0	0	0	0	0
g_Slackia	0	0	0	0	0	0	0	0	0	0	0	0	0	0	0	0	0	0	0	0	0	0	0	0	0	0	0	0	0	0	0	0	0	0	0	0	0	0	0	0	0	0	0	0	0	0	0	0	0
g_Sneathia	0	0	0	0	0	0	0	0	0	0	0	0	0	0	0	0	0	0	0	0	0	0	0	0	0	0	0	0	0	0.017151	0	0	0	0	0	0	0	0	0	0	0	0	0	0	0	0	0	0	0
g_Solobacterium	0.022224	0.071429	0	0.010234	0	0	0	0	0.013052	0	0.012538	0.010184	0	0.013348	0	0	0	0.037603	0	0	0	0.01173	0.015627	0	0.014396	0	0	0	0.033622	0	0	0.019196	0	0.024104	0	0	0	0	0	0	0	0	0	0.0125	0	0	0	0	0
g_Staphylococcus	0	0	0	0	0	0	0	0	0	0	0	0	0	0	0	0	0	0	0	0	0	0	0	0	0	0	0	0	0	0	0	0	0	0	0	0	0	0	0	0	0	0	0	0	0	0	0	0	0
g_Stomatobaculum	0	0	0	0	0.011137	0.041785	0	0	0.016258	0	0	0	0	0.010519	0	0	0	0	0	0	0	0	0	0	0.049449	0	0	0	0.013449	0	0	0	0	0	0	0	0	0.011905	0	0	0	0	0	0	0	0	0	0	0
g_Streptobacillus	0	0	0	0	0	0	0	0	0	0	0	0	0	0	0	0	0	0	0	0	0	0	0	0	0	0	0	0	0	0	0	0	0	0	0	0	0	0	0	0	0	0	0	0	0	0	0	0	0
g_Streptococcus	0.091084	0.047619	0.021299	0.115475	0.165027	0.077603	0.079318	0.220573	0.043966	0.106843	0.040937	0.20303	0.227788	0.177052	0	0.083416	0.21859	0.020991	0.016746	0	0	0.048437	0.316281	0.030632	0.094968	0.034493	0	0.014803	0.178674	0.06069	0.180154	0	0.066079	0	0.291115	0.362343	0.031299	0.011905	0.042311	0.079931	0	0.497495	0.227243	0.106124	0.332494	0	0.252324	0.071622	0
g_Subdoligranulum	0	0	0	0	0	0	0	0	0	0	0	0	0	0	0	0	0	0	0	0	0	0	0	0	0	0	0	0	0	0	0	0	0	0	0	0	0	0	0	0	0	0	0	0	0	0	0	0	0
g_Sutterella	0	0	0	0	0	0	0	0	0	0	0	0	0	0	0	0	0	0	0	0	0	0	0	0	0	0	0	0	0	0	0	0	0	0	0	0	0	0	0	0	0	0	0	0	0	0	0	0	0
g_Tannerella	0	0	0.032526	0.013663	0.036448	0	0	0	0	0	0	0	0	0	0	0	0	0	0	0	0	0	0	0	0	0	0	0.034539	0	0.022429	0	0	0	0	0.012764	0	0.011106	0	0	0	0	0	0	0	0	0	0	0	0
g_Tepidiphilus	0	0	0	0	0	0	0	0	0	0	0	0	0	0	0	0	0	0	0	0	0	0	0	0	0	0	0	0	0	0	0	0	0	0	0	0	0	0	0	0	0	0	0	0	0	0	0	0	0
g_Thermosipho	0	0	0	0	0	0	0	0	0	0	0	0	0	0	0	0	0	0	0	0	0	0	0	0	0	0	0	0	0	0	0	0	0	0	0	0	0	0	0	0	0	0	0	0	0	0	0	0	0
g_Tidjanibacter	0	0	0	0	0	0	0	0	0	0	0	0	0	0	0	0	0	0	0	0	0	0	0	0	0	0	0	0	0	0	0	0	0	0	0	0	0	0	0	0	0	0	0	0	0	0	0	0	0
g_Tissierella	0	0	0	0	0	0	0	0	0	0	0	0	0	0	0	0	0	0	0	0	0	0	0	0	0	0	0	0	0	0	0	0	0	0	0	0	0	0	0	0	0	0	0	0	0	0	0	0	0
g_Traorella	0	0	0	0	0	0	0	0	0	0	0	0	0	0	0	0	0	0	0	0	0	0	0	0	0	0	0	0	0	0	0	0	0	0	0	0	0	0	0	0	0	0	0	0	0	0	0	0	0
g_Treponema	0	0.047619	0.036957	0.095983	0.110355	0	0.015213	0	0	0	0.158442	0	0	0.059432	0	0	0	0	0	0	0.728922	0	0	0	0	0	0.175564	0	0	0	0	0.06801	0.088106	0.25896	0	0	0	0	0.077821	0	0	0	0	0.210633	0	0	0	0	0
g_Tyzzerella	0	0	0	0	0	0	0	0	0	0	0	0	0	0	0	0	0	0	0	0	0	0	0	0	0	0	0	0	0	0	0	0	0	0	0	0	0	0	0	0	0	0	0	0	0	0	0	0	0
g_Urmitella	0	0	0	0	0	0	0	0	0	0	0	0	0	0	0	0	0	0	0	0	0	0	0	0	0	0	0	0	0	0	0	0	0	0	0	0	0	0	0	0	0	0	0	0	0	0	0	0	0
g_Varibaculum	0	0	0	0	0	0	0	0	0	0	0	0	0	0	0	0	0	0	0	0	0	0	0	0	0	0	0	0	0	0	0	0	0	0	0	0	0	0	0	0	0	0	0	0	0	0	0	0	0
g_Veillonella	0	0	0.018586	0.039425	0.028348	0.055554	0.136397	0.082298	0	0.147565	0.056824	0.025935	0.190409	0	0	0.064548	0.140544	0.015927	0	0	0	0.066588	0.013951	0.014188	0.043088	0	0	0	0.180596	0.029026	0.033192	0	0.044053	0	0.095561	0.048756	0	0.011905	0.018739	0.060072	0	0.119658	0.108603	0	0	0	0	0.082529	0
g_Xanthomonas	0	0	0	0	0	0	0	0	0	0	0	0	0	0	0	0	0	0	0	0	0	0	0	0	0	0	0	0	0	0	0	0	0	0	0	0	0	0	0	0	0	0	0	0	0	0	0	0	0
o_Acidaminococcales	0	0	0	0	0	0	0	0	0	0	0	0	0	0	0	0	0	0	0	0	0	0	0	0	0	0	0	0	0	0	0	0	0	0	0	0	0	0	0	0	0	0	0	0	0	0	0	0	0
o_Actinomycetales	0	0.021277	0.010696	0.029158	0.103283	0.103405	0.064801	0.061663	0	0.074989	0.060532	0	0.142674	0.129808	0.014347	0.094375	0.01656	0.020386	0	0	0	0	0.020592	0	0	0	0	0.042485	0.020468	0	0	0	0.056386	0	0.029893	0.148036	0	0.021505	0.015166	0.189012	0.027285	0	0.052419	0	0	0	0.021953	0.066593	0
o_Anaerolineales	0	0	0	0	0	0	0	0	0	0	0	0	0	0	0	0	0	0	0	0	0	0	0	0	0	0	0	0	0	0	0	0	0	0	0	0	0	0	0	0	0	0	0	0	0	0	0	0	0
o_Bacillales	0.023676	0	0.02742	0	0.023897	0	0	0.055744	0	0	0	0.031715	0	0	0	0	0.160687	0	0	0	0	0	0	0.012815	0	0	0	0	0.028132	0.011849	0	0	0.014096	0.012869	0	0.024474	0	0	0	0.011012	0	0	0.013854	0	0.034589	0	0	0	0
o_Bacteroidales	0.493354	0.37234	0.310418	0.325564	0.324586	0.264049	0.239283	0.070175	0.510195	0.286305	0.302082	0.181977	0.219366	0.175918	0.544473	0.315567	0	0.589569	0.65821	0.831945	0.117364	0.454638	0.24925	0.137983	0.55532	0.075599	0.299564	0.504667	0.148775	0.274615	0.368242	0.582554	0.398081	0.291534	0.239482	0.143932	0.415495	0.435484	0.132625	0.248613	0.486585	0.104409	0.481204	0.049288	0	0.053596	0.143208	0.560598	0.811507
o_Bifidobacteriales	0	0	0	0	0.010964	0	0	0	0	0	0.031131	0	0	0.010037	0	0.015729	0	0	0.018522	0	0	0	0	0	0	0	0	0	0	0	0	0	0.014096	0	0	0	0	0	0	0	0	0.028393	0	0	0	0	0	0	0
o_Burkholderiales	0	0	0	0	0	0	0	0	0	0	0	0	0	0	0	0	0	0	0	0	0	0	0	0	0	0	0	0	0	0	0	0	0	0	0	0	0	0	0	0	0	0	0	0	0	0	0	0	0
o_Campylobacterales	0	0	0.02988	0	0.022632	0.035701	0.019264	0	0.089532	0.013203	0	0	0.016897	0.014101	0.081457	0.010814	0	0	0	0	0.047209	0	0	0.010606	0	0	0	0	0	0	0.028853	0	0.010572	0	0	0	0.013101	0	0.010367	0	0.109141	0	0	0.063315	0	0.011048	0	0.011734	0
o_Cardiobacteriales	0	0	0	0	0	0	0	0	0	0	0	0	0	0	0	0	0	0	0	0	0	0	0	0	0	0	0	0	0	0	0	0	0	0	0	0	0	0	0	0	0	0	0	0	0	0	0	0	0
o_Caulobacterales	0	0	0	0	0	0	0	0	0	0	0	0	0	0	0	0	0	0	0	0	0	0	0	0	0	0	0	0	0	0	0	0	0	0	0	0	0	0	0	0	0	0	0	0	0	0	0	0	0
o_Clostridiales	0.093228	0.06383	0.068826	0.039581	0.072706	0.144232	0.047259	0.015513	0.04562	0.048025	0.1398	0.030263	0	0.075455	0	0.057018	0	0.033718	0.011238	0.016933	0.057079	0.017327	0.033244	0.024918	0.081852	0	0.198571	0	0.064437	0	0.014624	0.038843	0.045109	0.205648	0.047782	0.024911	0.122939	0.069892	0.085484	0.044836	0	0	0.028643	0.101446	0.032283	0.028937	0.021029	0.069301	0.014737
o_Coriobacteriales	0.049181	0.021277	0	0.014395	0.017712	0.01564	0	0	0	0.01576	0.062045	0	0.042801	0.041014	0	0.021421	0	0.011633	0	0	0	0	0	0	0	0	0	0	0	0	0	0	0	0	0	0	0	0.064516	0	0.0383	0	0.013104	0.010619	0	0	0	0	0	0
o_Corynebacteriales	0	0	0	0	0	0	0	0	0	0	0	0	0	0	0	0	0	0	0	0	0	0	0	0	0	0	0	0	0	0	0	0	0	0	0	0	0	0	0	0	0	0	0	0	0	0	0	0	0
o_Desulfovibrionales	0	0	0	0	0	0	0	0	0	0	0	0	0	0	0	0	0	0	0	0	0	0	0	0	0	0	0	0	0	0	0	0	0	0	0	0	0	0	0	0	0	0	0	0	0	0	0	0	0
o_Eggerthellales	0	0	0	0	0	0	0	0	0	0	0	0	0	0	0	0	0	0	0	0	0	0	0	0	0	0	0	0	0	0	0	0	0	0	0	0	0	0	0	0	0	0	0	0	0	0	0.011286	0	0
o_Enterobacterales	0	0	0	0	0	0	0	0	0	0	0	0	0	0	0	0	0	0	0	0	0	0	0	0	0	0	0	0	0	0.04627	0	0	0	0	0	0.024274	0	0	0	0	0	0	0	0	0	0	0.012715	0	0
o_Erysipelotrichales	0.020727	0.06383	0	0.010282	0	0	0	0	0.012822	0	0.015899	0.010499	0	0.013474	0	0	0	0.038214	0	0	0	0.011494	0.021339	0	0.01437	0	0	0	0.035062	0	0	0.018317	0	0.030592	0	0	0	0	0	0	0	0	0	0.012947	0	0	0	0	0
o_Flavobacteriales	0	0.042553	0.035683	0	0.031881	0	0	0	0.011873	0.010919	0.010209	0.032418	0	0.090881	0.010176	0.045221	0	0.0131	0	0	0	0	0.12002	0	0.039041	0	0	0.085613	0.096656	0.335756	0.012106	0	0	0	0.046157	0	0.017809	0.016129	0	0.027508	0	0	0	0.170132	0	0	0.067543	0.033714	0
o_Fusobacteriales	0.069089	0.021277	0.141947	0.057023	0.011808	0.184758	0.092226	0.029029	0.112927	0.100099	0.058373	0.058877	0	0.081103	0.039917	0.086511	0	0.153942	0.150162	0.110139	0.039932	0.172964	0.171993	0.51063	0	0.011695	0.283953	0.072095	0.17057	0.092298	0.210658	0.090256	0.070482	0.133942	0.082887	0.034876	0.304451	0.33871	0.413345	0.126956	0.03638	0	0.021239	0.188874	0	0.884375	0.073312	0.033333	0.120126
o_Hydrogenophilales	0	0	0	0	0	0	0	0	0	0	0	0	0	0	0	0	0	0	0	0	0	0	0	0	0	0	0	0	0	0	0	0	0	0	0	0	0	0	0	0	0	0	0	0	0	0	0	0	0
o_Lactobacillales	0.091922	0.042553	0.023811	0.121772	0.183023	0.076617	0.08278	0.226836	0.053089	0.106212	0.040959	0.210634	0.234613	0.209594	0	0.083561	0.611995	0.021595	0.122383	0	0	0.052846	0.318277	0.030999	0.094958	0.864952	0	0.013518	0.191417	0.056694	0.179773	0	0.074006	0	0.276891	0.36441	0.028357	0.010753	0.041002	0.123754	0.01819	0.593026	0.225796	0.10611	0.598189	0	0.466043	0.07127	0
o_Micrococcales	0	0.031915	0	0.085384	0	0.06683	0.022673	0.289711	0	0.047605	0	0.045228	0.149474	0	0	0.0174	0	0.011395	0	0	0	0	0	0	0.016846	0	0	0	0	0.022867	0	0	0	0	0.012079	0.060707	0	0	0	0	0	0.061591	0.020803	0	0	0	0	0	0
o_Mycoplasmatales	0	0	0.036112	0	0	0	0	0	0	0	0	0	0	0	0	0	0	0	0	0	0	0	0	0	0	0	0	0	0	0.01372	0	0	0	0	0	0	0	0	0	0	0	0	0	0	0.141239	0	0	0	0
o_Neisseriales	0	0.085106	0.115474	0	0.011808	0	0.186433	0.01061	0.016872	0.094317	0	0.250777	0	0	0.165157	0.058984	0.019604	0	0	0	0	0.016826	0	0.022874	0	0	0	0.065336	0	0.049891	0	0.038382	0.021145	0.012014	0.028279	0	0.0138	0	0	0	0.086403	0	0	0	0	0	0.126268	0	0
o_Pasteurellales	0	0	0.02466	0.078601	0	0	0.067866	0.147783	0.091283	0.018528	0	0.046554	0	0.038052	0.030724	0.024577	0	0	0	0	0	0.165118	0	0.204465	0.078784	0.02533	0	0.011265	0	0.012473	0.053017	0.055841	0.021145	0.014901	0.072811	0.033215	0.051131	0	0.087727	0.026429	0.059118	0	0.015199	0.072056	0.165452	0	0	0	0
o_Propionibacteriales	0	0.148936	0	0	0	0	0	0	0	0	0	0	0	0	0	0	0	0	0	0	0	0	0	0	0	0	0	0.090119	0	0	0	0	0.074006	0	0	0	0	0	0	0	0	0.028393	0	0	0	0	0	0	0
o_Pseudomonadales	0	0	0	0	0	0	0	0	0	0	0	0	0	0	0	0	0.097823	0	0	0	0	0	0	0	0	0	0	0	0	0	0	0	0	0	0	0	0	0	0	0	0	0	0	0	0	0	0	0	0
o_Rhizobiales	0	0	0	0	0	0	0	0	0	0	0	0	0	0	0	0	0	0	0	0	0	0	0	0	0	0	0	0	0	0	0	0	0	0	0	0	0	0	0	0	0	0	0	0	0	0	0	0	0
o_Rhodobacterales	0	0	0	0	0	0	0	0	0	0	0	0	0	0	0	0	0	0	0	0	0	0	0	0	0	0	0	0	0	0	0	0	0	0	0	0	0	0	0	0	0	0	0	0	0	0	0	0	0
o_Selenomonadales	0	0.021277	0	0.048937	0.013776	0	0	0	0	0	0.019913	0	0	0	0	0.058984	0	0	0	0	0	0	0	0	0	0	0	0.06083	0	0	0.059602	0.046373	0.05991	0	0	0.053144	0	0	0	0.013215	0	0	0	0	0	0	0	0	0
o_Sphingobacteriales	0	0	0	0	0	0	0	0	0	0	0	0	0	0	0	0	0	0	0	0	0	0	0	0	0	0	0	0	0	0	0	0	0	0	0	0	0	0	0	0	0	0	0	0	0	0	0	0	0
o_Spirochaetales	0	0.042553	0.034871	0.09491	0.107255	0	0.014589	0	0	0	0.15212	0	0	0.058271	0	0	0	0	0	0	0.709188	0	0	0	0	0	0.169721	0	0	0	0	0.064294	0.070482	0.227291	0	0	0	0	0.076045	0	0	0	0	0.208232	0	0	0	0	0
o_Synergistales	0	0	0	0	0	0	0	0	0	0	0	0	0	0	0	0	0	0	0	0	0	0	0	0	0	0	0	0	0	0	0	0	0	0	0	0	0	0	0	0	0	0	0	0	0	0	0	0	0
o_Thermotogales	0	0	0	0	0	0	0	0	0	0	0	0	0	0	0	0	0	0	0	0	0	0	0	0	0	0	0	0	0	0	0	0	0	0	0	0	0	0	0	0	0	0	0	0	0	0	0	0	0
o_Tissierellales	0.046571	0.021277	0.078822	0	0.013776	0.010718	0	0	0.014397	0	0.014694	0.040451	0	0	0.089477	0.013763	0	0.028603	0	0	0.01232	0	0.011247	0	0.033819	0	0	0.02253	0.056857	0.01372	0	0.017411	0	0.021814	0	0	0	0.010753	0.082704	0.025486	0.167804	0	0	0	0	0	0	0	0.015684
o_Veillonellales	0.065166	0	0.025996	0.063369	0.042312	0.063054	0.131693	0.083412	0.018671	0.165464	0.073076	0.029133	0.188845	0.034491	0	0.080612	0.083104	0.066352	0.035529	0	0	0.067473	0.019319	0.015121	0.06862	0	0	0	0.178151	0.029934	0.037028	0.018459	0.056386	0.010704	0.108241	0.051483	0.010915	0.032258	0.025212	0.091559	0	0.122307	0.115092	0	0.028248	0	0.0125	0.112788	0
o_Verrucomicrobiales	0	0	0	0	0	0	0	0	0	0	0	0	0	0	0	0	0	0	0	0	0	0	0	0	0	0	0	0	0	0	0	0	0	0	0	0	0	0	0	0	0	0	0	0	0	0	0	0	0
o_Xanthomonadales	0	0	0	0	0	0	0	0	0	0	0	0	0	0	0	0	0	0	0	0	0	0	0	0	0	0	0	0	0	0	0	0	0	0	0	0	0	0	0	0	0	0	0	0	0	0	0	0	0
p_Bacteroidetes	0.437038	0.484904	0.300149	0.311718	0.359029	0.27347	0.248126	0.092849	0.516184	0.299729	0.3106	0.206122	0.221138	0.269838	0.494157	0.369426	0	0.604392	0.626159	0.827674	0.119311	0.394328	0.369017	0.141106	0.589545	0.07513	0.304512	0.623341	0.247628	0.210368	0.380124	0.583123	0.413381	0.304173	0.291368	0.106903	0.432936	0.442268	0.100472	0.126248	0.393975	0.109826	0.462944	0.218701	0	0.054724	0.196025	0.525855	0.81039
p_Proteobacteria	0.083907	0.04649	0.279246	0.135303	0.061555	0.038073	0.273367	0.209102	0.201754	0.126164	0	0.353835	0.018406	0.056774	0.290985	0.077392	0.038298	0	0.051664	0	0.048236	0.287359	0.010257	0.237044	0.078456	0.019533	0.010293	0.075068	0	0.670686	0.082398	0.098827	0.052998	0.035714	0.10485	0.214226	0.077906	0	0.318444	0.315622	0.2705	0.038771	0.012081	0.13891	0.164472	0.011059	0.152967	0.111083	0
p_Firmicutes	0.310206	0.241017	0.214525	0.276842	0.35213	0.311514	0.28368	0.498829	0.147233	0.339171	0.310476	0.348574	0.432795	0.359925	0.172352	0.305366	0.901625	0.202136	0.161594	0.04997	0.086679	0.143524	0.417469	0.096121	0.307757	0.875106	0.230925	0.126723	0.560041	0.044702	0.308146	0.15005	0.257885	0.300157	0.448698	0.405729	0.184791	0.134515	0.184165	0.14372	0.295567	0.750277	0.386293	0.239692	0.685032	0.042341	0.496368	0.239256	0.051996
p_Fusobacteria	0.060821	0.024867	0.122292	0.053434	0.011661	0.186688	0.091814	0.037713	0.111748	0.100691	0.05751	0.056386	0	0.081532	0.035416	0.087188	0	0.154343	0.142462	0.109459	0.039686	0.147914	0.171013	0.513384	0	0.01149	0.281672	0.074988	0.172097	0.031713	0.210453	0.089729	0.070332	0.131654	0.08293	0.026097	0.303154	0.331701	0.307302	0.05779	0.028982	0	0.021044	0.186834	0	0.883133	0.065986	0.029466	0.119711
p_Verrucomicrobia	0	0	0	0	0	0	0	0	0	0	0	0	0	0	0	0	0	0	0	0	0	0	0	0	0	0	0	0	0	0	0	0	0	0	0	0	0	0	0	0	0	0	0	0	0	0	0	0	0
p_Chloroflexi	0	0	0	0	0	0	0	0	0	0	0	0	0	0	0	0	0	0	0	0	0	0	0	0	0	0	0	0	0	0	0	0	0	0	0	0	0	0	0	0	0	0	0	0	0	0	0	0	0
p_Thermotogae	0	0	0	0	0	0	0	0	0	0	0	0	0	0	0	0	0	0	0	0	0	0	0	0	0	0	0	0	0	0	0	0	0	0	0	0	0	0	0	0	0	0	0	0	0	0	0	0	0
p_Actinobacteria	0.107051	0.152988	0.022636	0.132333	0.109701	0.179738	0.088469	0.161234	0.015735	0.134221	0.166032	0.025997	0.327659	0.171343	0	0.153693	0.055058	0.036452	0.01775	0	0	0.026811	0.027846	0	0.022074	0	0	0.090507	0.010463	0.035674	0.018406	0.014352	0.135071	0	0.068252	0.244561	0	0.091516	0.02713	0.355115	0.010975	0.08875	0.117638	0	0	0	0.084692	0.093663	0
p_Spirochaetes	0	0.049734	0.030042	0.088838	0.105923	0	0.014524	0	0	0	0.149874	0	0	0.05858	0	0	0	0	0	0	0.704814	0	0	0	0	0	0.168358	0	0	0	0	0.063919	0.070332	0.223408	0	0	0	0	0.057309	0	0	0	0	0.205983	0	0	0	0	0
p_Synergistetes	0	0	0	0	0	0	0	0	0	0	0	0	0	0	0	0	0	0	0	0	0	0	0	0	0	0	0	0	0	0	0	0	0	0	0	0	0	0	0	0	0	0	0	0	0	0	0	0	0
p_Tenericutes	0	0	0.031111	0	0	0	0	0	0	0	0	0	0	0	0	0	0	0	0	0	0	0	0	0	0	0	0	0	0	0	0	0	0	0	0	0	0	0	0	0	0	0	0	0	0.150497	0	0	0	0
TCGA-CV-7180-01A	OSCC	0.172058	0.167285	0.168072	0.172528	0.169663
[truncated: 83 more columns]

## Sheet: Sheet3
name	group	c_Fusobacteriia	f_Fusobacteriaceae	g_Fusobacterium	o_Fusobacteriales	p_Fusobacteria
TCGA-CN-4742-01A	OSCC	0.03992	0.040171	0.040662	0.039932	0.039686
TCGA-BA-5556-01A	OSCC	0.166434	0.170011	0.17286	0.172964	0.147914
TCGA-BA-4074-01A	OSCC	0.171936	0.164007	0.164064	0.171993	0.171013
TCGA-CV-5971-01A	OSCC	0.514765	0.510567	0.514535	0.51063	0.513384
TCGA-H7-7774-01A	OSCC	0	0	0	0	0
TCGA-BA-4077-01B	OSCC	0.011465	0.012384	0.012529	0.011695	0.01149
TCGA-CQ-5329-01A	OSCC	0.283977	0.272784	0.276608	0.283953	0.281672
TCGA-CN-4733-01A	OSCC	0.075975	0.031901	0.034539	0.072095	0.074988
TCGA-CQ-5330-01A	OSCC	0.172643	0.16379	0.160423	0.17057	0.172097
TCGA-CR-5250-01A	OSCC	0.085113	0.028967	0.030345	0.092298	0.031713
TCGA-CN-5369-01A	OSCC	0.210671	0.210813	0.211388	0.210658	0.210453
TCGA-CN-6996-01A	OSCC	0.090184	0.089868	0.093405	0.090256	0.089729
TCGA-CV-6939-01A	OSCC	0.072748	0.083333	0.088106	0.070482	0.070332
TCGA-CV-7411-01A	OSCC	0.133943	0.133655	0.148433	0.133942	0.131654
TCGA-DQ-5630-01A	OSCC	0.084211	0.053524	0.056923	0.082887	0.08293
TCGA-CN-6994-01A	OSCC	0.029356	0.022335	0.021856	0.034876	0.026097
TCGA-CX-7085-01A	OSCC	0.304478	0.304409	0.335352	0.304451	0.303154
TCGA-CN-6017-01A	OSCC	0.33947	0.295455	0.309524	0.33871	0.331701
TCGA-CN-4737-01A	OSCC	0.390042	0.410369	0.417245	0.413345	0.307302
TCGA-BA-6873-01A	OSCC	0.081189	0.12539	0.12908	0.126956	0.05779
TCGA-CV-6938-01A	OSCC	0.033472	0.037401	0.039409	0.03638	0.028982
TCGA-CV-7263-01A	OSCC	0	0	0	0	0
TCGA-CR-6472-01A	OSCC	0.02041	0.010756	0.010831	0.021239	0.021044
TCGA-CR-6491-01A	OSCC	0.188677	0.190318	0.190328	0.188874	0.186834
TCGA-CN-5367-01A	OSCC	0	0	0	0	0
TCGA-CV-6954-01A	OSCC	0.884138	0.884302	0.884898	0.884375	0.883133
TCGA-CQ-6225-01A	OSCC	0.073372	0.065476	0.067551	0.073312	0.065986
TCGA-CR-7382-01A	OSCC	0.032534	0.026825	0.027543	0.033333	0.029466
TCGA-CV-6961-01A	OSCC	0.120026	0.121056	0.122004	0.120126	0.119711
TCGA-CN-4730-01A	OSCC	0.31927	0.317774	0.32102	0.31919	0.316822
TCGA-CN-4740-01A	OSCC	0.097876	0	0	0.092958	0.091127
TCGA-CV-7434-01A	OSCC	0.084271	0.115607	0.105747	0.122861	0.084003
TCGA-CR-7369-01A	OSCC	0.156966	0.155471	0.156248	0.15525	0.154588
TCGA-CV-6959-01A	OSCC	0.350697	0.337775	0.34165	0.351032	0.349345
TCGA-DQ-5624-01A	OSCC	0.12711	0.108145	0.112001	0.126859	0.126608
TCGA-DQ-7591-01A	OSCC	0.076534	0.068603	0.077826	0.072097	0.0758
TCGA-CV-7178-01A	OSCC	0.725395	0.730084	0.786517	0.723736	0.721743
TCGA-BA-6872-01A	OSCC	0.400981	0.40727	0.414541	0.402736	0.384806
TCGA-CQ-6229-01A	OSCC	0.279233	0.176284	0.18082	0.276573	0.273522
TCGA-CQ-5323-01A	OSCC	0.303187	0.297025	0.298116	0.302651	0.30147
TCGA-CV-7100-01A	OSCC	0.01711	0.017989	0.018343	0.018924	0.017173
TCGA-D6-6825-01A	OSCC	0.114486	0.088067	0.088885	0.115563	0.11449
TCGA-CV-7095-01A	OSCC	0.186567	0.15	0.15	0.219231	0.174237
TCGA-BB-4225-01A	OSCC	0	0	0	0	0
TCGA-CV-5973-01A	OSCC	0.265328	0.263896	0.265041	0.265441	0.263402
TCGA-DQ-5625-01A	OSCC	0.523293	0.514279	0.522542	0.523768	0.521704
TCGA-CQ-6223-01A	OSCC	0.047873	0.03021	0.03044	0.047848	0.047461
TCGA-CQ-6228-01A	OSCC	0.223679	0.209702	0.22469	0.232295	0.174848
TCGA-BB-4224-01A	OSCC	0.111371	0.058755	0.059767	0.110187	0.110544
TCGA-D6-6823-01A	OSCC	0.094821	0.094736	0.096019	0.094887	0.094481
TCGA-D6-6515-01A	OSCC	0.10027	0.071942	0.072917	0.091907	0.102536
TCGA-CN-6019-01A	OSCC	0.171872	0.072453	0.068069	0.158483	0.168898
TCGA-CV-6951-01A	OSCC	0.288302	0.275268	0.278253	0.287097	0.28775
TCGA-CV-6441-01A	OSCC	0	0	0	0	0
TCGA-CN-4741-01A	OSCC	0.636776	0.635019	0.607467	0.6381	0.650284
TCGA-CV-7429-01A	OSCC	0	0	0	0	0
TCGA-CQ-6219-01A	OSCC	0.304736	0.306931	0.306931	0.306931	0.299316
TCGA-CN-4736-01A	OSCC	0	0	0	0	0
TCGA-CQ-5325-01A	OSCC	0.347005	0.339259	0.343654	0.346248	0.344424
TCGA-CQ-6221-01A	OSCC	0.502651	0.390819	0.39421	0.50251	0.501475
TCGA-CV-6952-01A	OSCC	0.284844	0.286864	0.288264	0.285725	0.283706
TCGA-CQ-5327-01A	OSCC	0.322224	0.337807	0.334045	0.322896	0.322191
TCGA-CV-5970-01A	OSCC	0.388412	0.410779	0.412197	0.40933	0.348585
TCGA-CV-7416-01A	OSCC	0.016872	0	0	0.015163	0.016627
TCGA-CV-5442-01A	OSCC	0.21132	0.199673	0.203199	0.211683	0.207445
TCGA-CV-6433-01A	OSCC	0.085803	0.079826	0.080561	0.086563	0.081575
TCGA-CV-6945-01A	OSCC	0	0	0	0	0
TCGA-BA-4075-01A	OSCC	0.165483	0.167059	0.17002	0.165683	0.156559
TCGA-BA-5558-01A	OSCC	0.035937	0.016005	0.018463	0.035782	0.035499
TCGA-CV-5977-01A	OSCC	0.542029	0.497189	0.498519	0.541994	0.540327
TCGA-CV-6956-01A	OSCC	0	0	0	0	0
TCGA-CN-6018-01A	OSCC	0.60863	0.587252	0.589435	0.608627	0.605802
TCGA-CV-7432-01A	OSCC	0.463905	0.446651	0.448658	0.465746	0.456863
TCGA-CV-5439-01A	OSCC	0	0	0	0	0
TCGA-CV-7428-01A	OSCC	0.051704	0.050389	0.051443	0.051724	0.051464
TCGA-CR-6471-01A	OSCC	0.220753	0.238557	0.234784	0.223824	0.20978
TCGA-CV-5976-01A	OSCC	0.122642	0.102192	0.103727	0.120047	0.120473
TCGA-CV-6960-01A	OSCC	0.010002	0.010464	0.010243	0	0
TCGA-BA-5149-01A	OSCC	0.119058	0.116561	0.114627	0.119742	0.115653
TCGA-CQ-6224-01A	OSCC	0.039735	0.037293	0.038233	0.039671	0.039363
TCGA-CN-6011-01A	OSCC	0.078418	0.078739	0.079481	0.078754	0.074618
TCGA-CN-5364-01A	OSCC	0.153539	0.14766	0.151147	0.155152	0.14731
TCGA-CV-7406-01A	OSCC	0.044819	0.042543	0.042454	0.043388	0.044613
TCGA-CV-5966-01A	OSCC	0.042854	0.041868	0.042568	0.042876	0.042337
TCGA-CQ-6220-01A	OSCC	0.330856	0.304438	0.313031	0.329667	0.329107
TCGA-CN-4734-01A	OSCC	0.2714	0.185105	0.187095	0.26433	0.270804
TCGA-CV-7091-01A	OSCC	0.163071	0.116429	0.118503	0.162894	0.161155
TCGA-CN-4731-01A	OSCC	0.080192	0.084688	0.088596	0.086074	0.079523
TCGA-CN-4729-01A	OSCC	0.314685	0.308186	0.315048	0.314713	0.310759
TCGA-BA-5557-01A	OSCC	0.203429	0.202031	0.20239	0.203449	0.201258
TCGA-BA-5151-01A	OSCC	0.144781	0.145951	0.146642	0.144776	0.144664
TCGA-CN-5373-01A	OSCC	0.636757	0.636541	0.656386	0.636848	0.633815
TCGA-CR-7391-01A	OSCC	0.19948	0.180626	0.191273	0.209608	0.214811
TCGA-CV-7238-01A	OSCC	0.303226	0.250422	0.247603	0.303069	0.299363
TCGA-IQ-7632-01A	OSCC	0.0445	0.043418	0.045298	0.044538	0.043857
TCGA-CV-7255-01A	OSCC	0.05721	0.058025	0.059206	0.057385	0.053099
TCGA-CN-6013-01A	OSCC	0.088465	0.083373	0.088157	0.086798	0.087623
TCGA-CV-6948-01A	OSCC	0.026334	0	0	0.02642	0.026292
TCGA-CV-7090-01A	OSCC	0.167557	0.173487	0.17013	0.167801	0.164346
TCGA-CN-4725-01A	OSCC	0.160428	0.142146	0.148732	0.160363	0.159173
TCGA-CQ-7068-01A	OSCC	0.144748	0.103673	0.107529	0.144782	0.143488
TCGA-CV-6003-01A	OSCC	0.727461	0.381585	0.384699	0.727643	0.726022
TCGA-DQ-5631-01A	OSCC	0.069447	0.05433	0.054408	0.069456	0.069156
TCGA-CV-7183-01A	OSCC	0.187113	0.199377	0.208816	0.198347	0.18469
TCGA-CQ-7065-01A	OSCC	0.256949	0.240258	0.250926	0.251201	0.24779
TCGA-CR-7368-01A	OSCC	0.680202	0.670755	0.682129	0.6886	0.675013
TCGA-CV-6933-01A	OSCC	0.014979	0.015306	0.015504	0.015124	0.014833
TCGA-CX-7086-01A	OSCC	0.261778	0.263418	0.265593	0.263024	0.255233
TCGA-CV-7414-01A	OSCC	0	0	0	0	0
TCGA-BB-4228-01A	OSCC	0.058479	0.062032	0.063313	0.063316	0.060877
TCGA-CN-6998-01A	OSCC	0.813266	0.820198	0.894673	0.81322	0.812027
TCGA-CV-7180-01A	OSCC	0.172058	0.167285	0.168072	0.172528	0.169663

## Sheet: Sheet2
name	anatomic_neoplasm_subdivision	c_Actinobacteria	c_Alphaproteobacteria	c_Anaerolineae	c_Bacilli	c_Bacteroidia	c_Betaproteobacteria	c_Clostridia	c_Coriobacteriia	c_Deltaproteobacteria	c_Epsilonproteobacteria	c_Erysipelotrichia	c_Flavobacteriia	c_Fusobacteriia	c_Gammaproteobacteria	c_Mollicutes	c_Negativicutes	c_Sphingobacteriia	c_Spirochaetia	c_Synergistia	c_Thermotogae	c_Tissierellia	c_Verrucomicrobiae	f_Acidaminococcaceae	f_Actinomycetaceae	f_Aerococcaceae	f_Akkermansiaceae	f_Anaerolineaceae	f_Atopobiaceae	f_Bacteroidaceae	f_Bifidobacteriaceae	f_Bradyrhizobiaceae	f_Brevibacteriaceae	f_Burkholderiaceae	f_Campylobacteraceae	f_Cardiobacteriaceae	f_Carnobacteriaceae	f_Catabacteriaceae	f_Caulobacteraceae	f_Christensenellaceae	f_Chromobacteriaceae	f_Clostridiaceae	f_Clostridiales Family XIII. Incertae Sedis	f_Comamonadaceae	f_Coriobacteriaceae	f_Corynebacteriaceae	f_Desulfovibrionaceae	f_Dietziaceae	f_Eggerthellaceae
TCGA-BA-4074-01A	Oral Tongue	0	0	0	0	0.117329	0	0.057062	0	0	0.047195	0	0	0.03992	0	0	0	0	0.708973	0	0	0.01244	0	0	0	0	0	0	0	0	0	0	0	0	0.047615	0	0	0	0	0	0	0	0.012973	0	0	0	0	0	0
TCGA-BA-4075-01A	Oral Tongue	0.027041	0	0	0.057452	0.437473	0.013717	0.016673	0	0	0	0.01106	0	0.166434	0.188182	0	0.066126	0	0	0	0	0	0	0	0	0	0	0	0	0	0	0	0	0	0	0	0	0	0	0	0	0	0	0	0	0	0	0	0
TCGA-BA-4077-01B	Base of tongue	0.024831	0	0	0.324552	0.249167	0	0.033233	0	0	0	0.021332	0.11998	0.171936	0	0	0.026653	0	0	0	0	0.011324	0	0	0.020807	0	0	0	0	0	0	0	0	0	0	0	0	0	0	0	0	0	0	0	0	0	0	0	0
TCGA-BA-5149-01A	Floor of mouth	0	0	0	0.04416	0.139101	0.022763	0.02512	0	0	0.010692	0	0	0.514765	0.202784	0	0.015716	0	0	0	0	0	0	0	0	0	0	0	0	0	0	0	0	0	0.01072	0	0	0	0	0	0	0	0.012701	0	0	0	0	0	0
TCGA-BA-5151-01A	Buccal Mucosa	0.021177	0	0	0.103295	0.55471	0	0.081762	0	0	0	0.014354	0.038998	0	0.078593	0	0.068569	0	0	0	0	0.035162	0	0	0	0	0	0	0	0	0	0	0	0	0	0	0	0	0	0	0	0	0	0	0	0	0	0	0
TCGA-BA-5556-01A	Floor of mouth	0	0	0	0.860496	0.074188	0	0	0	0	0	0	0	0.011465	0.030227	0	0	0	0	0	0	0	0	0	0	0	0	0	0	0	0	0	0	0	0	0	0	0	0	0	0	0	0	0	0	0	0	0	0
TCGA-BA-5557-01A	Oral Tongue	0	0	0	0.011738	0.299608	0	0.198601	0	0	0	0	0	0.283977	0	0	0	0	0.169736	0	0	0	0	0	0	0	0	0	0	0	0	0	0	0	0	0	0	0	0	0	0	0	0	0	0	0	0	0	0
TCGA-BA-5558-01A	Hard Palate	0.091698	0	0	0.014245	0.531825	0.060543	0	0	0	0	0	0.09022	0.075975	0.019157	0	0.073601	0	0	0	0	0.023742	0	0	0.042969	0	0	0	0	0	0	0	0	0	0	0	0	0	0	0	0	0	0	0	0	0	0	0	0
TCGA-BA-6872-01A	Floor of mouth	0.010566	0	0	0.219078	0.150583	0	0.065221	0	0	0	0.035488	0.097831	0.172643	0	0	0.182234	0	0	0	0	0.057548	0	0	0.021185	0	0	0	0	0	0	0	0	0	0	0	0	0	0	0	0	0	0	0	0	0	0	0	0
TCGA-BA-6873-01A	Oral Tongue	0.095743	0	0	0.067152	0.253237	0.045585	0	0	0	0	0	0.309618	0.085113	0.06764	0.012652	0.029904	0	0	0	0	0.012652	0	0	0.010076	0	0	0	0	0	0	0	0	0	0	0	0	0	0	0	0	0	0	0	0	0	0	0	0
TCGA-BB-4224-01A	Oral Tongue	0.016723	0	0	0.185784	0.368264	0	0.014625	0	0	0.028855	0	0.012107	0.210671	0.052929	0	0.096674	0	0	0	0	0	0	0	0	0	0	0	0	0	0	0	0	0	0.029159	0	0	0	0	0	0	0	0	0	0	0	0	0	0
TCGA-BB-4225-01A	Base of tongue	0	0	0	0	0.582091	0.038003	0.038809	0	0	0	0.018303	0	0.090184	0.055272	0	0.064837	0	0.064243	0	0	0.017539	0	0	0	0	0	0	0	0	0	0	0	0	0	0	0	0	0	0	0	0	0.030859	0	0	0	0	0	0
TCGA-BB-4228-01A	Base of tongue	0.13971	0	0	0.090935	0.410876	0.013095	0.046559	0	0	0.010912	0	0	0.072748	0.015109	0	0.120034	0	0.072748	0	0	0	0	0	0.066667	0	0	0	0	0	0.016667	0	0	0	0.0125	0	0	0	0	0	0	0	0	0	0	0	0	0	0
TCGA-CN-4725-01A	Oral Tongue	0	0	0	0.018108	0.291564	0.01199	0.20565	0	0	0	0.030592	0	0.133943	0.014943	0	0.020554	0	0.227292	0	0	0.021927	0	0	0	0	0	0	0	0	0	0	0	0	0	0	0	0	0	0	0	0	0.022356	0	0	0	0	0	0
TCGA-CN-4729-01A	Oral Cavity	0.057065	0	0	0.286826	0.243308	0.028731	0.048545	0	0	0	0	0.046894	0.084211	0.06605	0	0.114923	0	0	0	0	0	0	0	0.029832	0	0	0	0	0	0	0	0	0	0	0	0	0	0	0	0	0	0	0	0	0	0	0	0
TCGA-CN-4730-01A	Floor of mouth	0.281257	0	0	0.3283	0.12115	0.014462	0.020968	0	0	0	0	0	0.029356	0.095473	0	0.088067	0	0	0	0	0	0	0	0.153148	0	0	0	0	0	0	0	0	0	0	0	0.010309	0	0	0	0	0	0	0	0	0	0	0	0
TCGA-CN-4731-01A	Buccal Mucosa	0	0	0	0.029234	0.415531	0.01376	0.122956	0	0	0.013105	0	0.01781	0.304478	0.05116	0	0.014348	0	0	0	0	0	0	0	0	0	0	0	0	0	0	0	0	0	0.013188	0	0	0	0	0	0	0	0	0	0	0	0	0	0
TCGA-CN-4733-01A	Oral Tongue	0.013382	0	0	0	0.436461	0	0.070049	0.064661	0	0	0	0.016165	0.33947	0	0	0.043107	0	0	0	0	0.010777	0	0	0.022727	0	0	0	0.068182	0	0	0	0	0	0	0	0	0	0	0	0	0	0.011364	0	0	0	0	0	0
TCGA-CN-4734-01A	Buccal Mucosa	0.029669	0	0	0.038148	0.125129	0	0.079725	0	0	0	0	0	0.390042	0.133734	0	0.026639	0	0.071987	0	0	0.079077	0	0	0.015272	0	0	0	0	0	0	0	0	0	0.010443	0	0	0	0	0	0	0	0	0	0	0	0	0	0
TCGA-CN-4736-01A	Oral Tongue	0.441831	0	0	0.086774	0.158989	0	0.028673	0.025951	0	0	0	0.017592	0.081189	0.064995	0	0.067003	0	0	0	0	0.016298	0	0	0.193142	0	0	0	0.039137	0	0	0	0	0	0	0	0	0	0	0	0	0	0	0	0	0	0	0	0
TCGA-CN-4737-01A	Oral Tongue	0.012676	0	0	0.016736	0.447683	0.055786	0	0	0	0.100415	0	0	0.033472	0.039688	0	0	0	0	0	0	0.285178	0	0	0.02805	0	0	0	0	0	0	0	0	0	0.112202	0	0	0	0	0	0	0	0	0	0	0	0	0	0
TCGA-CN-4740-01A	Oral Cavity	0.076872	0	0	0.61625	0.109024	0	0	0.013684	0	0	0	0	0	0.023388	0	0.132275	0	0	0	0	0	0	0	0	0	0	0	0.012689	0	0.027493	0	0	0	0	0	0	0	0	0	0	0	0	0	0	0	0	0	0
TCGA-CN-4741-01A	Alveolar Ridge	0.100132	0	0	0.228708	0.462427	0	0.027526	0.010205	0	0	0	0	0.02041	0.029286	0	0.112256	0	0	0	0	0	0	0	0.053093	0	0	0	0.010756	0	0	0	0	0	0	0	0	0	0	0	0	0	0	0	0	0	0	0	0
TCGA-CN-4742-01A	Oral Tongue	0	0	0	0.114171	0.049238	0	0.101343	0	0	0.063251	0.012934	0.169954	0.188677	0.072672	0	0	0	0.208014	0	0	0	0	0	0	0	0	0	0	0	0	0	0	0	0.064037	0	0	0	0	0	0	0	0	0	0	0	0	0	0
TCGA-CN-5364-01A	Floor of mouth	0	0	0	0.633232	0	0	0.032366	0	0	0	0	0	0	0.148746	0.157335	0.02832	0	0	0	0	0	0	0	0	0	0	0	0	0	0	0	0	0	0	0	0.275624	0	0	0	0	0	0	0	0	0	0	0	0
TCGA-CN-5367-01A	Oral Tongue	0	0	0	0	0.053581	0	0.028929	0	0	0.011045	0	0	0.884138	0	0	0	0	0	0	0	0	0	0	0	0	0	0	0	0	0	0	0	0	0.011062	0	0	0	0	0	0	0	0	0	0	0	0	0	0
TCGA-CN-5369-01A	Hard Palate	0.052859	0	0	0.45969	0.141775	0.094771	0.022201	0.012427	0	0	0	0.067001	0.073372	0.025015	0	0.038775	0	0	0	0	0	0	0	0.022644	0	0	0	0	0.010503	0	0	0	0	0	0	0	0	0	0	0	0	0	0	0	0	0	0	0.011333
TCGA-CN-5373-01A	Floor of mouth	0.093006	0	0	0.071826	0.547157	0	0.067639	0	0	0.011452	0	0.032906	0.032534	0	0	0.115225	0	0	0	0	0	0	0	0.067449	0	0	0	0	0	0	0	0	0	0.011884	0	0	0	0	0	0	0	0.010284	0	0	0	0	0	0
TCGA-CN-6011-01A	Alveolar Ridge	0	0	0	0	0.810827	0	0.014724	0	0	0	0	0	0.120026	0	0	0	0	0	0	0	0.015727	0	0	0	0	0	0	0	0	0	0	0	0	0	0	0	0	0	0	0	0	0	0	0	0	0	0	0
TCGA-CN-6013-01A	Alveolar Ridge	0	0	0	0.124194	0.397469	0	0.011236	0	0	0.041196	0	0	0.31927	0.033809	0	0	0	0	0	0	0.062855	0	0	0	0	0	0	0	0	0	0	0	0	0.041416	0	0	0	0	0	0	0	0	0	0	0	0	0	0
TCGA-CN-6017-01A	Oral Tongue	0.218543	0	0	0.130502	0.311424	0.027217	0.017796	0.017796	0	0	0	0.026694	0.097876	0.014237	0	0.097876	0	0.04004	0	0	0	0	0	0.236967	0	0	0	0.018957	0	0	0	0	0	0	0	0	0	0	0	0	0	0	0	0	0	0	0	0
TCGA-CN-6018-01A	Oral Cavity	0.623001	0	0	0.20619	0.051594	0.018058	0	0	0	0	0	0	0.084271	0	0	0	0	0	0	0	0	0	0	0.235696	0	0	0	0	0	0	0	0	0	0	0	0	0	0	0	0	0	0	0	0	0	0	0	0
TCGA-CN-6019-01A	Oral Tongue	0.0282	0	0	0.037842	0.597957	0	0.017532	0	0	0.012582	0.01712	0.077564	0.156966	0	0	0.034652	0	0	0	0	0	0	0	0	0	0	0	0	0	0.03383	0	0	0	0.012645	0	0	0	0	0	0	0	0	0	0	0	0	0	0
TCGA-CN-6994-01A	Oral Cavity	0	0	0	0	0.14576	0.024192	0.053747	0	0	0.015461	0.017054	0	0.350697	0	0	0	0	0.3557	0	0	0	0	0	0	0	0	0	0	0	0	0	0	0	0.015656	0	0	0	0	0	0	0	0	0	0	0	0	0	0
TCGA-CN-6996-01A	Oral Tongue	0.024929	0	0	0.098258	0.118302	0.359019	0	0	0	0	0	0.028084	0.12711	0.200552	0	0.02761	0	0	0	0	0	0	0	0	0.018938	0	0	0	0	0	0	0	0	0	0	0	0	0	0	0	0	0	0.184271	0	0	0	0	0
TCGA-CN-6998-01A	Oral Tongue	0.011257	0	0	0.05397	0.285263	0.225318	0.020376	0	0	0	0	0.018991	0.076534	0.259587	0	0.03777	0	0	0	0	0	0	0	0	0	0	0	0	0	0	0	0	0	0	0	0	0	0	0	0	0	0	0	0	0	0	0	0
TCGA-CQ-5323-01A	Alveolar Ridge	0	0	0	0	0.12685	0	0.089764	0	0	0	0	0	0.725395	0	0	0	0	0.010599	0	0	0	0	0	0	0	0	0	0	0	0	0	0	0	0	0	0	0	0	0	0	0	0	0	0	0	0	0	0
TCGA-CQ-5325-01A	Oral Tongue	0	0	0	0.028344	0.159068	0	0.109004	0	0	0.010273	0	0.077607	0.400981	0.015855	0	0	0	0.162695	0	0	0.020305	0	0	0	0	0	0	0	0	0	0	0	0	0.010497	0	0	0	0	0	0	0	0	0	0	0	0	0	0
TCGA-CQ-5327-01A	Oral Tongue	0	0	0	0.045388	0.382456	0.046271	0.040954	0	0	0.027816	0	0	0.279233	0.125453	0	0.018901	0	0	0	0	0	0	0	0	0	0	0	0	0	0	0	0	0	0.028234	0	0	0	0	0	0	0	0.012307	0	0	0	0	0	0
TCGA-CQ-5329-01A	Oral Tongue	0	0	0	0	0.109882	0	0.027748	0	0	0.235192	0	0.112883	0.303187	0.021286	0	0	0	0.170361	0	0	0	0	0	0	0	0	0	0	0	0	0	0	0	0.235312	0	0	0	0	0	0	0	0	0	0	0	0	0	0
TCGA-CQ-5330-01A	Oral Tongue	0.147383	0	0	0.188211	0.171101	0.029523	0.062737	0	0	0.01711	0	0.011407	0.01711	0.120644	0.148287	0	0	0.01711	0	0	0.062737	0	0	0.034887	0	0	0	0	0	0.045305	0	0	0	0.017989	0	0.017989	0	0	0	0	0	0.035978	0	0	0	0	0	0
TCGA-CQ-6219-01A	Oral Tongue	0.095817	0	0	0.093894	0.515437	0.051508	0.024297	0	0	0.011999	0	0	0.114486	0.017229	0	0.063992	0	0	0	0	0	0	0	0.057312	0	0	0	0	0	0	0	0	0	0.012203	0	0	0	0	0	0	0	0	0	0	0	0	0	0
TCGA-CQ-6220-01A	Buccal Mucosa	0.128044	0	0	0.062844	0.29458	0.102121	0.049097	0	0	0.019639	0	0.019639	0.186567	0	0	0.098193	0	0.039277	0	0	0	0	0	0.075	0	0	0	0	0	0	0	0	0	0.025	0	0	0	0	0	0	0	0.025	0	0	0	0	0	0
TCGA-CQ-6221-01A	Oral Tongue	0.108	0	0	0.118367	0.369046	0	0.029155	0.027912	0	0.010156	0	0	0	0	0	0.327201	0	0	0	0	0	0	0	0.05825	0	0	0	0.02766	0	0	0	0	0	0.010111	0	0	0	0	0	0	0	0	0	0	0	0	0	0
TCGA-CQ-6223-01A	Alveolar Ridge	0	0	0	0	0.114617	0	0.027848	0	0	0.014373	0	0.012921	0.265328	0	0.142342	0.024241	0	0.396312	0	0	0	0	0	0	0	0	0	0	0	0	0	0	0	0.014424	0	0	0	0	0	0	0	0	0	0	0	0	0	0
TCGA-CQ-6224-01A	Oral Tongue	0	0	0	0	0	0	0.028672	0	0	0	0	0.423901	0.523293	0	0	0	0	0	0	0	0	0	0	0	0	0	0	0	0	0	0	0	0	0	0	0	0	0	0	0	0	0	0	0	0	0	0	0
TCGA-CQ-6225-01A	Oral Tongue	0	0	0	0.166106	0.459901	0	0.046129	0	0	0.043319	0	0	0.047873	0	0	0.209806	0	0	0	0	0	0	0	0	0	0	0	0	0	0	0	0	0	0.043507	0	0	0	0	0	0	0	0	0	0	0	0	0	0
TCGA-CQ-6228-01A	Floor of mouth	0.032041	0	0	0.036916	0.320401	0.084391	0.079195	0	0	0	0	0.022536	0.223679	0.087183	0	0.05585	0	0.011338	0	0	0.032614	0	0	0	0	0	0	0	0	0	0	0	0	0	0	0	0	0	0	0	0	0.040583	0	0	0	0	0	0
TCGA-CQ-6229-01A	Oral Tongue	0.042332	0	0	0.141104	0.429779	0	0.051243	0.014278	0	0.011423	0.017134	0	0.111371	0.034268	0	0.121366	0	0	0	0	0.017134	0	0	0.038692	0	0	0	0.01433	0	0	0	0	0	0.011464	0	0	0	0	0	0	0	0	0	0	0	0	0	0
TCGA-CQ-7065-01A	Oral Tongue	0	0	0	0.01231	0.194114	0	0.011126	0	0	0.013552	0	0	0.094821	0	0	0	0	0.653358	0	0	0	0	0	0	0	0	0	0	0	0	0	0	0	0.01375	0	0	0	0	0	0	0	0	0	0	0	0	0	0
TCGA-CQ-7068-01A	Floor of mouth	0.010434	0	0	0.094748	0.371329	0.125826	0.063908	0	0	0.062806	0.014324	0	0.10027	0.077019	0	0.066112	0	0	0	0	0	0	0	0	0	0	0	0	0	0	0	0	0	0.058582	0	0	0	0	0	0	0	0	0	0	0	0	0	0
TCGA-CR-5250-01A	Base of tongue	0.139933	0	0	0.154975	0.179163	0	0.084373	0	0	0	0	0.015625	0.171872	0.08566	0	0.154164	0	0	0	0	0	0	0	0.12478	0	0	0	0	0	0	0	0	0	0	0	0	0	0	0	0	0	0	0	0	0	0	0	0
TCGA-CR-6471-01A	Oral Cavity	0	0	0	0.029485	0.424739	0.03162	0.026168	0	0	0	0.025714	0.058387	0.288302	0	0	0.066252	0	0	0	0	0.025109	0	0	0	0	0	0	0	0	0	0	0	0	0	0	0	0	0	0	0	0	0	0	0	0	0	0	0
TCGA-CR-6472-01A	Base of tongue	0.03859	0	0	0.031179	0.782692	0	0.068445	0	0	0	0	0	0	0	0	0.016901	0	0	0	0	0.057591	0	0	0.013076	0	0	0	0	0	0.092625	0	0	0	0	0	0	0	0	0	0	0	0	0	0	0	0	0	0
TCGA-CR-6491-01A	Floor of mouth	0	0	0	0.065653	0.114978	0	0.020486	0	0	0.01023	0	0	0.636776	0.140349	0	0	0	0	0	0	0	0	0	0	0	0	0	0	0	0	0	0	0	0.010944	0	0	0	0	0	0	0	0	0	0	0	0	0	0
TCGA-CR-7368-01A	Oral Cavity	0	0	0	0	0.955429	0.029173	0	0	0	0	0	0	0	0.015397	0	0	0	0	0	0	0	0	0	0	0	0	0	0	0	0	0	0	0	0	0	0	0	0	0	0	0	0	0	0	0	0	0	0
TCGA-CR-7369-01A	Oral Cavity	0	0	0	0.02681	0.245755	0	0.01966	0	0	0.01966	0	0.176944	0.304736	0	0	0	0	0.127793	0	0	0.078642	0	0	0	0	0	0	0	0	0	0	0	0	0.019802	0	0	0	0	0	0	0	0	0	0	0	0	0	0
TCGA-CR-7382-01A	Oral Tongue	0.117647	0	0	0.176471	0.264706	0	0.088235	0	0	0	0	0.176471	0	0	0	0.088235	0	0	0	0	0.088235	0	0	0.1	0	0	0	0	0	0	0	0	0	0	0	0	0	0	0	0	0	0	0	0	0	0	0	0
TCGA-CR-7391-01A	Oral Tongue	0	0	0	0.017445	0.255889	0.05989	0.030217	0.011679	0	0.105512	0	0	0.347005	0.131505	0	0.011505	0	0	0	0	0.021449	0	0	0	0	0	0	0.011761	0	0	0	0	0	0.10608	0	0	0	0	0	0	0	0	0	0	0	0	0	0
TCGA-CV-5439-01A	Base of tongue	0	0	0	0	0.054391	0	0	0	0	0	0	0.424501	0.502651	0	0	0	0	0	0	0	0	0	0	0	0	0	0	0	0	0	0	0	0	0	0	0	0	0	0	0	0	0	0	0	0	0	0	0
TCGA-CV-5442-01A	Hard Palate	0	0	0	0.040141	0.287344	0	0.054236	0	0	0.206833	0.013608	0	0.284844	0.051819	0	0.010574	0	0	0	0	0.022502	0	0	0	0	0	0	0	0	0	0	0	0	0.208525	0	0	0	0	0	0	0	0	0	0	0	0	0	0
TCGA-CV-5966-01A	Oral Cavity	0	0	0	0.051236	0.417455	0.040699	0.037773	0	0	0.016847	0.01064	0.037418	0.322224	0.017701	0	0	0	0.031832	0	0	0	0	0	0	0	0	0	0	0	0	0	0	0	0.017834	0	0	0	0	0	0	0	0	0	0	0	0	0	0
TCGA-CV-5970-01A	Oral Tongue	0	0	0	0	0.368479	0	0.048052	0	0	0.024509	0.020018	0	0.388412	0.052387	0	0	0	0	0	0	0.059732	0	0	0	0	0	0	0	0	0	0	0	0	0.026146	0	0	0	0	0	0	0	0	0	0	0	0	0	0
TCGA-CV-5971-01A	Oral Tongue	0.107487	0	0	0.711067	0.04724	0.041412	0	0	0	0	0.016872	0	0.016872	0	0	0.033743	0	0	0	0	0.016872	0	0	0	0	0	0	0	0	0	0	0	0	0	0	0.110074	0	0	0	0	0	0	0	0	0	0	0	0
TCGA-CV-5973-01A	Oral Tongue	0	0	0	0.010774	0.332635	0.078303	0.032171	0	0	0.032212	0	0.030009	0.21132	0.0127	0.126986	0.014886	0	0.06859	0	0	0.042141	0	0	0	0	0	0	0	0	0	0	0	0	0.032798	0	0	0	0	0	0	0	0	0	0	0	0	0	0
TCGA-CV-5976-01A	Oral Tongue	0.01146	0	0	0.114782	0.550731	0	0.0674	0.029356	0	0	0.021165	0	0.085803	0	0	0.059589	0	0	0	0	0.052883	0	0	0	0	0	0	0.020846	0	0	0	0	0	0	0	0.010952	0	0	0	0	0	0.03051	0	0	0	0	0	0
TCGA-CV-5977-01A	Oral Tongue	0.016312	0	0	0.139389	0.569513	0	0.235778	0.013887	0	0	0	0	0	0	0	0.010117	0	0	0	0	0	0	0	0	0	0	0	0	0	0.022747	0	0	0	0	0	0	0	0	0	0	0	0	0	0	0	0	0	0
TCGA-CV-6003-01A	Oral Tongue	0	0	0	0	0.382965	0	0.148681	0	0	0.026943	0	0	0.165483	0	0	0	0	0.210527	0	0	0.039402	0	0	0	0	0	0	0	0	0	0	0	0	0.027438	0	0	0	0	0	0	0	0.025606	0	0	0	0	0	0
TCGA-CV-6433-01A	Oral Tongue	0	0	0	0.102203	0.185825	0.30878	0.031404	0	0	0.015362	0	0.190613	0.035937	0.076316	0	0.03776	0	0	0	0	0	0	0	0	0	0	0	0	0	0	0	0	0	0.015449	0	0.010607	0	0	0	0	0	0	0	0	0	0	0	0
TCGA-CV-6441-01A	Oral Tongue	0	0	0	0	0.020727	0	0.025498	0	0	0.011143	0	0.233477	0.542029	0	0.016613	0	0	0.132238	0	0	0	0	0	0	0	0	0	0	0	0	0	0	0	0.011164	0	0	0	0	0	0	0	0	0	0	0	0	0	0
TCGA-CV-6933-01A	Oral Tongue	0.063856	0	0	0.326249	0	0	0	0	0	0	0.057925	0	0	0	0.100556	0.439349	0	0	0	0	0	0	0	0	0	0	0	0	0	0.096204	0	0	0	0	0	0	0	0	0	0	0	0	0	0	0	0	0	0
TCGA-CV-6938-01A	Oral Cavity	0	0	0	0	0.164416	0	0.114913	0	0	0	0	0.060872	0.60863	0	0	0.011136	0	0	0	0	0.018856	0	0	0	0	0	0	0	0	0	0	0	0	0	0	0	0	0	0	0	0	0	0	0	0	0	0	0
TCGA-CV-6939-01A	Oral Tongue	0	0	0	0.010257	0.224625	0	0.021718	0	0	0	0	0.166296	0.463905	0	0	0	0	0.085272	0	0	0.01085	0	0	0	0	0	0	0	0	0	0	0	0	0	0	0	0	0	0	0	0	0	0	0	0	0	0	0
TCGA-CV-6945-01A	Oral Tongue	0	0	0	0.013763	0.526624	0	0	0	0	0	0.055286	0	0	0.271157	0	0	0	0	0	0	0.105709	0	0	0	0	0	0	0	0	0	0	0	0	0	0	0	0	0	0	0	0	0	0	0	0	0	0	0
TCGA-CV-6948-01A	Floor of mouth	0	0	0	0	0	0.870089	0.011696	0	0	0	0	0.040192	0.051704	0	0	0	0	0.012154	0	0	0	0	0	0	0	0	0	0	0	0	0	0	0	0	0	0	0	0	0	0	0	0	0	0	0	0	0	0
TCGA-CV-6951-01A	Oral Tongue	0.044164	0	0	0.076351	0.330058	0	0.076241	0	0	0.056502	0.010512	0.016736	0.220753	0.105709	0	0.044676	0	0	0	0	0	0	0	0.020019	0	0	0	0	0.218316	0	0	0	0	0.062169	0	0	0	0	0	0	0	0	0	0	0	0	0	0
TCGA-CV-6952-01A	Oral Tongue	0.066787	0	0	0.126537	0.263479	0	0.061461	0.013097	0	0.03031	0	0.030494	0.122642	0	0	0.042658	0	0.224235	0	0	0.01319	0	0	0.072561	0	0	0	0.011807	0	0.010772	0	0	0	0.029829	0	0	0	0	0	0	0	0	0	0	0	0	0	0
TCGA-CV-6954-01A	Oral Tongue	0	0	0	0.017841	0.873493	0	0.039008	0	0	0	0	0	0.010002	0	0	0	0	0	0	0	0.05253	0	0	0	0	0	0	0	0	0	0	0	0	0	0	0	0	0	0	0	0	0	0	0	0	0	0	0
TCGA-CV-6956-01A	Oral Tongue	0.058164	0	0	0.081161	0.214221	0.034607	0.051392	0	0	0.034863	0	0	0.119058	0.012934	0	0.081871	0	0.287327	0	0	0	0	0	0.04923	0	0	0	0	0	0	0	0	0	0.036337	0	0	0	0	0	0	0	0	0	0	0	0	0	0
TCGA-CV-6959-01A	Oral Tongue	0.012922	0	0	0.012555	0.78815	0	0.032548	0	0	0	0.023013	0	0.039735	0	0	0.046854	0	0.024321	0	0	0	0	0	0.010123	0	0	0	0	0	0	0	0	0	0	0	0	0	0	0	0	0	0.010369	0	0	0	0	0	0
TCGA-CV-6960-01A	Oral Cavity	0	0	0	0	0.807242	0	0.012927	0	0	0	0	0	0.078418	0.010933	0	0.026193	0	0.020207	0	0	0	0	0	0	0	0	0	0	0	0	0	0	0	0	0	0	0	0	0	0	0	0	0	0	0	0	0	0
TCGA-CV-6961-01A	Oral Tongue	0	0	0	0.045763	0.459719	0.03756	0.027775	0.014366	0	0.036813	0	0.087095	0.153539	0	0.018856	0.032324	0	0.016162	0	0	0.057465	0	0	0	0	0	0	0.014766	0	0	0	0	0	0.037838	0	0	0	0	0	0	0	0.011074	0	0	0	0	0	0
TCGA-CV-7090-01A	Oral Cavity	0.042366	0	0	0.83787	0.01674	0	0	0	0	0	0	0	0.044819	0.010443	0	0.027539	0	0	0	0	0	0	0	0	0	0	0	0	0	0	0	0	0	0	0	0	0	0	0	0	0	0	0	0	0	0	0	0
TCGA-CV-7091-01A	Oral Cavity	0	0	0	0	0.442636	0	0.166221	0	0	0	0.010034	0.017614	0.042854	0	0	0.032642	0	0.243435	0	0	0.028272	0	0	0	0	0	0	0	0	0	0	0	0	0	0	0	0	0	0	0	0	0.013941	0	0	0	0	0	0
TCGA-CV-7095-01A	Oral Cavity	0.022906	0	0	0.09788	0.22413	0.098545	0.016867	0	0	0	0.010359	0.018527	0.330856	0.093993	0	0.063729	0	0	0	0	0	0	0	0.016605	0	0	0	0	0	0	0	0	0	0	0	0	0	0	0	0	0	0	0	0	0	0	0	0
TCGA-CV-7100-01A	Oral Cavity	0.04025	0	0	0.159441	0.086088	0	0.083973	0	0	0	0	0.024052	0.2714	0.278592	0	0.049691	0	0	0	0	0	0	0	0	0	0	0	0	0	0	0	0	0	0	0	0	0	0	0	0	0	0	0	0	0	0	0	0
TCGA-CV-7178-01A	Oral Cavity	0	0	0	0	0.555086	0.018289	0.028002	0	0	0	0.010025	0.034165	0.163071	0	0	0.02379	0	0.13116	0	0	0.015851	0	0	0	0	0	0	0	0	0	0	0	0	0	0	0	0	0	0	0	0	0	0	0	0	0	0	0
TCGA-CV-7180-01A	Oral Tongue	0	0	0	0.050779	0.147441	0.03383	0.043051	0	0	0	0	0.186271	0.080192	0.318898	0.012099	0.120147	0	0	0	0	0	0	0	0	0	0	0	0	0	0	0	0	0	0	0	0	0	0	0	0	0	0	0	0	0	0	0	0
TCGA-CV-7183-01A	Oral Cavity	0	0	0	0	0.174663	0.053212	0.054595	0	0	0.157065	0.113132	0	0.314685	0.062048	0	0.010005	0	0.031511	0	0	0.017073	0	0	0	0	0	0	0	0	0	0	0	0	0.158406	0	0	0	0	0	0	0	0	0	0	0	0	0	0
TCGA-CV-7238-01A	Oral Tongue	0	0	0	0.046812	0.36238	0.030879	0.130252	0	0	0.016236	0	0.019315	0.203429	0.12134	0	0.024375	0	0	0	0	0.033826	0	0	0	0	0	0	0	0	0	0	0	0	0.016636	0	0	0	0	0	0	0	0	0	0	0	0	0	0
TCGA-CV-7255-01A	Oral Tongue	0	0	0	0.021882	0.510378	0.021815	0.021937	0	0	0.010123	0	0.147941	0.144781	0	0.080567	0.034505	0	0	0	0	0	0	0	0	0	0	0	0	0	0	0	0	0	0.010237	0	0	0	0	0	0	0	0	0	0	0	0	0	0
TCGA-CV-7263-01A	Oral Cavity	0	0	0	0.010109	0.059939	0.02588	0.034321	0	0	0	0.018287	0.163379	0.636757	0	0	0	0	0	0	0	0.035251	0	0	0	0	0	0	0	0	0	0	0	0	0	0	0	0	0	0	0	0	0.020633	0	0	0	0	0	0
TCGA-CV-7406-01A	Base of tongue	0.097974	0	0	0.094551	0.275871	0.062427	0.032199	0	0	0.026062	0	0.047709	0.19948	0.095781	0	0.058037	0	0	0	0	0	0	0	0.032471	0	0	0	0	0	0	0	0	0	0.027843	0	0	0	0	0	0	0	0.010302	0	0	0	0	0	0
TCGA-CV-7411-01A	Larynx	0.028519	0	0	0.0504	0.370323	0.021219	0.049948	0	0	0.012052	0	0.010905	0.303226	0.057743	0	0.07747	0	0	0	0	0.013996	0	0	0.021619	0	0	0	0	0	0	0	0	0	0.012506	0	0	0	0	0	0	0	0	0	0	0	0	0	0
TCGA-CV-7414-01A	Oral Cavity	0	0	0	0	0.189888	0	0.112192	0	0	0.108075	0	0	0.0445	0	0	0	0	0.505448	0	0	0.010276	0	0	0	0	0	0	0	0	0	0	0	0	0.109119	0	0	0	0	0	0	0	0.033822	0	0	0	0	0	0
TCGA-CV-7416-01A	Oral Cavity	0	0	0	0.046986	0.823368	0	0.021379	0	0	0	0	0	0.05721	0	0	0.03547	0	0	0	0	0	0	0	0	0	0	0	0	0	0	0	0	0	0	0	0	0	0	0	0	0	0.011006	0	0	0	0	0	0
TCGA-CV-7428-01A	Oral Cavity	0.041433	0	0	0.055376	0.542085	0	0.042037	0	0	0	0	0.07278	0.088465	0.019659	0	0.085956	0	0.018195	0	0	0.011293	0	0	0.020216	0	0	0	0	0	0	0	0	0	0	0	0	0	0	0	0	0	0.013791	0	0	0	0	0	0
TCGA-CV-7429-01A	Oral Cavity	0.021415	0	0	0.023689	0.508135	0.012688	0.188474	0	0	0.041596	0	0.01197	0.026334	0	0	0.159204	0	0	0	0	0	0	0	0.011564	0	0	0	0	0	0	0	0	0	0.042299	0	0	0	0	0	0	0	0	0	0	0	0	0	0
TCGA-CV-7432-01A	Oral Cavity	0	0	0	0.081065	0.207187	0	0.017223	0	0	0.372152	0	0.013079	0.167557	0	0	0	0	0.05727	0	0	0.073925	0	0	0	0	0	0	0	0	0	0	0	0	0.386539	0	0	0	0	0	0	0	0.013929	0	0	0	0	0	0
TCGA-CV-7434-01A	Oral Cavity	0	0	0	0.013696	0.102705	0.015297	0.103551	0	0	0.013711	0	0.484108	0.160428	0	0	0.022408	0	0.060787	0	0	0.010748	0	0	0	0	0	0	0	0	0	0	0	0	0.013872	0	0	0	0	0	0	0	0	0	0	0	0	0	0
TCGA-CX-7085-01A	Oral Cavity	0	0	0	0	0.357963	0	0.063697	0	0	0	0	0	0.144748	0	0	0.084727	0	0.319849	0	0	0	0	0	0	0	0	0	0	0	0	0	0	0	0	0	0	0	0	0	0	0	0	0	0	0	0	0	0
TCGA-CX-7086-01A	Oral Tongue	0	0	0	0.01127	0.113304	0.018187	0.017486	0	0	0.01127	0	0.06029	0.727461	0.015564	0	0.014425	0	0	0	0	0	0	0	0	0	0	0	0	0	0	0	0	0	0.011331	0	0	0	0	0	0	0	0	0	0	0	0	0	0
TCGA-D6-6515-01A	Floor of mouth	0	0	0	0.021785	0.560958	0	0.046688	0	0	0	0.023882	0.185795	0.069447	0	0	0.045812	0	0.017494	0	0	0	0	0	0	0	0	0	0	0	0	0	0	0	0	0	0	0	0	0	0	0	0	0	0	0	0	0	0
TCGA-D6-6823-01A	Oral Tongue	0.014021	0	0	0.056651	0.44734	0	0.033747	0.011811	0	0.063284	0.012521	0	0.187113	0.017422	0.010323	0.067838	0	0	0	0	0.075356	0	0	0	0	0	0	0.010161	0	0	0	0	0	0.068213	0	0	0	0	0	0	0	0.018499	0	0	0	0	0	0
TCGA-D6-6825-01A	Oral Tongue	0.064268	0	0	0.066023	0.212857	0.175507	0.024022	0	0	0.023414	0	0.015508	0.256949	0.034649	0	0.053823	0	0	0	0	0.055039	0	0	0.050184	0	0	0	0	0	0	0	0	0	0.023038	0	0	0	0	0	0	0	0.013464	0	0	0	0	0	0
TCGA-DQ-5624-01A	Oral Tongue	0.01934	0	0	0.062131	0.052872	0	0.081046	0	0	0	0.053125	0	0.680202	0.019436	0	0.016848	0	0	0	0	0	0	0	0	0	0	0	0	0	0	0	0	0	0	0	0	0	0	0	0	0	0	0	0	0	0	0	0
TCGA-DQ-5625-01A	Oral Tongue	0.012673	0	0	0	0.717013	0.055573	0.023401	0	0	0.018225	0.051679	0	0.014979	0	0	0	0	0.052428	0	0	0.026963	0	0	0	0	0	0	0	0	0	0	0	0	0.018622	0	0	0	0	0	0	0	0	0	0	0	0	0	0
TCGA-DQ-5630-01A	Oral Tongue	0	0	0	0	0.413631	0.012519	0.026456	0	0	0.018448	0	0.022539	0.261778	0.042233	0	0	0	0.164204	0	0	0.010415	0	0	0	0	0	0	0	0	0	0	0	0	0.018667	0	0	0	0	0	0	0	0	0	0	0	0	0	0
TCGA-DQ-5631-01A	Oral Tongue	0	0.178685	0	0.30887	0.140396	0	0.035099	0	0	0	0	0	0	0.266752	0	0.070198	0	0	0	0	0	0	0	0	0	0	0	0	0	0	0	0	0	0	0	0	0	0	0	0	0	0	0	0	0	0	0	0
TCGA-DQ-7591-01A	Oral Tongue	0.180643	0	0	0.11335	0.375811	0.012827	0.041279	0.024939	0	0	0.01376	0	0.058479	0.034964	0	0.026659	0	0	0	0	0.106521	0	0	0.119364	0	0	0	0.027256	0	0	0	0	0	0	0	0	0	0	0	0	0	0	0	0	0	0	0	0
TCGA-H7-7774-01A	Base of tongue	0	0	0	0	0.062933	0	0.107006	0	0	0	0	0	0.813266	0	0	0	0	0	0	0	0	0	0	0	0	0	0	0	0	0	0	0	0	0	0	0	0	0	0	0	0	0	0	0	0	0	0	0
TCGA-IQ-7632-01A	Oral Cavity	0.019434	0	0	0.031334	0.321165	0	0.034484	0	0	0.091209	0	0	0.172058	0	0	0.048862	0	0.256127	0	0	0	0	0	0.013592	0	0	0	0	0	0	0	0	0	0.091749	0	0	0	0	0	0	0	0	0	0	0	0	0	0
	Alveolar Ridge
[truncated: 206 more columns]

## Sheet: Sheet4
group	c_Fusobacteriia	f_Fusobacteriaceae	g_Fusobacterium	o_Fusobacteriales	p_Fusobacteria
Normal	0.067243	0.063988	0.06649	0.069089	0.060821
Normal	0.025254	0.021277	0.02381	0.021277	0.024867
Normal	0.141037	0.127933	0.130862	0.141947	0.122292
Normal	0.05502	0.044098	0.044268	0.057023	0.053434
Normal	0.012185	0	0	0.011808	0.011661
Normal	0.187645	0.169461	0.174962	0.184758	0.186688
Normal	0.092092	0.074626	0.076649	0.092226	0.091814
Normal	0.037887	0.021372	0.020424	0.029029	0.037713
Normal	0.112814	0.113115	0.114266	0.112927	0.111748
Normal	0.101111	0.039587	0.040383	0.100099	0.100691
Normal	0.05826	0.034304	0.03539	0.058373	0.05751
Normal	0.056791	0.050077	0.049535	0.058877	0.056386
Normal	0.082281	0.056987	0.057577	0.081103	0.081532
Normal	0.036509	0.038512	0.040963	0.039917	0.035416
Normal	0.088543	0.085044	0.086395	0.086511	0.087188
Normal	0.155127	0.149129	0.14987	0.153942	0.154343
Normal	0.150065	0.151307	0.152925	0.150162	0.142462
Normal	0.109991	0.110888	0.111869	0.110139	0.109459
OSCC	0.03992	0.040171	0.040662	0.039932	0.039686
OSCC	0.166434	0.170011	0.17286	0.172964	0.147914
OSCC	0.171936	0.164007	0.164064	0.171993	0.171013
OSCC	0.514765	0.510567	0.514535	0.51063	0.513384
OSCC	0.011465	0.012384	0.012529	0.011695	0.01149
OSCC	0.283977	0.272784	0.276608	0.283953	0.281672
OSCC	0.075975	0.031901	0.034539	0.072095	0.074988
OSCC	0.172643	0.16379	0.160423	0.17057	0.172097
OSCC	0.085113	0.028967	0.030345	0.092298	0.031713
OSCC	0.210671	0.210813	0.211388	0.210658	0.210453
OSCC	0.090184	0.089868	0.093405	0.090256	0.089729
OSCC	0.072748	0.083333	0.088106	0.070482	0.070332
OSCC	0.133943	0.133655	0.148433	0.133942	0.131654
OSCC	0.084211	0.053524	0.056923	0.082887	0.08293
OSCC	0.029356	0.022335	0.021856	0.034876	0.026097
OSCC	0.304478	0.304409	0.335352	0.304451	0.303154
OSCC	0.33947	0.295455	0.309524	0.33871	0.331701
OSCC	0.390042	0.410369	0.417245	0.413345	0.307302
OSCC	0.081189	0.12539	0.12908	0.126956	0.05779
OSCC	0.033472	0.037401	0.039409	0.03638	0.028982
OSCC	0.02041	0.010756	0.010831	0.021239	0.021044
OSCC	0.188677	0.190318	0.190328	0.188874	0.186834
OSCC	0.884138	0.884302	0.884898	0.884375	0.883133
OSCC	0.073372	0.065476	0.067551	0.073312	0.065986
OSCC	0.032534	0.026825	0.027543	0.033333	0.029466
OSCC	0.120026	0.121056	0.122004	0.120126	0.119711
OSCC	0.31927	0.317774	0.32102	0.31919	0.316822
OSCC	0.097876	0	0	0.092958	0.091127
OSCC	0.084271	0.115607	0.105747	0.122861	0.084003
OSCC	0.156966	0.155471	0.156248	0.15525	0.154588
OSCC	0.350697	0.337775	0.34165	0.351032	0.349345
OSCC	0.12711	0.108145	0.112001	0.126859	0.126608
OSCC	0.076534	0.068603	0.077826	0.072097	0.0758
OSCC	0.725395	0.730084	0.786517	0.723736	0.721743
OSCC	0.400981	0.40727	0.414541	0.402736	0.384806
OSCC	0.279233	0.176284	0.18082	0.276573	0.273522
OSCC	0.303187	0.297025	0.298116	0.302651	0.30147
OSCC	0.01711	0.017989	0.018343	0.018924	0.017173
OSCC	0.114486	0.088067	0.088885	0.115563	0.11449
OSCC	0.186567	0.15	0.15	0.219231	0.174237
OSCC	0.265328	0.263896	0.265041	0.265441	0.263402
OSCC	0.523293	0.514279	0.522542	0.523768	0.521704
OSCC	0.047873	0.03021	0.03044	0.047848	0.047461
OSCC	0.223679	0.209702	0.22469	0.232295	0.174848
OSCC	0.111371	0.058755	0.059767	0.110187	0.110544
OSCC	0.094821	0.094736	0.096019	0.094887	0.094481
OSCC	0.10027	0.071942	0.072917	0.091907	0.102536
OSCC	0.171872	0.072453	0.068069	0.158483	0.168898
OSCC	0.288302	0.275268	0.278253	0.287097	0.28775
OSCC	0.636776	0.635019	0.607467	0.6381	0.650284
OSCC	0.304736	0.306931	0.306931	0.306931	0.299316
OSCC	0.347005	0.339259	0.343654	0.346248	0.344424
OSCC	0.502651	0.390819	0.39421	0.50251	0.501475
OSCC	0.284844	0.286864	0.288264	0.285725	0.283706
OSCC	0.322224	0.337807	0.334045	0.322896	0.322191
OSCC	0.388412	0.410779	0.412197	0.40933	0.348585
OSCC	0.016872	0	0	0.015163	0.016627
OSCC	0.21132	0.199673	0.203199	0.211683	0.207445
OSCC	0.085803	0.079826	0.080561	0.086563	0.081575
OSCC	0.165483	0.167059	0.17002	0.165683	0.156559
OSCC	0.035937	0.016005	0.018463	0.035782	0.035499
OSCC	0.542029	0.497189	0.498519	0.541994	0.540327
OSCC	0.60863	0.587252	0.589435	0.608627	0.605802
OSCC	0.463905	0.446651	0.448658	0.465746	0.456863
OSCC	0.051704	0.050389	0.051443	0.051724	0.051464
OSCC	0.220753	0.238557	0.234784	0.223824	0.20978
OSCC	0.122642	0.102192	0.103727	0.120047	0.120473
OSCC	0.010002	0.010464	0.010243	0	0
OSCC	0.119058	0.116561	0.114627	0.119742	0.115653
OSCC	0.039735	0.037293	0.038233	0.039671	0.039363
OSCC	0.078418	0.078739	0.079481	0.078754	0.074618
OSCC	0.153539	0.14766	0.151147	0.155152	0.14731
OSCC	0.044819	0.042543	0.042454	0.043388	0.044613
OSCC	0.042854	0.041868	0.042568	0.042876	0.042337
OSCC	0.330856	0.304438	0.313031	0.329667	0.329107
OSCC	0.2714	0.185105	0.187095	0.26433	0.270804
OSCC	0.163071	0.116429	0.118503	0.162894	0.161155
OSCC	0.080192	0.084688	0.088596	0.086074	0.079523
OSCC	0.314685	0.308186	0.315048	0.314713	0.310759
OSCC	0.203429	0.202031	0.20239	0.203449	0.201258
OSCC	0.144781	0.145951	0.146642	0.144776	0.144664
OSCC	0.636757	0.636541	0.656386	0.636848	0.633815
OSCC	0.19948	0.180626	0.191273	0.209608	0.214811
OSCC	0.303226	0.250422	0.247603	0.303069	0.299363
OSCC	0.0445	0.043418	0.045298	0.044538	0.043857
OSCC	0.05721	0.058025	0.059206	0.057385	0.053099
OSCC	0.088465	0.083373	0.088157	0.086798	0.087623
OSCC	0.026334	0	0	0.02642	0.026292
OSCC	0.167557	0.173487	0.17013	0.167801	0.164346
OSCC	0.160428	0.142146	0.148732	0.160363	0.159173
OSCC	0.144748	0.103673	0.107529	0.144782	0.143488
OSCC	0.727461	0.381585	0.384699	0.727643	0.726022
OSCC	0.069447	0.05433	0.054408	0.069456	0.069156
OSCC	0.187113	0.199377	0.208816	0.198347	0.18469
OSCC	0.256949	0.240258	0.250926	0.251201	0.24779
OSCC	0.680202	0.670755	0.682129	0.6886	0.675013
OSCC	0.014979	0.015306	0.015504	0.015124	0.014833
OSCC	0.261778	0.263418	0.265593	0.263024	0.255233
OSCC	0.058479	0.062032	0.063313	0.063316	0.060877
OSCC	0.813266	0.820198	0.894673	0.81322	0.812027
OSCC	0.172058	0.167285	0.168072	0.172528	0.169663

## Sheet: phylum
name	group	p_Firmicutes	p_Actinobacteria	p_Fusobacteria	p_Firmicutes 分组	p_Actinobacteria 分组
TCGA-CV-6433-11A	Normal	0.310206	0.107051	0.060821			Stage IV			high
TCGA-CV-6933-11A	Normal	0.241017	0.152988	0.024867			Stage IV			high
TCGA-CV-5442-11A	Normal	0.214525	0.022636	0.122292			Stage IV			high
TCGA-CV-5973-11A	Normal	0.276842	0.132333	0.053434			Stage IV			high
TCGA-CV-5976-11A	Normal	0.35213	0.109701	0.011661			Stage IV			high
TCGA-CV-6954-11A	Normal	0.311514	0.179738	0.186688			Stage II			high
TCGA-CV-6959-11A	Normal	0.28368	0.088469	0.091814			Stage IV			high
TCGA-CV-5971-11A	Normal	0.498829	0.161234	0.037713			Stage IV			high
TCGA-CV-6952-11A	Normal	0.147233	0.015735	0.111748			Stage IV			high
TCGA-CV-6003-11A	Normal	0.339171	0.134221	0.100691			Stage IV			high
TCGA-CV-5966-11A	Normal	0.310476	0.166032	0.05751			Stage III			high
TCGA-CV-5970-11A	Normal	0.348574	0.025997	0.056386			Stage IV			high
TCGA-CV-5439-11B	Normal	0.432795	0.327659	0			Stage II			high
TCGA-CV-5977-11A	Normal	0.359925	0.171343	0.081532			Stage II			high
TCGA-CV-6938-11A	Normal	0.172352	0	0.035416			Stage IV			high
TCGA-CV-6939-11A	Normal	0.305366	0.153693	0.087188			Stage IV			high
TCGA-CV-7416-11A	Normal	0.901625	0.055058	0			Stage IV			high
TCGA-CV-6951-11A	Normal	0.202136	0.036452	0.154343			Stage I			high
TCGA-CV-7255-11A	Normal	0.161594	0.01775	0.142462			Stage II			high
TCGA-CV-6961-11A	Normal	0.04997	0	0.109459			Stage II			high
TCGA-BA-4074-01A	OSCC	0.417469	0.027846	0.171013	high	high
TCGA-BA-4075-01A	OSCC	0.215741	0	0.156559	high	low
TCGA-BA-4077-01B	OSCC	0.875106	0	0.01149	high	low
TCGA-BA-5149-01A	OSCC	0.222869	0.065031	0.115653	high	high
TCGA-BA-5151-01A	OSCC	0.07858	0	0.144664	high	low
TCGA-BA-5556-01A	OSCC	0.143524	0.026811	0.147914	high	high
TCGA-BA-5557-01A	OSCC	0.242712	0	0.201258	high	low
TCGA-BA-5558-01A	OSCC	0.176077	0	0.035499	high	low
TCGA-BA-6872-01A	OSCC	0.168619	0	0.384806	high	low
TCGA-BA-6873-01A	OSCC	0.14372	0.355115	0.05779	high	high
TCGA-BB-4224-01A	OSCC	0.352518	0.053001	0.110544	high	high
TCGA-BB-4225-01A	OSCC	0.455226	0.148336	0	high	high
TCGA-BB-4228-01A	OSCC	0.325847	0.227504	0.060877	high	high
TCGA-CN-4725-01A	OSCC	0.156028	0	0.159173	high	low
TCGA-CN-4729-01A	OSCC	0.207579	0	0.310759	high	low
TCGA-CN-4730-01A	OSCC	0.210907	0	0.316822	high	low
TCGA-CN-4731-01A	OSCC	0.21269	0	0.079523	high	low
TCGA-CN-4733-01A	OSCC	0.126723	0.090507	0.074988	high	high
TCGA-CN-4734-01A	OSCC	0.296509	0.040985	0.270804	high	high
TCGA-CN-4736-01A	OSCC	0.512821	0.102564	0	high	high
TCGA-CN-4737-01A	OSCC	0.184165	0.02713	0.307302	high	high
TCGA-CN-4740-01A	OSCC	0.251957	0.216623	0.091127	high	high
TCGA-CN-4741-01A	OSCC	0.102937	0	0.650284	high	low
TCGA-CN-4742-01A	OSCC	0.086679	0	0.039686	high	low
TCGA-CN-5364-01A	OSCC	0.16486	0.028028	0.14731	high	high
TCGA-CN-5367-01A	OSCC	0.685032	0	0	high	low
TCGA-CN-5369-01A	OSCC	0.308146	0.018406	0.210453	high	high
TCGA-CN-5373-01A	OSCC	0.103928	0	0.633815	high	low
TCGA-CN-6011-01A	OSCC	0.05893	0.01177	0.074618	high	high
TCGA-CN-6013-01A	OSCC	0.199545	0.046739	0.087623	high	high
TCGA-CN-6017-01A	OSCC	0.134515	0.091516	0.331701	high	high
TCGA-CN-6018-01A	OSCC	0.153347	0	0.605802	high	low
TCGA-CN-6019-01A	OSCC	0.397863	0.137553	0.168898	high	high
TCGA-CN-6994-01A	OSCC	0.405729	0.244561	0.026097	high	high
TCGA-CN-6996-01A	OSCC	0.15005	0.014352	0.089729	high	high
TCGA-CN-6998-01A	OSCC	0.119912	0	0.812027	high	low
TCGA-CQ-5323-01A	OSCC	0.043649	0	0.30147	high	low
TCGA-CQ-5325-01A	OSCC	0.083371	0.018276	0.344424	high	high
TCGA-CQ-5327-01A	OSCC	0.113854	0	0.322191	high	low
TCGA-CQ-5329-01A	OSCC	0.230925	0	0.281672	high	low
TCGA-CQ-5330-01A	OSCC	0.560041	0.010463	0.172097	high	high
TCGA-CQ-6219-01A	OSCC	0.137208	0	0.299316	high	low
TCGA-CQ-6220-01A	OSCC	0.198277	0.030962	0.329107	high	high
TCGA-CQ-6221-01A	OSCC	0.011782	0	0.501475	high	low
TCGA-CQ-6223-01A	OSCC	0.421914	0.010713	0.047461	high	high
TCGA-CQ-6224-01A	OSCC	0.124209	0.016526	0.039363	high	high
TCGA-CQ-6225-01A	OSCC	0.496368	0.084692	0.065986	high	high
TCGA-CQ-6228-01A	OSCC	0.166214	0.028443	0.174848	high	high
TCGA-CQ-6229-01A	OSCC	0.123001	0.010468	0.273522	high	high
TCGA-CQ-7065-01A	OSCC	0.19934	0.067309	0.24779	high	high
TCGA-CQ-7068-01A	OSCC	0.160726	0	0.143488	high	low
TCGA-CR-5250-01A	OSCC	0.044702	0.035674	0.031713	high	high
TCGA-CR-6471-01A	OSCC	0.210577	0.051854	0.20978	high	high
TCGA-CR-6472-01A	OSCC	0.386293	0.117638	0.021044	high	high
TCGA-CR-6491-01A	OSCC	0.239692	0	0.186834	high	low
TCGA-CR-7368-01A	OSCC	0.217951	0.019607	0.675013	high	high
TCGA-CR-7369-01A	OSCC	0.121464	0.037261	0.154588	high	high
TCGA-CR-7382-01A	OSCC	0.239256	0.093663	0.029466	high	high
TCGA-CR-7391-01A	OSCC	0.209753	0.107519	0.214811	high	high
TCGA-CV-5439-01A	OSCC	0.172424	0	0	high	low
TCGA-CV-5442-01A	OSCC	0.10528	0	0.207445	high	low
TCGA-CV-5966-01A	OSCC	0.248574	0	0.042337	high	low
TCGA-CV-5970-01A	OSCC	0.134867	0	0.348585	high	low
TCGA-CV-5971-01A	OSCC	0.096121	0	0.513384	high	low
TCGA-CV-5973-01A	OSCC	0.052975	0	0.263402	high	low
TCGA-CV-5976-01A	OSCC	0.247521	0.079406	0.120473	high	high
TCGA-CV-5977-01A	OSCC	0.040922	0	0.540327	high	low
TCGA-CV-6003-01A	OSCC	0.044735	0.010172	0.726022	high	high
TCGA-CV-6433-01A	OSCC	0.30471	0.039582	0.081575	high	high
TCGA-CV-6441-01A	OSCC	0.211436	0.039154	0	high	high
TCGA-CV-6933-01A	OSCC	0.120385	0.014851	0.014833	high	high
TCGA-CV-6938-01A	OSCC	0.295567	0.010975	0.028982	high	high
TCGA-CV-6939-01A	OSCC	0.257885	0.135071	0.070332	high	high
TCGA-CV-6945-01A	OSCC	0.386966	0.031437	0	high	high
TCGA-CV-6948-01A	OSCC	0.37229	0.021381	0.026292	high	high
TCGA-CV-6951-01A	OSCC	0.176592	0	0.28775	high	low
TCGA-CV-6952-01A	OSCC	0.143565	0	0.283706	high	low
TCGA-CV-6954-01A	OSCC	0.042341	0	0.883133	high	low
TCGA-CV-6956-01A	OSCC	0.822013	0.060335	0	high	high
TCGA-CV-6959-01A	OSCC	0.09359	0	0.349345	high	low
TCGA-CV-6960-01A	OSCC	0.146413	0	0	high	low
TCGA-CV-6961-01A	OSCC	0.051996	0	0.119711	high	low
TCGA-CV-7090-01A	OSCC	0.185291	0	0.164346	high	low
TCGA-CV-7091-01A	OSCC	0.084919	0	0.161155	high	low
TCGA-CV-7095-01A	OSCC	0.24588	0.119582	0.174237	high	high
TCGA-CV-7100-01A	OSCC	0.440424	0.147987	0.017173	high	high
TCGA-CV-7178-01A	OSCC	0.11362	0	0.721743	high	low
TCGA-CV-7180-01A	OSCC	0.132696	0.022256	0.169663	high	high
TCGA-CV-7183-01A	OSCC	0.250876	0.025919	0.18469	high	high
TCGA-CV-7238-01A	OSCC	0.194626	0.02934	0.299363	high	high
TCGA-CV-7255-01A	OSCC	0.097582	0	0.053099	high	low
TCGA-CV-7263-01A	OSCC	0.750277	0.08875	0	high	high
TCGA-CV-7406-01A	OSCC	0.86911	0.042171	0.044613	high	high
TCGA-CV-7411-01A	OSCC	0.300157	0	0.131654	high	low
TCGA-CV-7414-01A	OSCC	0.294668	0	0	high	low
TCGA-CV-7416-01A	OSCC	0.817367	0.105851	0.016627	high	high
TCGA-CV-7428-01A	OSCC	0.017176	0	0.051464	high	low
TCGA-CV-7429-01A	OSCC	0	0	0	low	low
TCGA-CV-7432-01A	OSCC	0.051039	0	0.456863	high	low
TCGA-CV-7434-01A	OSCC	0.214528	0.621019	0.084003	high	high
TCGA-CX-7085-01A	OSCC	0.184791	0	0.303154	high	low
TCGA-CX-7086-01A	OSCC	0.056442	0	0.255233	high	low
TCGA-D6-6515-01A	OSCC	0.263518	0.010741	0.102536	high	high
TCGA-D6-6823-01A	OSCC	0.034204	0	0.094481	high	low
TCGA-D6-6825-01A	OSCC	0.187428	0.103205	0.11449	high	high
TCGA-DQ-5624-01A	OSCC	0.136344	0.026384	0.126608	high	high
TCGA-DQ-5625-01A	OSCC	0.043429	0	0.521704	high	low
TCGA-DQ-5630-01A	OSCC	0.448698	0.068252	0.08293	high	high
TCGA-DQ-5631-01A	OSCC	0.146127	0	0.069156	high	low
TCGA-DQ-7591-01A	OSCC	0.117757	0.011158	0.0758	high	high
TCGA-H7-7774-01A	OSCC	0.307757	0.022074	0	high	high
TCGA-IQ-7632-01A	OSCC	0.146883	0	0.043857	high	low
		0.227609	0.0410937

## Sheet: class
name	group	c_Fusobacteriia	c_Actinobacteria	c_Bacilli	c_Coriobacteriia	c_Negativicutes	分组
TCGA-CV-6433-11A	Normal	0.067243	0.044944	0.11123	0.055088	0.068903
TCGA-CV-6933-11A	Normal	0.025254	0.111066	0.030305	0.025254	0.025254
TCGA-CV-5442-11A	Normal	0.141037	0.017441	0.051031	0	0.035163
TCGA-CV-5973-11A	Normal	0.05502	0.119336	0.120576	0.015064	0.108241
TCGA-CV-5976-11A	Normal	0.012185	0.09353	0.209602	0.018277	0.057878
TCGA-CV-6954-11A	Normal	0.187645	0.160979	0.077597	0.018498	0.071546
TCGA-CV-6959-11A	Normal	0.092092	0.087986	0.092255	0	0.132688
TCGA-CV-5971-11A	Normal	0.037887	0.160061	0.368993	0	0.109318
TCGA-CV-6952-11A	Normal	0.112814	0.013585	0.051575	0	0.019102
TCGA-CV-6003-11A	Normal	0.101111	0.11817	0.111484	0.015931	0.173931
TCGA-CV-5966-11A	Normal	0.05826	0.097887	0.043956	0.067878	0.092832
TCGA-CV-5970-11A	Normal	0.056791	0.019437	0.233509	0	0.035313
TCGA-CV-5439-11B	Normal	0	0.284001	0.23982	0.043255	0.190923
TCGA-CV-5977-11A	Normal	0.082281	0.127884	0.217128	0.044461	0.045081
TCGA-CV-6938-11A	Normal	0.036509	0	0	0	0
TCGA-CV-6939-11A	Normal	0.088543	0.130793	0.090769	0.02383	0.142876
TCGA-CV-7416-11A	Normal	0	0.045141	0.775304	0	0.074719
TCGA-CV-6951-11A	Normal	0.155127	0.026853	0.019814	0.01406	0.073111
TCGA-CV-7255-11A	Normal	0.150065	0.018883	0.122753	0	0.035512
TCGA-CV-6961-11A	Normal	0.109991	0	0	0	0.012101
TCGA-BA-4074-01A	OSCC	0.171936	0.024831	0.324552	0	0.026653	low
TCGA-BA-4075-01A	OSCC	0.165483	0	0	0	0	high
TCGA-BA-4077-01B	OSCC	0.011465	0	0.860496	0	0	high
TCGA-BA-5149-01A	OSCC	0.119058	0.058164	0.081161	0	0.081871	high
TCGA-BA-5151-01A	OSCC	0.144781	0	0.021882	0	0.034505	high
TCGA-BA-5556-01A	OSCC	0.166434	0.027041	0.057452	0	0.066126	high
TCGA-BA-5557-01A	OSCC	0.203429	0	0.046812	0	0.024375	high
TCGA-BA-5558-01A	OSCC	0.035937	0	0.102203	0	0.03776	high
TCGA-BA-6872-01A	OSCC	0.400981	0	0.028344	0	0	high
TCGA-BA-6873-01A	OSCC	0.081189	0.441831	0.086774	0.025951	0.067003	high
TCGA-BB-4224-01A	OSCC	0.111371	0.042332	0.141104	0.014278	0.121366	high
TCGA-BB-4225-01A	OSCC	0	0.108	0.118367	0.027912	0.327201	low
TCGA-BB-4228-01A	OSCC	0.058479	0.180643	0.11335	0.024939	0.026659	high
TCGA-CN-4725-01A	OSCC	0.160428	0	0.013696	0	0.022408	high
TCGA-CN-4729-01A	OSCC	0.314685	0	0	0	0.010005	high
TCGA-CN-4730-01A	OSCC	0.31927	0	0.124194	0	0	high
TCGA-CN-4731-01A	OSCC	0.080192	0	0.050779	0	0.120147	high
TCGA-CN-4733-01A	OSCC	0.075975	0.091698	0.014245	0	0.073601	high
TCGA-CN-4734-01A	OSCC	0.2714	0.04025	0.159441	0	0.049691	high
TCGA-CN-4736-01A	OSCC	0	0.117647	0.176471	0	0.088235	low
TCGA-CN-4737-01A	OSCC	0.390042	0.029669	0.038148	0	0.026639	high
TCGA-CN-4740-01A	OSCC	0.097876	0.218543	0.130502	0.017796	0.097876	high
TCGA-CN-4741-01A	OSCC	0.636776	0	0.065653	0	0	high
TCGA-CN-4742-01A	OSCC	0.03992	0	0	0	0	high
TCGA-CN-5364-01A	OSCC	0.153539	0	0.045763	0.014366	0.032324	high
TCGA-CN-5367-01A	OSCC	0	0	0.633232	0	0.02832	low
TCGA-CN-5369-01A	OSCC	0.210671	0.016723	0.185784	0	0.096674	high
TCGA-CN-5373-01A	OSCC	0.636757	0	0.010109	0	0	high
TCGA-CN-6011-01A	OSCC	0.078418	0	0	0	0.026193	high
TCGA-CN-6013-01A	OSCC	0.088465	0.041433	0.055376	0	0.085956	high
TCGA-CN-6017-01A	OSCC	0.33947	0.013382	0	0.064661	0.043107	high
TCGA-CN-6018-01A	OSCC	0.60863	0	0	0	0.011136	high
TCGA-CN-6019-01A	OSCC	0.171872	0.139933	0.154975	0	0.154164	high
TCGA-CN-6994-01A	OSCC	0.029356	0.281257	0.3283	0	0.088067	high
TCGA-CN-6996-01A	OSCC	0.090184	0	0	0	0.064837	high
TCGA-CN-6998-01A	OSCC	0.813266	0	0	0	0	high
TCGA-CQ-5323-01A	OSCC	0.303187	0	0	0	0	high
TCGA-CQ-5325-01A	OSCC	0.347005	0	0.017445	0.011679	0.011505	high
TCGA-CQ-5327-01A	OSCC	0.322224	0	0.051236	0	0	high
TCGA-CQ-5329-01A	OSCC	0.283977	0	0.011738	0	0	high
TCGA-CQ-5330-01A	OSCC	0.172643	0.010566	0.219078	0	0.182234	high
TCGA-CQ-6219-01A	OSCC	0.304736	0	0.02681	0	0	high
TCGA-CQ-6220-01A	OSCC	0.330856	0.022906	0.09788	0	0.063729	high
TCGA-CQ-6221-01A	OSCC	0.502651	0	0	0	0	high
TCGA-CQ-6223-01A	OSCC	0.047873	0	0.166106	0	0.209806	high
TCGA-CQ-6224-01A	OSCC	0.039735	0.012922	0.012555	0	0.046854	high
TCGA-CQ-6225-01A	OSCC	0.073372	0.052859	0.45969	0.012427	0.038775	high
TCGA-CQ-6228-01A	OSCC	0.223679	0.032041	0.036916	0	0.05585	high
TCGA-CQ-6229-01A	OSCC	0.279233	0	0.045388	0	0.018901	high
TCGA-CQ-7065-01A	OSCC	0.256949	0.064268	0.066023	0	0.053823	high
TCGA-CQ-7068-01A	OSCC	0.144748	0	0	0	0.084727	high
TCGA-CR-5250-01A	OSCC	0.085113	0.095743	0.067152	0	0.029904	high
TCGA-CR-6471-01A	OSCC	0.220753	0.044164	0.076351	0	0.044676	high
TCGA-CR-6472-01A	OSCC	0.02041	0.100132	0.228708	0.010205	0.112256	high
TCGA-CR-6491-01A	OSCC	0.188677	0	0.114171	0	0	high
TCGA-CR-7368-01A	OSCC	0.680202	0.01934	0.062131	0	0.016848	high
TCGA-CR-7369-01A	OSCC	0.156966	0.0282	0.037842	0	0.034652	high
TCGA-CR-7382-01A	OSCC	0.032534	0.093006	0.071826	0	0.115225	high
TCGA-CR-7391-01A	OSCC	0.19948	0.097974	0.094551	0	0.058037	high
TCGA-CV-5439-01A	OSCC	0	0	0.013763	0	0	low
TCGA-CV-5442-01A	OSCC	0.21132	0	0.010774	0	0.014886	high
TCGA-CV-5966-01A	OSCC	0.042854	0	0	0	0.032642	high
TCGA-CV-5970-01A	OSCC	0.388412	0	0	0	0	high
TCGA-CV-5971-01A	OSCC	0.514765	0	0.04416	0	0.015716	high
TCGA-CV-5973-01A	OSCC	0.265328	0	0	0	0.024241	high
TCGA-CV-5976-01A	OSCC	0.122642	0.066787	0.126537	0.013097	0.042658	high
TCGA-CV-5977-01A	OSCC	0.542029	0	0	0	0	high
TCGA-CV-6003-01A	OSCC	0.727461	0	0.01127	0	0.014425	high
TCGA-CV-6433-01A	OSCC	0.085803	0.01146	0.114782	0.029356	0.059589	high
TCGA-CV-6441-01A	OSCC	0	0.03859	0.031179	0	0.016901	low
TCGA-CV-6933-01A	OSCC	0.014979	0.012673	0	0	0	high
TCGA-CV-6938-01A	OSCC	0.033472	0.012676	0.016736	0	0	high
TCGA-CV-6939-01A	OSCC	0.072748	0.13971	0.090935	0	0.120034	high
TCGA-CV-6945-01A	OSCC	0	0.016312	0.139389	0.013887	0.010117	low
TCGA-CV-6948-01A	OSCC	0.026334	0.021415	0.023689	0	0.159204	high
TCGA-CV-6951-01A	OSCC	0.288302	0	0.029485	0	0.066252	high
TCGA-CV-6952-01A	OSCC	0.284844	0	0.040141	0	0.010574	high
TCGA-CV-6954-01A	OSCC	0.884138	0	0	0	0	high
TCGA-CV-6956-01A	OSCC	0	0.063856	0.326249	0	0.439349	low
TCGA-CV-6959-01A	OSCC	0.350697	0	0	0	0	high
TCGA-CV-6960-01A	OSCC	0.010002	0	0.017841	0	0	high
TCGA-CV-6961-01A	OSCC	0.120026	0	0	0	0	high
TCGA-CV-7090-01A	OSCC	0.167557	0	0.081065	0	0	high
TCGA-CV-7091-01A	OSCC	0.163071	0	0	0	0.02379	high
TCGA-CV-7095-01A	OSCC	0.186567	0.128044	0.062844	0	0.098193	high
TCGA-CV-7100-01A	OSCC	0.01711	0.147383	0.188211	0	0	high
TCGA-CV-7178-01A	OSCC	0.725395	0	0	0	0	high
TCGA-CV-7180-01A	OSCC	0.172058	0.019434	0.031334	0	0.048862	high
TCGA-CV-7183-01A	OSCC	0.187113	0.014021	0.056651	0.011811	0.067838	high
TCGA-CV-7238-01A	OSCC	0.303226	0.028519	0.0504	0	0.07747	high
TCGA-CV-7255-01A	OSCC	0.05721	0	0.046986	0	0.03547	high
TCGA-CV-7263-01A	OSCC	0	0.076872	0.61625	0.013684	0.132275	low
TCGA-CV-7406-01A	OSCC	0.044819	0.042366	0.83787	0	0.027539	high
TCGA-CV-7411-01A	OSCC	0.133943	0	0.018108	0	0.020554	high
TCGA-CV-7414-01A	OSCC	0	0	0.30887	0	0.070198	low
TCGA-CV-7416-01A	OSCC	0.016872	0.107487	0.711067	0	0.033743	high
TCGA-CV-7428-01A	OSCC	0.051704	0	0	0	0	high
TCGA-CV-7429-01A	OSCC	0	0	0	0	0	low
TCGA-CV-7432-01A	OSCC	0.463905	0	0.010257	0	0	high
TCGA-CV-7434-01A	OSCC	0.084271	0.623001	0.20619	0	0	high
TCGA-CX-7085-01A	OSCC	0.304478	0	0.029234	0	0.014348	high
TCGA-CX-7086-01A	OSCC	0.261778	0	0	0	0	high
TCGA-D6-6515-01A	OSCC	0.10027	0.010434	0.094748	0	0.066112	high
TCGA-D6-6823-01A	OSCC	0.094821	0	0.01231	0	0	high
TCGA-D6-6825-01A	OSCC	0.114486	0.095817	0.093894	0	0.063992	high
TCGA-DQ-5624-01A	OSCC	0.12711	0.024929	0.098258	0	0.02761	high
TCGA-DQ-5625-01A	OSCC	0.523293	0	0	0	0	high
TCGA-DQ-5630-01A	OSCC	0.084211	0.057065	0.286826	0	0.114923	high
TCGA-DQ-5631-01A	OSCC	0.069447	0	0.021785	0	0.045812	high
TCGA-DQ-7591-01A	OSCC	0.076534	0.011257	0.05397	0	0.03777	high
TCGA-H7-7774-01A	OSCC	0	0.021177	0.103295	0	0.068569	low
TCGA-IQ-7632-01A	OSCC	0.0445	0	0	0	0	high
		0.178989

## Sheet: order
group	o_Fusobacteriales	o_Bifidobacteriales	o_Coriobacteriales	o_Veillonellales	o_Actinomycetales	o_Pseudomonadales	o_Micrococcales	o_Lactobacillales		name	o_Fusobacteriales	group	分组
Normal	0.069089	0	0.049181	0.065166	0	0	0	0.091922		TCGA-CV-6433-11A	0.069089	Normal
Normal	0.021277	0	0.021277	0	0.021277	0	0.031915	0.042553		TCGA-CV-6933-11A	0.021277	Normal
Normal	0.141947	0	0	0.025996	0.010696	0	0	0.023811		TCGA-CV-5442-11A	0.141947	Normal
Normal	0.057023	0	0.014395	0.063369	0.029158	0	0.085384	0.121772		TCGA-CV-5973-11A	0.057023	Normal
Normal	0.011808	0.010964	0.017712	0.042312	0.103283	0	0	0.183023		TCGA-CV-5976-11A	0.011808	Normal
Normal	0.184758	0	0.01564	0.063054	0.103405	0	0.06683	0.076617		TCGA-CV-6954-11A	0.184758	Normal
Normal	0.092226	0	0	0.131693	0.064801	0	0.022673	0.08278		TCGA-CV-6959-11A	0.092226	Normal
Normal	0.029029	0	0	0.083412	0.061663	0	0.289711	0.226836		TCGA-CV-5971-11A	0.029029	Normal
Normal	0.112927	0	0	0.018671	0	0	0	0.053089		TCGA-CV-6952-11A	0.112927	Normal
Normal	0.100099	0	0.01576	0.165464	0.074989	0	0.047605	0.106212		TCGA-CV-6003-11A	0.100099	Normal
Normal	0.058373	0.031131	0.062045	0.073076	0.060532	0	0	0.040959		TCGA-CV-5966-11A	0.058373	Normal
Normal	0.058877	0	0	0.029133	0	0	0.045228	0.210634		TCGA-CV-5970-11A	0.058877	Normal
Normal	0	0	0.042801	0.188845	0.142674	0	0.149474	0.234613		TCGA-CV-5439-11B	0	Normal
Normal	0.081103	0.010037	0.041014	0.034491	0.129808	0	0	0.209594		TCGA-CV-5977-11A	0.081103	Normal
Normal	0.039917	0	0	0	0.014347	0	0	0		TCGA-CV-6938-11A	0.039917	Normal
Normal	0.086511	0.015729	0.021421	0.080612	0.094375	0	0.0174	0.083561		TCGA-CV-6939-11A	0.086511	Normal
Normal	0	0	0	0.083104	0.01656	0.097823	0	0.611995		TCGA-CV-7416-11A	0	Normal
Normal	0.153942	0	0.011633	0.066352	0.020386	0	0.011395	0.021595		TCGA-CV-6951-11A	0.153942	Normal
Normal	0.150162	0.018522	0	0.035529	0	0	0	0.122383		TCGA-CV-7255-11A	0.150162	Normal
Normal	0.110139	0	0	0	0	0	0	0		TCGA-CV-6961-11A	0.110139	Normal
OSCC	0.039932	0	0	0	0	0	0	0		TCGA-BA-4074-01A	0.171993	OSCC	low
OSCC	0.172964	0	0	0.067473	0	0	0	0.052846		TCGA-BA-4075-01A	0.165683	OSCC	high
OSCC	0.171993	0	0	0.019319	0.020592	0	0	0.318277		TCGA-BA-4077-01B	0.011695	OSCC	high
OSCC	0.51063	0	0	0.015121	0	0	0	0.030999		TCGA-BA-5149-01A	0.119742	OSCC	high
OSCC	0	0	0	0.06862	0	0	0.016846	0.094958		TCGA-BA-5151-01A	0.144776	OSCC	high
OSCC	0.011695	0	0	0	0	0	0	0.864952		TCGA-BA-5556-01A	0.172964	OSCC	high
OSCC	0.283953	0	0	0	0	0	0	0		TCGA-BA-5557-01A	0.203449	OSCC	high
OSCC	0.072095	0	0	0	0.042485	0	0	0.013518		TCGA-BA-5558-01A	0.035782	OSCC	high
OSCC	0.17057	0	0	0.178151	0.020468	0	0	0.191417		TCGA-BA-6872-01A	0.402736	OSCC	high
OSCC	0.092298	0	0	0.029934	0	0	0.022867	0.056694		TCGA-BA-6873-01A	0.126956	OSCC	high
OSCC	0.210658	0	0	0.037028	0	0	0	0.179773		TCGA-BB-4224-01A	0.110187	OSCC	high
OSCC	0.090256	0	0	0.018459	0	0	0	0		TCGA-BB-4225-01A	0	OSCC	low
OSCC	0.070482	0.014096	0	0.056386	0.056386	0	0	0.074006		TCGA-BB-4228-01A	0.063316	OSCC	high
OSCC	0.133942	0	0	0.010704	0	0	0	0		TCGA-CN-4725-01A	0.160363	OSCC	high
OSCC	0.082887	0	0	0.108241	0.029893	0	0.012079	0.276891		TCGA-CN-4729-01A	0.314713	OSCC	high
OSCC	0.034876	0	0	0.051483	0.148036	0	0.060707	0.36441		TCGA-CN-4730-01A	0.31919	OSCC	high
OSCC	0.304451	0	0	0.010915	0	0	0	0.028357		TCGA-CN-4731-01A	0.086074	OSCC	high
OSCC	0.33871	0	0.064516	0.032258	0.021505	0	0	0.010753		TCGA-CN-4733-01A	0.072095	OSCC	high
OSCC	0.413345	0	0	0.025212	0.015166	0	0	0.041002		TCGA-CN-4734-01A	0.26433	OSCC	high
OSCC	0.126956	0	0.0383	0.091559	0.189012	0	0	0.123754		TCGA-CN-4736-01A	0	OSCC	low
OSCC	0.03638	0	0	0	0.027285	0	0	0.01819		TCGA-CN-4737-01A	0.413345	OSCC	high
OSCC	0	0.028393	0.013104	0.122307	0	0	0.061591	0.593026		TCGA-CN-4740-01A	0.092958	OSCC	high
OSCC	0.021239	0	0.010619	0.115092	0.052419	0	0.020803	0.225796		TCGA-CN-4741-01A	0.6381	OSCC	high
OSCC	0.188874	0	0	0	0	0	0	0.10611		TCGA-CN-4742-01A	0.039932	OSCC	high
OSCC	0	0	0	0.028248	0	0	0	0.598189		TCGA-CN-5364-01A	0.155152	OSCC	high
OSCC	0.884375	0	0	0	0	0	0	0		TCGA-CN-5367-01A	0	OSCC	low
OSCC	0.073312	0	0	0.0125	0.021953	0	0	0.466043		TCGA-CN-5369-01A	0.210658	OSCC	high
OSCC	0.033333	0	0	0.112788	0.066593	0	0	0.07127		TCGA-CN-5373-01A	0.636848	OSCC	high
OSCC	0.120126	0	0	0	0	0	0	0		TCGA-CN-6011-01A	0.078754	OSCC	high
OSCC	0.31919	0	0	0	0	0	0	0.124106		TCGA-CN-6013-01A	0.086798	OSCC	high
OSCC	0.092958	0	0.016901	0.092958	0.211268	0	0.016901	0.109859		TCGA-CN-6017-01A	0.33871	OSCC	high
OSCC	0.122861	0	0	0	0.240261	0	0	0.242756		TCGA-CN-6018-01A	0.608627	OSCC	high
OSCC	0.15525	0.033294	0	0.016933	0	0	0	0.03273		TCGA-CN-6019-01A	0.158483	OSCC	high
OSCC	0.351032	0	0	0	0	0	0	0		TCGA-CN-6994-01A	0.034876	OSCC	high
OSCC	0.126859	0	0	0.024339	0	0	0.013997	0.081006		TCGA-CN-6996-01A	0.090256	OSCC	high
OSCC	0.072097	0	0	0.032771	0	0	0	0.037921		TCGA-CN-6998-01A	0.81322	OSCC	high
OSCC	0.723736	0	0	0	0	0	0	0		TCGA-CQ-5323-01A	0.302651	OSCC	high
OSCC	0.402736	0	0	0	0	0	0	0.019017		TCGA-CQ-5325-01A	0.346248	OSCC	high
OSCC	0.276573	0	0	0.01095	0	0	0	0.038854		TCGA-CQ-5327-01A	0.322896	OSCC	high
OSCC	0.302651	0	0	0	0	0	0	0		TCGA-CQ-5329-01A	0.283953	OSCC	high
OSCC	0.018924	0.047659	0	0	0.0367	0	0.051078	0.169997		TCGA-CQ-5330-01A	0.17057	OSCC	high
OSCC	0.115563	0	0	0.055813	0.056881	0	0.014958	0.09356		TCGA-CQ-6219-01A	0.306931	OSCC	high
OSCC	0.219231	0	0	0.046154	0.069231	0	0	0		TCGA-CQ-6220-01A	0.329667	OSCC	high
OSCC	0	0	0.028777	0.338489	0.060448	0	0	0.118784		TCGA-CQ-6221-01A	0.50251	OSCC	high
OSCC	0.265441	0	0	0	0	0	0	0		TCGA-CQ-6223-01A	0.047848	OSCC	high
OSCC	0.523768	0	0	0	0	0	0	0		TCGA-CQ-6224-01A	0.039671	OSCC	high
OSCC	0.047848	0	0	0.119045	0	0	0	0.164898		TCGA-CQ-6225-01A	0.073312	OSCC	high
OSCC	0.232295	0	0	0.056693	0	0	0	0.027444		TCGA-CQ-6228-01A	0.232295	OSCC	high
OSCC	0.110187	0	0.014127	0.104536	0.038142	0	0	0.137027		TCGA-CQ-6229-01A	0.276573	OSCC	high
OSCC	0.094887	0	0	0	0	0	0	0.010859		TCGA-CQ-7065-01A	0.251201	OSCC	high
OSCC	0.091907	0	0	0.047468	0	0	0.021546	0.102006		TCGA-CQ-7068-01A	0.144782	OSCC	high
OSCC	0.158483	0	0	0.136391	0.119102	0	0.038245	0.14978		TCGA-CR-5250-01A	0.092298	OSCC	high
OSCC	0.287097	0	0	0.060703	0	0	0	0.027866		TCGA-CR-6471-01A	0.223824	OSCC	high
OSCC	0	0.09674	0	0.015553	0.013657	0	0	0.027033		TCGA-CR-6472-01A	0.021239	OSCC	high
OSCC	0.6381	0	0	0	0	0	0	0		TCGA-CR-6491-01A	0.188874	OSCC	high
OSCC	0	0	0	0	0	0	0	0		TCGA-CR-7368-01A	0.6886	OSCC	high
OSCC	0.306931	0	0	0	0	0	0	0.019802		TCGA-CR-7369-01A	0.15525	OSCC	high
OSCC	0	0	0	0.090909	0.090909	0	0	0.181818		TCGA-CR-7382-01A	0.033333	OSCC	high
OSCC	0.346248	0	0.011653	0.011019	0	0	0	0.013268		TCGA-CR-7391-01A	0.209608	OSCC	high
OSCC	0.50251	0	0	0	0	0	0	0		TCGA-CV-5439-01A	0	OSCC	low
OSCC	0.285725	0	0	0	0	0	0	0.040201		TCGA-CV-5442-01A	0.211683	OSCC	high
OSCC	0.322896	0	0	0	0	0	0	0		TCGA-CV-5966-01A	0.042876	OSCC	high
OSCC	0.40933	0	0	0	0	0	0	0		TCGA-CV-5970-01A	0.40933	OSCC	high
OSCC	0.015163	0	0	0.030325	0	0	0.085981	0.614699		TCGA-CV-5971-01A	0.51063	OSCC	high
OSCC	0.211683	0	0	0	0	0	0	0		TCGA-CV-5973-01A	0.265441	OSCC	high
OSCC	0.086563	0	0.020033	0.051951	0	0	0	0.086614		TCGA-CV-5976-01A	0.120047	OSCC	high
OSCC	0	0.022602	0	0	0	0	0	0.137109		TCGA-CV-5977-01A	0.541994	OSCC	high
OSCC	0.165683	0	0	0	0	0	0	0		TCGA-CV-6003-01A	0.727643	OSCC	high
OSCC	0.035782	0	0	0.036804	0	0	0	0.098234		TCGA-CV-6433-01A	0.086563	OSCC	high
OSCC	0.541994	0	0	0	0	0	0	0		TCGA-CV-6441-01A	0	OSCC	low
OSCC	0	0.083867	0	0.430109	0	0	0	0.318908		TCGA-CV-6933-01A	0.015124	OSCC	high
OSCC	0.608627	0	0	0.01084	0	0	0	0		TCGA-CV-6938-01A	0.03638	OSCC	high
OSCC	0.465746	0	0	0	0	0	0	0		TCGA-CV-6939-01A	0.070482	OSCC	high
OSCC	0	0	0	0	0	0	0	0.013318		TCGA-CV-6945-01A	0	OSCC	low
OSCC	0.051724	0	0	0	0	0	0	0		TCGA-CV-6948-01A	0.02642	OSCC	high
OSCC	0.223824	0	0	0.045298	0.018447	0	0.026881	0.045564		TCGA-CV-6951-01A	0.287097	OSCC	high
OSCC	0.120047	0.010714	0.011744	0.029394	0.07217	0	0	0.118477		TCGA-CV-6952-01A	0.285725	OSCC	high
OSCC	0	0	0	0	0	0	0	0.018937		TCGA-CV-6954-01A	0.884375	OSCC	high
OSCC	0.119742	0	0	0.07251	0.047707	0	0	0.058139		TCGA-CV-6956-01A	0	OSCC	low
OSCC	0.039671	0	0	0.029753	0.010005	0	0	0.012562		TCGA-CV-6959-01A	0.351032	OSCC	high
OSCC	0.078754	0	0	0.012467	0	0	0	0		TCGA-CV-6960-01A	0	OSCC	low
OSCC	0.155152	0	0.014517	0.019961	0	0	0	0.053359		TCGA-CV-6961-01A	0.120126	OSCC	high
OSCC	0.043388	0	0	0.02666	0	0	0.064785	0.812853		TCGA-CV-7090-01A	0.167801	OSCC	high
OSCC	0.042876	0	0	0.0116	0	0	0	0		TCGA-CV-7091-01A	0.162894	OSCC	high
OSCC	0.329667	0	0	0.057911	0.016354	0	0	0.085049		TCGA-CV-7095-01A	0.219231	OSCC	high
OSCC	0.26433	0	0	0.047979	0	0	0.058948	0.127846		TCGA-CV-7100-01A	0.018924	OSCC	high
OSCC	0.162894	0	0	0.015166	0	0	0	0		TCGA-CV-7178-01A	0.723736	OSCC	high
OSCC	0.086074	0	0	0.12896	0	0	0	0.052248		TCGA-CV-7180-01A	0.172528	OSCC	high
OSCC	0.314713	0	0	0	0	0	0	0		TCGA-CV-7183-01A	0.198347	OSCC	high
OSCC	0.203449	0	0	0.022132	0	0	0	0.028095		TCGA-CV-7238-01A	0.303069	OSCC	high
OSCC	0.144776	0	0	0.021156	0	0	0	0.019612		TCGA-CV-7255-01A	0.057385	OSCC	high
OSCC	0.636848	0	0	0	0	0	0	0		TCGA-CV-7263-01A	0	OSCC	low
OSCC	0.209608	0	0	0.053953	0.031937	0	0.014735	0.087657		TCGA-CV-7406-01A	0.043388	OSCC	high
OSCC	0.303069	0	0	0.071377	0.020825	0	0	0.018965		TCGA-CV-7411-01A	0.133942	OSCC	high
OSCC	0.044538	0	0	0	0	0	0	0		TCGA-CV-7414-01A	0	OSCC	low
OSCC	0.057385	0	0	0.035553	0	0	0	0.045879		TCGA-CV-7416-01A	0.015163	OSCC	high
OSCC	0.086798	0	0	0.019699	0.019853	0	0	0.052941		TCGA-CV-7428-01A	0.051724	OSCC	high
OSCC	0.02642	0	0	0.096672	0.011408	0	0	0.019514		TCGA-CV-7429-01A	0	OSCC	low
OSCC	0.167801	0	0	0	0	0	0	0.046808		TCGA-CV-7432-01A	0.465746	OSCC	high
OSCC	0.160363	0	0	0	0	0	0	0		TCGA-CV-7434-01A	0.122861	OSCC	high
OSCC	0.144782	0	0	0	0	0	0	0		TCGA-CX-7085-01A	0.304451	OSCC	high
OSCC	0.727643	0	0	0.011785	0	0	0	0.010649		TCGA-CX-7086-01A	0.263024	OSCC	high
OSCC	0.069456	0	0	0	0	0	0	0.012591		TCGA-D6-6515-01A	0.091907	OSCC	high
OSCC	0.198347	0	0.011351	0.070681	0	0	0	0.046955		TCGA-D6-6823-01A	0.094887	OSCC	high
OSCC	0.251201	0	0	0.040727	0.049862	0	0	0.056483		TCGA-D6-6825-01A	0.115563	OSCC	high
OSCC	0.6886	0	0	0.016749	0	0	0	0.059085		TCGA-DQ-5624-01A	0.126859	OSCC	high
OSCC	0.015124	0	0	0	0	0	0	0		TCGA-DQ-5625-01A	0.523768	OSCC	high
OSCC	0.263024	0	0	0	0	0	0	0		TCGA-DQ-5630-01A	0.082887	OSCC	high
OSCC	0	0	0	0.070588	0	0	0	0.423529		TCGA-DQ-5631-01A	0.069456	OSCC	high
OSCC	0.063316	0	0.027003	0.028865	0.118252	0	0	0.111253		TCGA-DQ-7591-01A	0.072097	OSCC	high
OSCC	0.81322	0	0	0	0	0	0	0		TCGA-H7-7774-01A	0	OSCC	low
OSCC	0.172528	0	0	0.041531	0.013542	0	0	0.028794		TCGA-IQ-7632-01A	0.044538	OSCC	high
											0.198447

## Sheet: family
name	group	f_Fusobacteriaceae	f_Bifidobacteriaceae	f_Atopobiaceae	f_Actinomycetaceae	f_Streptococcaceae	f_Veillonellaceae	f_Pseudomonadaceae	f_Micrococcaceae
TCGA-CV-6433-11A	Normal	0.063988	0	0.05075	0	0.087656	0.067245	0	0.010914
TCGA-CV-6933-11A	Normal	0.021277	0	0.021277	0.021277	0.042553	0	0	0.031915
TCGA-CV-5442-11A	Normal	0.127933	0	0	0.011082	0.020823	0.026935	0	0
TCGA-CV-5973-11A	Normal	0.044098	0	0.014504	0.029374	0.115034	0.063838	0	0.089803
TCGA-CV-5976-11A	Normal	0	0.011209	0.018107	0.105585	0.163966	0.043255	0	0.017704
TCGA-CV-6954-11A	Normal	0.169461	0	0.01571	0.103785	0.075283	0.063285	0	0.0677
TCGA-CV-6959-11A	Normal	0.074626	0	0	0.06578	0.077238	0.133682	0	0.023134
TCGA-CV-5971-11A	Normal	0.021372	0	0	0.065	0.230958	0.087926	0	0.316229
TCGA-CV-6952-11A	Normal	0.113115	0	0	0	0.043523	0.018815	0	0
TCGA-CV-6003-11A	Normal	0.039587	0	0.015913	0.075802	0.104728	0.167259	0	0.048173
TCGA-CV-5966-11A	Normal	0.034304	0.031409	0.062541	0.061074	0.039672	0.07373	0	0
TCGA-CV-5970-11A	Normal	0.050077	0	0	0	0.205258	0.03018	0	0.047518
TCGA-CV-5439-11B	Normal	0	0	0.043219	0.144161	0.228114	0.190813	0	0.151098
TCGA-CV-5977-11A	Normal	0.056987	0.010123	0.041357	0.130928	0.175125	0.034789	0	0
TCGA-CV-6938-11A	Normal	0.038512	0	0	0.014559	0	0	0	0
TCGA-CV-6939-11A	Normal	0.085044	0.01564	0.021505	0.093842	0.082111	0.080156	0	0.037146
TCGA-CV-7416-11A	Normal	0	0	0	0.035016	0.264103	0.175722	0.213755	0
TCGA-CV-6951-11A	Normal	0.149129	0	0.011674	0.020332	0.021036	0.066177	0	0.016003
TCGA-CV-7255-11A	Normal	0.151307	0.01867	0	0	0.016569	0.035814	0	0
TCGA-CV-6961-11A	Normal	0.110888	0	0	0	0	0	0	0
TCGA-BA-4074-01A	OSCC	0.164007	0	0	0.020807	0.316221	0.01952	0	0
TCGA-BA-4075-01A	OSCC	0.167059	0	0	0	0	0	0	0
TCGA-BA-4077-01B	OSCC	0.012384	0	0	0	0.033707	0	0	0
TCGA-BA-5149-01A	OSCC	0.116561	0	0	0.04923	0.058187	0.074829	0	0
TCGA-BA-5151-01A	OSCC	0.145951	0	0	0	0.019338	0.021394	0	0
TCGA-BA-5556-01A	OSCC	0.170011	0	0	0	0.047638	0.068284	0	0
TCGA-BA-5557-01A	OSCC	0.202031	0	0	0	0.026842	0.022683	0	0
TCGA-BA-5558-01A	OSCC	0.016005	0	0	0	0.084779	0.037185	0	0
TCGA-BA-6872-01A	OSCC	0.40727	0	0	0	0.018965	0	0	0
TCGA-BA-6873-01A	OSCC	0.12539	0	0.039137	0.193142	0.076707	0.09356	0	0
TCGA-BB-4224-01A	OSCC	0.058755	0	0.01433	0.038692	0.133273	0.106045	0	0
TCGA-BB-4225-01A	OSCC	0	0	0.02766	0.05825	0.119477	0.325452	0	0.018902
TCGA-BB-4228-01A	OSCC	0.062032	0	0.027256	0.119364	0.09941	0.029136	0	0
TCGA-CN-4725-01A	OSCC	0.142146	0	0	0	0	0	0	0
TCGA-CN-4729-01A	OSCC	0.308186	0	0	0	0	0	0	0
TCGA-CN-4730-01A	OSCC	0.317774	0	0	0	0.124756	0	0	0
TCGA-CN-4731-01A	OSCC	0.084688	0	0	0	0.046745	0.129612	0	0
TCGA-CN-4733-01A	OSCC	0.031901	0	0	0.042969	0.013672	0	0	0
TCGA-CN-4734-01A	OSCC	0.185105	0	0	0	0.126389	0.049411	0	0.061012
TCGA-CN-4736-01A	OSCC	0	0	0	0.1	0.2	0.1	0	0
TCGA-CN-4737-01A	OSCC	0.410369	0	0	0.015272	0.041605	0.025365	0	0
TCGA-CN-4740-01A	OSCC	0	0	0.018957	0.236967	0.094787	0.104265	0	0.018957
TCGA-CN-4741-01A	OSCC	0.635019	0	0	0	0	0	0	0
TCGA-CN-4742-01A	OSCC	0.040171	0	0	0	0	0	0	0
TCGA-CN-5364-01A	OSCC	0.14766	0	0.014766	0	0.047594	0.020303	0	0
TCGA-CN-5367-01A	OSCC	0	0	0	0	0.341085	0.030146	0	0
TCGA-CN-5369-01A	OSCC	0.210813	0	0	0	0.179598	0.037421	0	0
TCGA-CN-5373-01A	OSCC	0.636541	0	0	0	0	0	0	0
TCGA-CN-6011-01A	OSCC	0.078739	0	0	0	0	0.012613	0	0
TCGA-CN-6013-01A	OSCC	0.083373	0	0	0.020216	0.048268	0.02006	0	0
TCGA-CN-6017-01A	OSCC	0.295455	0	0.068182	0.022727	0.011364	0.034091	0	0
TCGA-CN-6018-01A	OSCC	0.587252	0	0	0	0	0.010896	0	0
TCGA-CN-6019-01A	OSCC	0.072453	0	0	0.12478	0.154717	0.142893	0	0.068428
TCGA-CN-6994-01A	OSCC	0.022335	0	0	0.153148	0.358686	0.053261	0	0.07744
TCGA-CN-6996-01A	OSCC	0.089868	0	0	0	0	0.018786	0	0
TCGA-CN-6998-01A	OSCC	0.820198	0	0	0	0	0	0	0
TCGA-CQ-5323-01A	OSCC	0.297025	0	0	0	0	0	0	0
TCGA-CQ-5325-01A	OSCC	0.339259	0	0.011761	0	0.012634	0.01112	0	0
TCGA-CQ-5327-01A	OSCC	0.337807	0	0	0	0	0	0	0
TCGA-CQ-5329-01A	OSCC	0.272784	0	0	0	0	0	0	0
TCGA-CQ-5330-01A	OSCC	0.16379	0	0	0.021185	0.182424	0.184386	0	0
TCGA-CQ-6219-01A	OSCC	0.306931	0	0	0	0.019802	0	0	0
TCGA-CQ-6220-01A	OSCC	0.304438	0	0	0.016605	0.081173	0.058801	0	0
TCGA-CQ-6221-01A	OSCC	0.390819	0	0	0	0	0	0	0
TCGA-CQ-6223-01A	OSCC	0.03021	0	0	0	0.1653	0.11987	0	0
TCGA-CQ-6224-01A	OSCC	0.037293	0	0	0.010123	0.013713	0.030102	0	0
TCGA-CQ-6225-01A	OSCC	0.065476	0	0	0.022644	0.245411	0.012938	0	0
TCGA-CQ-6228-01A	OSCC	0.209702	0	0	0	0.024645	0.057554	0	0
TCGA-CQ-6229-01A	OSCC	0.176284	0	0	0	0.036922	0.011221	0	0
TCGA-CQ-7065-01A	OSCC	0.240258	0	0	0.050184	0.053557	0.04099	0	0
TCGA-CQ-7068-01A	OSCC	0.103673	0	0	0	0	0	0	0
TCGA-CR-5250-01A	OSCC	0.028967	0	0	0.010076	0.057935	0.030227	0	0.039883
TCGA-CR-6471-01A	OSCC	0.238557	0	0	0.020019	0.047864	0.049157	0	0.03253
TCGA-CR-6472-01A	OSCC	0.010756	0	0.010756	0.053093	0.225119	0.116573	0	0.026665
TCGA-CR-6491-01A	OSCC	0.190318	0	0	0	0.106123	0	0	0
TCGA-CR-7368-01A	OSCC	0.670755	0	0	0	0.059134	0.016873	0	0
TCGA-CR-7369-01A	OSCC	0.155471	0.03383	0	0	0.032714	0.017205	0	0
TCGA-CR-7382-01A	OSCC	0.026825	0	0	0.067449	0.069755	0.114236	0	0
TCGA-CR-7391-01A	OSCC	0.180626	0	0	0.032471	0.085931	0.054855	0	0.016149
TCGA-CV-5439-01A	OSCC	0	0	0	0	0.012303	0	0	0
TCGA-CV-5442-01A	OSCC	0.199673	0	0	0	0	0	0	0
TCGA-CV-5966-01A	OSCC	0.041868	0	0	0	0	0.01173	0	0
TCGA-CV-5970-01A	OSCC	0.410779	0	0	0	0	0	0	0
TCGA-CV-5971-01A	OSCC	0.510567	0	0	0	0.030285	0.015284	0	0.01128
TCGA-CV-5973-01A	OSCC	0.263896	0	0	0	0	0	0	0
TCGA-CV-5976-01A	OSCC	0.102192	0.010772	0.011807	0.072561	0.093354	0.029553	0	0
TCGA-CV-5977-01A	OSCC	0.497189	0	0	0	0	0	0	0
TCGA-CV-6003-01A	OSCC	0.381585	0	0	0	0.010373	0.011846	0	0
TCGA-CV-6433-01A	OSCC	0.079826	0	0.020846	0	0.07658	0.053999	0	0
TCGA-CV-6441-01A	OSCC	0	0.092625	0	0.013076	0.081049	0.014891	0	0
TCGA-CV-6933-01A	OSCC	0.015306	0	0	0	0	0	0	0
TCGA-CV-6938-01A	OSCC	0.037401	0	0	0.02805	0	0	0	0
TCGA-CV-6939-01A	OSCC	0.083333	0.016667	0	0.066667	0.0625	0.066667	0	0
TCGA-CV-6945-01A	OSCC	0	0.022747	0	0	0.137031	0	0	0
TCGA-CV-6948-01A	OSCC	0	0	0	0.011564	0.01552	0.097987	0	0
TCGA-CV-6951-01A	OSCC	0.275268	0	0	0	0.027043	0.060885	0	0
TCGA-CV-6952-01A	OSCC	0.286864	0	0	0	0.035059	0	0	0
TCGA-CV-6954-01A	OSCC	0.884302	0	0	0	0	0	0	0
TCGA-CV-6956-01A	OSCC	0	0.096204	0	0	0.214893	0.49338	0	0
TCGA-CV-6959-01A	OSCC	0.337775	0	0	0	0	0	0	0
TCGA-CV-6960-01A	OSCC	0.010464	0	0	0	0.022916	0	0	0
TCGA-CV-6961-01A	OSCC	0.121056	0	0	0	0	0	0	0
TCGA-CV-7090-01A	OSCC	0.173487	0	0	0	0.048619	0	0	0
TCGA-CV-7091-01A	OSCC	0.116429	0	0	0	0	0.015263	0	0
TCGA-CV-7095-01A	OSCC	0.15	0	0	0.075	0	0.05	0	0
TCGA-CV-7100-01A	OSCC	0.017989	0.045305	0	0.034887	0.150335	0	0	0.103136
TCGA-CV-7178-01A	OSCC	0.730084	0	0	0	0	0	0	0
TCGA-CV-7180-01A	OSCC	0.167285	0	0	0.013592	0.029732	0.041683	0	0
TCGA-CV-7183-01A	OSCC	0.199377	0	0.010161	0	0.038452	0.071897	0	0
TCGA-CV-7238-01A	OSCC	0.250422	0	0	0.021619	0.018852	0.0741	0	0
TCGA-CV-7255-01A	OSCC	0.058025	0	0	0	0.022782	0.03595	0	0
TCGA-CV-7263-01A	OSCC	0	0.027493	0.012689	0	0.483596	0.11843	0	0.083146
TCGA-CV-7406-01A	OSCC	0.042543	0	0	0	0.811412	0.026786	0	0.065353
TCGA-CV-7411-01A	OSCC	0.133655	0	0	0	0	0.01098	0	0
TCGA-CV-7414-01A	OSCC	0	0	0	0	0.455696	0.075949	0	0
TCGA-CV-7416-01A	OSCC	0	0	0	0	0.448593	0.058706	0	0.126219
TCGA-CV-7428-01A	OSCC	0.050389	0	0	0	0	0	0	0
TCGA-CV-7429-01A	OSCC	0	0	0	0	0	0	0	0
TCGA-CV-7432-01A	OSCC	0.446651	0	0	0	0	0	0	0
TCGA-CV-7434-01A	OSCC	0.115607	0	0	0.235696	0.190471	0	0	0
TCGA-CX-7085-01A	OSCC	0.304409	0	0	0	0.028409	0.011	0	0
TCGA-CX-7086-01A	OSCC	0.263418	0	0	0	0	0	0	0
TCGA-D6-6515-01A	OSCC	0.071942	0	0	0	0.095581	0.048304	0	0.030832
TCGA-D6-6823-01A	OSCC	0.094736	0	0	0	0.011035	0	0	0
TCGA-D6-6825-01A	OSCC	0.088067	0	0	0.057312	0.090202	0.056237	0	0.019874
TCGA-DQ-5624-01A	OSCC	0.108145	0	0	0	0.062199	0.024824	0	0.01433
TCGA-DQ-5625-01A	OSCC	0.514279	0	0	0	0	0	0	0
TCGA-DQ-5630-01A	OSCC	0.053524	0	0	0.029832	0.273732	0.108021	0	0.02647
TCGA-DQ-5631-01A	OSCC	0.05433	0	0	0	0.012855	0	0	0
TCGA-DQ-7591-01A	OSCC	0.068603	0	0	0	0.036651	0.032892	0	0.011747
TCGA-H7-7774-01A	OSCC	0	0	0	0	0.095304	0.069565	0	0.01708
TCGA-IQ-7632-01A	OSCC	0.043418	0	0	0	0	0	0	0

## Sheet: genus
name	group	g_Fusobacterium	g_Olsenella	g_Dialister	g_Oribacterium	g_Shuttleworthia	g_Atopobium	g_Streptococcus	g_Actinomyces	g_Pseudomonas	g_Rothia
TCGA-CV-6433-11A	Normal	0.06649	0	0.055515	0.029084	0	0.051857	0.091084	0	0	0.011158
TCGA-CV-6933-11A	Normal	0.02381	0.02381	0	0	0	0	0.047619	0.02381	0	0.035714
TCGA-CV-5442-11A	Normal	0.130862	0	0	0	0	0	0.021299	0.012494	0	0
TCGA-CV-5973-11A	Normal	0.044268	0	0.016663	0	0	0.014113	0.115475	0.029482	0	0.092302
TCGA-CV-5976-11A	Normal	0	0	0	0	0	0.010124	0.165027	0.103997	0	0.021261
TCGA-CV-6954-11A	Normal	0.174962	0	0	0.054956	0.014369	0.016123	0.077603	0.106995	0	0.069857
TCGA-CV-6959-11A	Normal	0.076649	0	0	0.031503	0	0	0.079318	0.06754	0	0.023753
TCGA-CV-5971-11A	Normal	0.020424	0	0	0	0	0	0.220573	0.062031	0	0.302204
TCGA-CV-6952-11A	Normal	0.114266	0	0	0	0	0	0.043966	0	0	0
TCGA-CV-6003-11A	Normal	0.040383	0	0	0.020429	0	0.016229	0.106843	0.077333	0	0.049137
TCGA-CV-5966-11A	Normal	0.03539	0.015557	0.010064	0	0	0.036814	0.040937	0.062985	0	0
TCGA-CV-5970-11A	Normal	0.049535	0	0	0	0	0	0.20303	0	0	0.047003
TCGA-CV-5439-11B	Normal	0	0	0	0	0	0.043111	0.227788	0.143947	0	0.150829
TCGA-CV-5977-11A	Normal	0.057577	0	0.011139	0.012647	0.017671	0.041633	0.177052	0.132379	0	0
TCGA-CV-6938-11A	Normal	0.040963	0	0	0	0	0	0	0.01084	0	0
TCGA-CV-6939-11A	Normal	0.086395	0	0	0.018868	0	0.011917	0.083416	0.095333	0	0.033764
TCGA-CV-7416-11A	Normal	0	0	0	0	0	0	0.21859	0.028296	0.172735	0
TCGA-CV-6951-11A	Normal	0.14987	0	0.011887	0.020045	0	0.01111	0.020991	0.020433	0	0.016082
TCGA-CV-7255-11A	Normal	0.152925	0	0.026658	0	0	0	0.016746	0	0	0
TCGA-CV-6961-11A	Normal	0.111869	0	0	0	0	0	0	0	0	0
TCGA-BA-4074-01A	OSCC	0.164064	0	0	0	0	0	0.316281	0.02072	0	0
TCGA-BA-4075-01A	OSCC	0.17002	0	0	0	0	0	0	0	0	0
TCGA-BA-4077-01B	OSCC	0.012529	0	0	0	0	0	0.034493	0	0	0
TCGA-BA-5149-01A	OSCC	0.114627	0	0	0	0	0	0.057896	0.049016	0	0
TCGA-BA-5151-01A	OSCC	0.146642	0	0	0	0	0	0.019416	0	0	0
TCGA-BA-5556-01A	OSCC	0.17286	0	0	0	0	0	0.048437	0	0	0
TCGA-BA-5557-01A	OSCC	0.20239	0	0	0	0	0	0.026892	0	0	0
TCGA-BA-5558-01A	OSCC	0.018463	0	0	0	0	0	0.097838	0	0	0
TCGA-BA-6872-01A	OSCC	0.414541	0	0	0	0	0	0.019304	0	0	0
TCGA-BA-6873-01A	OSCC	0.12908	0	0.011419	0	0	0.04071	0.079931	0.197216	0	0
TCGA-BB-4224-01A	OSCC	0.059767	0	0	0	0	0.014577	0.135569	0.039359	0	0
TCGA-BB-4225-01A	OSCC	0	0	0	0	0	0.02751	0.119886	0.058461	0	0.020168
TCGA-BB-4228-01A	OSCC	0.063313	0	0	0	0	0.02686	0.101464	0.12183	0	0
TCGA-CN-4725-01A	OSCC	0.148732	0	0	0	0	0	0	0	0	0
TCGA-CN-4729-01A	OSCC	0.315048	0	0	0	0	0	0	0	0	0
TCGA-CN-4730-01A	OSCC	0.32102	0	0	0	0	0	0.126054	0	0	0
TCGA-CN-4731-01A	OSCC	0.088596	0	0	0	0	0	0.048902	0	0	0
TCGA-CN-4733-01A	OSCC	0.034539	0	0	0	0	0	0.014803	0.04523	0	0
TCGA-CN-4734-01A	OSCC	0.187095	0	0	0	0	0	0.128052	0	0	0.061694
TCGA-CN-4736-01A	OSCC	0	0	0	0	0	0	0.222222	0.111111	0	0
TCGA-CN-4737-01A	OSCC	0.417245	0	0	0	0	0	0.042311	0.015531	0	0
TCGA-CN-4740-01A	OSCC	0	0	0	0.019417	0	0	0.097087	0.242718	0	0.019417
TCGA-CN-4741-01A	OSCC	0.607467	0	0	0	0	0	0	0	0	0
TCGA-CN-4742-01A	OSCC	0.040662	0	0	0	0	0	0	0	0	0
TCGA-CN-5364-01A	OSCC	0.151147	0.013225	0	0	0	0	0.048718	0	0	0
TCGA-CN-5367-01A	OSCC	0	0	0.020991	0	0	0	0.332494	0	0	0
TCGA-CN-5369-01A	OSCC	0.211388	0	0	0	0	0	0.180154	0	0	0
TCGA-CN-5373-01A	OSCC	0.656386	0	0	0	0	0	0	0	0	0
TCGA-CN-6011-01A	OSCC	0.079481	0	0	0	0	0	0	0	0	0
TCGA-CN-6013-01A	OSCC	0.088157	0	0	0	0	0	0.051038	0.019001	0	0
TCGA-CN-6017-01A	OSCC	0.309524	0	0	0.011905	0	0.071429	0.011905	0.02381	0	0
TCGA-CN-6018-01A	OSCC	0.589435	0	0.010699	0.071756	0	0	0	0	0	0
TCGA-CN-6019-01A	OSCC	0.068069	0	0	0.058615	0	0	0.145356	0.11723	0	0.064287
TCGA-CN-6994-01A	OSCC	0.021856	0	0	0	0	0	0.362343	0.145221	0	0.100875
TCGA-CN-6996-01A	OSCC	0.093405	0	0	0	0	0	0	0	0	0
TCGA-CN-6998-01A	OSCC	0.894673	0	0	0	0	0	0	0	0	0
TCGA-CQ-5323-01A	OSCC	0.298116	0	0	0	0	0	0	0	0	0
TCGA-CQ-5325-01A	OSCC	0.343654	0	0	0	0	0.011795	0.012798	0	0	0
TCGA-CQ-5327-01A	OSCC	0.334045	0	0	0	0	0	0	0	0	0
TCGA-CQ-5329-01A	OSCC	0.276608	0	0	0	0	0	0	0	0	0
TCGA-CQ-5330-01A	OSCC	0.160423	0	0	0.039385	0	0	0.178674	0.022094	0	0
TCGA-CQ-6219-01A	OSCC	0.306931	0	0	0	0	0	0.019802	0	0	0
TCGA-CQ-6220-01A	OSCC	0.313031	0	0	0	0	0	0.083512	0.012728	0	0
TCGA-CQ-6221-01A	OSCC	0.39421	0	0	0	0	0	0	0	0	0
TCGA-CQ-6223-01A	OSCC	0.03044	0	0	0.028067	0	0	0.166561	0	0	0
TCGA-CQ-6224-01A	OSCC	0.038233	0	0	0	0	0	0.014059	0.010378	0	0
TCGA-CQ-6225-01A	OSCC	0.067551	0	0	0	0	0	0.252324	0.023299	0	0
TCGA-CQ-6228-01A	OSCC	0.22469	0	0	0	0	0	0.026406	0.010477	0	0
TCGA-CQ-6229-01A	OSCC	0.18082	0	0	0	0	0	0.037872	0	0	0
TCGA-CQ-7065-01A	OSCC	0.250926	0	0	0	0	0	0.055935	0.051629	0	0
TCGA-CQ-7068-01A	OSCC	0.107529	0	0	0	0	0	0	0	0	0
TCGA-CR-5250-01A	OSCC	0.030345	0	0	0	0	0	0.06069	0.010555	0	0.042219
TCGA-CR-6471-01A	OSCC	0.234784	0	0	0	0	0	0.049803	0.020158	0	0.04838
TCGA-CR-6472-01A	OSCC	0.010831	0	0	0.015222	0	0.010831	0.227243	0.053394	0	0.031854
TCGA-CR-6491-01A	OSCC	0.190328	0	0	0	0	0	0.106124	0	0	0
TCGA-CR-7368-01A	OSCC	0.682129	0	0	0	0	0	0.060142	0	0	0
TCGA-CR-7369-01A	OSCC	0.156248	0	0	0	0	0	0.032878	0	0	0
TCGA-CR-7382-01A	OSCC	0.027543	0	0.022214	0.01539	0	0	0.071622	0.068904	0	0
TCGA-CR-7391-01A	OSCC	0.191273	0	0	0.013875	0	0	0.091008	0.034319	0	0.01708
TCGA-CV-5439-01A	OSCC	0	0	0	0	0	0	0.012369	0	0	0
TCGA-CV-5442-01A	OSCC	0.203199	0	0	0	0	0	0	0	0	0
TCGA-CV-5966-01A	OSCC	0.042568	0	0	0	0	0	0	0	0	0
TCGA-CV-5970-01A	OSCC	0.412197	0	0	0	0	0	0	0	0	0
TCGA-CV-5971-01A	OSCC	0.514535	0	0	0	0	0	0.030632	0	0	0.011368
TCGA-CV-5973-01A	OSCC	0.265041	0	0	0	0	0	0	0	0	0
TCGA-CV-5976-01A	OSCC	0.103727	0	0.01598	0	0	0	0.094756	0.07359	0	0
TCGA-CV-5977-01A	OSCC	0.498519	0	0	0	0	0	0	0	0	0
TCGA-CV-6003-01A	OSCC	0.384699	0	0	0	0	0	0.010458	0	0	0
TCGA-CV-6433-01A	OSCC	0.080561	0	0.046913	0.026118	0	0.020899	0.07728	0	0	0
TCGA-CV-6441-01A	OSCC	0	0	0	0	0	0	0.085206	0.013686	0	0
TCGA-CV-6933-01A	OSCC	0.015504	0	0	0	0	0	0	0	0	0
TCGA-CV-6938-01A	OSCC	0.039409	0	0	0	0	0	0	0.029557	0	0
TCGA-CV-6939-01A	OSCC	0.088106	0	0.017621	0	0	0	0.066079	0.070485	0	0
TCGA-CV-6945-01A	OSCC	0	0	0	0	0	0	0.154869	0	0	0
TCGA-CV-6948-01A	OSCC	0	0	0	0.011187	0	0	0.015848	0.011809	0	0
TCGA-CV-6951-01A	OSCC	0.278253	0	0	0.016035	0	0	0.027337	0	0	0
TCGA-CV-6952-01A	OSCC	0.288264	0	0	0	0	0	0.035236	0	0	0
TCGA-CV-6954-01A	OSCC	0.884898	0	0	0.026072	0	0	0	0	0	0
TCGA-CV-6956-01A	OSCC	0	0	0	0	0	0	0.215717	0	0	0
TCGA-CV-6959-01A	OSCC	0.34165	0	0	0	0	0	0	0	0	0
TCGA-CV-6960-01A	OSCC	0.010243	0	0	0	0	0	0.02243	0	0	0
TCGA-CV-6961-01A	OSCC	0.122004	0	0	0	0	0	0	0	0	0
TCGA-CV-7090-01A	OSCC	0.17013	0	0	0	0	0	0.047682	0	0	0
TCGA-CV-7091-01A	OSCC	0.118503	0	0.012824	0	0	0	0	0	0	0
TCGA-CV-7095-01A	OSCC	0.15	0	0	0.025	0	0	0	0.05	0	0
TCGA-CV-7100-01A	OSCC	0.018343	0	0	0	0	0	0.160856	0.035575	0	0.126364
TCGA-CV-7178-01A	OSCC	0.786517	0	0	0	0	0	0	0	0	0
TCGA-CV-7180-01A	OSCC	0.168072	0	0.013924	0	0	0	0.029874	0.013579	0	0
TCGA-CV-7183-01A	OSCC	0.208816	0	0.012679	0	0	0.010612	0.040263	0	0	0
TCGA-CV-7238-01A	OSCC	0.247603	0	0	0.011688	0	0	0.018639	0.021369	0	0
TCGA-CV-7255-01A	OSCC	0.059206	0	0	0	0	0	0.023246	0	0	0
TCGA-CV-7263-01A	OSCC	0	0	0	0	0	0.013054	0.497495	0	0	0.089199
TCGA-CV-7406-01A	OSCC	0.042454	0	0	0	0	0	0.809704	0	0	0.065215
TCGA-CV-7411-01A	OSCC	0.148433	0	0	0	0	0	0	0	0	0
TCGA-CV-7414-01A	OSCC	0	0	0	0	0	0	0.455696	0	0	0
TCGA-CV-7416-01A	OSCC	0	0	0	0	0	0	0.375655	0	0	0.061451
TCGA-CV-7428-01A	OSCC	0.051443	0	0	0	0	0	0	0	0	0
TCGA-CV-7429-01A	OSCC	0	0	0	0	0	0	0	0	0	0
TCGA-CV-7432-01A	OSCC	0.448658	0	0	0	0	0	0	0	0	0
TCGA-CV-7434-01A	OSCC	0.105747	0	0	0	0	0	0.287991	0.206575	0	0
TCGA-CX-7085-01A	OSCC	0.335352	0	0	0	0	0	0.031299	0	0	0
TCGA-CX-7086-01A	OSCC	0.265593	0	0	0	0	0	0	0	0	0
TCGA-D6-6515-01A	OSCC	0.072917	0	0	0	0	0	0.096875	0	0	0.03125
TCGA-D6-6823-01A	OSCC	0.096019	0	0	0	0	0	0.011185	0	0	0
TCGA-D6-6825-01A	OSCC	0.088885	0	0	0	0	0	0.09104	0.05784	0	0.020058
TCGA-DQ-5624-01A	OSCC	0.112001	0	0	0	0	0	0.064451	0	0	0.014961
TCGA-DQ-5625-01A	OSCC	0.522542	0	0	0	0	0	0	0	0	0
TCGA-DQ-5630-01A	OSCC	0.056923	0	0	0.01173	0	0	0.291115	0.029745	0	0.028151
TCGA-DQ-5631-01A	OSCC	0.054408	0	0	0	0	0	0.012872	0	0	0
TCGA-DQ-7591-01A	OSCC	0.077826	0	0	0	0	0	0.041578	0	0	0.01226
TCGA-H7-7774-01A	OSCC	0	0	0	0.031226	0	0	0.094968	0	0	0.017014
TCGA-IQ-7632-01A	OSCC	0.045298	0	0	0	0	0	0	0	0	0
