# Supplementary material for: The significant clinical correlation of the intratumor oral microbiome in oral squamous cell carcinoma based on tissue-derived sequencing
Source: Front Physiol. 2023 Jan 9;13:1089539. doi: 10.3389/fphys.2022.1089539 (PMC9868672; doi:10.3389/fphys.2022.1089539)
Supplement: Supplementary file 2 [file DataSheet2.ZIP › mapping.xls]

name	TCGA-CV-6433-11A	TCGA-CV-6933-11A	TCGA-CV-5442-11A	TCGA-CV-5973-11A	TCGA-CV-5976-11A	TCGA-CV-6954-11A	TCGA-CV-6959-11A	TCGA-CV-5971-11A	TCGA-CV-6952-11A	TCGA-CV-6003-11A	TCGA-CV-5966-11A	TCGA-CV-5970-11A	TCGA-CV-5439-11B	TCGA-CV-5977-11A	TCGA-CV-6938-11A	TCGA-CV-6939-11A	TCGA-CV-7416-11A	TCGA-CV-6951-11A	TCGA-CV-7255-11A	TCGA-CV-6961-11A	TCGA-CN-4742-01A	TCGA-BA-5556-01A	TCGA-BA-4074-01A	TCGA-CV-5971-01A	TCGA-H7-7774-01A	TCGA-BA-4077-01B	TCGA-CQ-5329-01A	TCGA-CN-4733-01A	TCGA-CQ-5330-01A	TCGA-CR-5250-01A	TCGA-CN-5369-01A	TCGA-CN-6996-01A	TCGA-CV-6939-01A	TCGA-CV-7411-01A	TCGA-DQ-5630-01A	TCGA-CN-6994-01A	TCGA-CX-7085-01A	TCGA-CN-6017-01A	TCGA-CN-4737-01A	TCGA-BA-6873-01A	TCGA-CV-6938-01A	TCGA-CV-7263-01A	TCGA-CR-6472-01A	TCGA-CR-6491-01A	TCGA-CN-5367-01A	TCGA-CV-6954-01A	TCGA-CQ-6225-01A	TCGA-CR-7382-01A	TCGA-CV-6961-01A
group	Normal	Normal	Normal	Normal	Normal	Normal	Normal	Normal	Normal	Normal	Normal	Normal	Normal	Normal	Normal	Normal	Normal	Normal	Normal	Normal	OSCC	OSCC	OSCC	OSCC	OSCC	OSCC	OSCC	OSCC	OSCC	OSCC	OSCC	OSCC	OSCC	OSCC	OSCC	OSCC	OSCC	OSCC	OSCC	OSCC	OSCC	OSCC	OSCC	OSCC	OSCC	OSCC	OSCC	OSCC	OSCC
c_Actinobacteria	0.044943626	0.11106572	0.017441026	0.119336178	0.093530441	0.160979447	0.087985539	0.160061099	0.013584591	0.118169914	0.097887214	0.019437156	0.284000922	0.127883765	0	0.130793022	0.045141285	0.026852769	0.018883499	0	0	0.027040898	0.024830996	0	0.021176549	0	0	0.091697603	0.010566115	0.095742688	0.016722907	0	0.1397105	0	0.057065203	0.281256544	0	0.013381946	0.029669003	0.441830985	0.01267555	0.076871851	0.100131962	0	0	0	0.052858806	0.093006494	0
c_Alphaproteobacteria	0	0	0	0	0	0	0	0	0	0	0	0	0	0	0	0	0	0	0	0	0	0	0	0	0	0	0	0	0	0	0	0	0	0	0	0	0	0	0	0	0	0	0	0	0	0	0	0	0
c_Anaerolineae	0	0	0	0	0	0	0	0	0	0	0	0	0	0	0	0	0	0	0	0	0	0	0	0	0	0	0	0	0	0	0	0	0	0	0	0	0	0	0	0	0	0	0	0	0	0	0	0	0
c_Bacilli	0.111230497	0.030304578	0.051031272	0.120576102	0.209601826	0.077596911	0.092254724	0.368992614	0.051575449	0.111484463	0.043956085	0.233508536	0.239819614	0.217127798	0	0.090769223	0.775303936	0.019813633	0.122752675	0	0	0.057451752	0.324552173	0.044159589	0.103295213	0.860496291	0.01173805	0.014245312	0.219077715	0.067152405	0.185783588	0	0.090934683	0.018107651	0.286825553	0.328299502	0.029233537	0	0.038147946	0.086774389	0.016735799	0.616250341	0.228707875	0.114171149	0.633231862	0	0.45969048	0.071825745	0
c_Bacteroidia	0.480170371	0.441941758	0.308427092	0.313898032	0.334949401	0.268174627	0.238937808	0.091585794	0.509686794	0.289198768	0.301507646	0.175530334	0.221686028	0.178472885	0.497989912	0.322980015	0	0.594183424	0.657731474	0.830828694	0.117328652	0.437472816	0.24916692	0.13910059	0.554709512	0.074188359	0.299608395	0.531824992	0.150582856	0.25323695	0.368263903	0.582090804	0.410876304	0.291563697	0.243307795	0.12115004	0.415531008	0.436461291	0.125128825	0.158988983	0.447682611	0.109023741	0.462426797	0.049238066	0	0.053581135	0.14177505	0.547157232	0.810826805
c_Betaproteobacteria	0	0.063134537	0.103817943	0	0.015049814	0	0.186279025	0.011450763	0.015155204	0.093840369	0	0.241631942	0	0	0.150232593	0.042546544	0	0	0	0	0	0.013717371	0	0.022763116	0	0	0	0.060542577	0	0.045584961	0	0.038003465	0.013094594	0.011990148	0.028730842	0.01446207	0.013760078	0	0	0	0.055785995	0	0	0	0	0	0.094770846	0	0
c_Clostridia	0.0907363	0.075761444	0.068384333	0.0379956	0.075027454	0.146486107	0.04719087	0.020245762	0.045574202	0.048529741	0.139542181	0.029190698	0	0.076561711	0	0.05835776	0	0.033977887	0.011231165	0.016910479	0.057061694	0.01667275	0.033233316	0.025119921	0.081761888	0	0.198600786	0	0.0652206	0	0.014625049	0.038809311	0.046558558	0.205649757	0.048545216	0.020968276	0.122955622	0.070049343	0.079724502	0.028672653	0	0	0.027525531	0.101342607	0.032366114	0.028929196	0.022201098	0.067639429	0.014724324
c_Coriobacteriia	0.0550875	0.025253815	0	0.015064446	0.018277365	0.018498229	0	0	0	0.015930611	0.067877708	0	0.043255365	0.044461312	0	0.023830301	0	0.014059815	0	0	0	0	0	0	0	0	0	0	0	0	0	0	0	0	0	0	0	0.064660932	0	0.025951181	0	0.013683592	0.0102051	0	0	0	0.012426707	0	0
c_Deltaproteobacteria	0	0	0	0	0	0	0	0	0	0	0	0	0	0	0	0	0	0	0	0	0	0	0	0	0	0	0	0	0	0	0	0	0	0	0	0	0	0	0	0	0	0	0	0	0	0	0	0	0
c_Epsilonproteobacteria	0	0	0.02968865	0	0.023354411	0.036258407	0.019236378	0	0.089442391	0.01333597	0	0	0.017082952	0.014305517	0.074502515	0.011067851	0	0	0	0	0.047194827	0	0	0.010692069	0	0	0	0	0	0	0.028854697	0	0.010912162	0	0	0	0.013105027	0	0	0	0.100414791	0	0	0.063251118	0	0.011044628	0	0.011452426	0
c_Erysipelotrichia	0.020172846	0.075761444	0	0	0	0	0	0	0.012809589	0	0.015867849	0.010127257	0	0.013669958	0	0	0	0.038508272	0	0	0	0.011060407	0.021331518	0	0.014354274	0	0	0	0.035487679	0	0	0.018302651	0	0.030591952	0	0	0	0	0	0	0	0	0	0.012933805	0	0	0	0	0
c_Flavobacteriia	0	0.05050763	0.035454418	0	0.032899257	0	0	0	0.01186073	0.011029802	0.010188794	0.031269334	0	0.092204731	0	0.04628374	0	0.013200605	0	0	0	0	0.119980222	0	0.038997656	0	0	0.090220311	0.0978309	0.309618485	0.012106998	0	0	0	0.046894019	0	0.017810166	0.016165233	0	0.017591643	0	0	0	0.169954304	0	0	0.067001236	0.032905612	0
c_Fusobacteriia	0.06724282	0.025253815	0.141037067	0.055020007	0.01218491	0.187645352	0.092092161	0.037886538	0.112814273	0.101110576	0.05825961	0.056791329	0	0.082281238	0.03650938	0.088542808	0	0.155126631	0.150064933	0.109991292	0.03992034	0.166433663	0.171935979	0.514765152	0	0.011464939	0.283977287	0.075974999	0.172642764	0.085112798	0.210670706	0.090183698	0.072747747	0.133942726	0.08421109	0.029355587	0.304477544	0.339469893	0.390042479	0.08118888	0.033471597	0	0.020410199	0.188677049	0	0.884137645	0.073371934	0.032534238	0.120025867
c_Gammaproteobacteria	0.012367534	0	0.04279474	0.098161414	0	0	0.067907762	0.19136486	0.0936745	0.018746739	0	0.108075044	0	0.038301908	0.063250244	0.020823309	0.088063532	0	0	0	0	0.188181955	0	0.202784372	0.078593338	0.030226934	0	0.019157489	0	0.067640298	0.052928972	0.055271514	0.015109147	0.014943018	0.066049903	0.095472946	0.051159778	0	0.133734463	0.064994538	0.039687751	0.023388267	0.029285816	0.072672466	0.148746397	0	0.025014668	0	0
c_Mollicutes	0	0	0.035880254	0	0	0	0	0	0	0	0	0	0	0	0	0	0	0	0	0	0	0	0	0	0	0	0	0	0	0.012651902	0	0	0	0	0	0	0	0	0	0	0	0	0	0	0.157335277	0	0	0	0
c_Negativicutes	0.068903137	0.025253815	0.03516318	0.108241115	0.057878322	0.071545608	0.132687832	0.109317973	0.019102018	0.173931245	0.092831703	0.035313336	0.190923066	0.045081225	0	0.142875894	0.074718554	0.07311104	0.035511949	0.012101446	0	0.066125955	0.026652761	0.015716053	0.068568785	0	0	0.07360078	0.182234029	0.029904497	0.096673997	0.064837213	0.120033782	0.020553684	0.11492337	0.08806676	0.014348288	0.043107288	0.026638531	0.067003463	0	0.132274723	0.112256097	0	0.02832035	0	0.038775482	0.115225427	0
c_Sphingobacteriia	0	0	0	0	0	0	0	0	0	0	0	0	0	0	0	0	0	0	0	0	0	0	0	0	0	0	0	0	0	0	0	0	0	0	0	0	0	0	0	0	0	0	0	0	0	0	0	0	0
c_Spirochaetia	0	0.05050763	0.034646893	0.091491553	0.110679598	0	0.014568405	0	0	0	0.151826004	0	0	0.059117849	0	0	0	0	0	0	0.708972863	0	0	0	0	0	0.16973556	0	0	0	0	0.064243155	0.072747747	0.227291592	0	0	0	0	0.071987356	0	0	0	0	0.208014327	0	0	0	0	0
c_Synergistia	0	0	0	0	0	0	0	0	0	0	0	0	0	0	0	0	0	0	0	0	0	0	0	0	0	0	0	0	0	0	0	0	0	0	0	0	0	0	0	0	0	0	0	0	0	0	0	0	0
c_Thermotogae	0	0	0	0	0	0	0	0	0	0	0	0	0	0	0	0	0	0	0	0	0	0	0	0	0	0	0	0	0	0	0	0	0	0	0	0	0	0	0	0	0	0	0	0	0	0	0	0	0
c_Tissierellia	0.045409658	0.025253815	0.078882028	0	0.014215728	0.01096655	0	0	0.014832155	0	0.014779122	0.039306827	0	0	0.144229819	0.014086356	0	0.028822622	0	0	0.012440292	0	0.011324321	0	0.035162498	0	0	0.023742187	0.057547588	0.012651902	0	0.017538862	0	0.021926596	0	0	0	0.010776822	0.079076912	0.01629814	0.285178007	0	0	0	0	0	0	0	0.015727253
c_Verrucomicrobiae	0	0	0	0	0	0	0	0	0	0	0	0	0	0	0	0	0	0	0	0	0	0	0	0	0	0	0	0	0	0	0	0	0	0	0	0	0	0	0	0	0	0	0	0	0	0	0	0	0
f_Acidaminococcaceae	0	0	0	0	0	0	0	0	0	0	0	0	0	0	0	0	0	0	0	0	0	0	0	0	0	0	0	0	0	0	0	0	0	0	0	0	0	0	0	0	0	0	0	0	0	0	0	0	0
f_Actinomycetaceae	0	0.021276596	0.011082325	0.029374122	0.105585302	0.103784963	0.065780052	0.064999641	0	0.075802465	0.061073572	0	0.144160962	0.13092762	0.014559208	0.093841642	0.035015622	0.020332266	0	0	0	0	0.020806528	0	0	0	0	0.04296875	0.021184778	0.010075593	0	0	0.066666667	0	0.029831952	0.153147603	0	0.022727273	0.015272273	0.193142065	0.028050491	0	0.053093147	0	0	0	0.022644199	0.067448753	0
f_Aerococcaceae	0	0	0	0	0	0	0	0	0	0	0	0	0	0	0	0	0.021627296	0	0	0	0	0	0	0	0	0	0	0	0	0	0	0	0	0	0	0	0	0	0	0	0	0	0	0	0	0	0	0	0
f_Akkermansiaceae	0	0	0	0	0	0	0	0	0	0	0	0	0	0	0	0	0	0	0	0	0	0	0	0	0	0	0	0	0	0	0	0	0	0	0	0	0	0	0	0	0	0	0	0	0	0	0	0	0
f_Anaerolineaceae	0	0	0	0	0	0	0	0	0	0	0	0	0	0	0	0	0	0	0	0	0	0	0	0	0	0	0	0	0	0	0	0	0	0	0	0	0	0	0	0	0	0	0	0	0	0	0	0	0
f_Atopobiaceae	0.05075002	0.021276596	0	0.014503826	0.018106724	0.015710342	0	0	0	0.015912833	0.06254136	0	0.043218748	0.041356731	0	0.021505376	0	0.011673658	0	0	0	0	0	0	0	0	0	0	0	0	0	0	0	0	0	0	0	0.068181818	0	0.039137229	0	0.012688883	0.010756095	0	0	0	0	0	0
f_Bacteroidaceae	0	0	0	0	0	0	0	0	0	0	0	0	0	0	0	0	0	0	0	0	0	0	0	0	0	0	0	0	0	0	0	0	0	0	0	0	0	0	0	0	0	0	0	0	0	0	0.010503281	0	0
f_Bifidobacteriaceae	0	0	0	0	0.011208925	0	0	0	0	0	0.031409463	0	0	0.010123148	0	0.015640274	0	0	0.018670035	0	0	0	0	0	0	0	0	0	0	0	0	0	0.016666667	0	0	0	0	0	0	0	0	0.027492581	0	0	0	0	0	0	0
f_Bradyrhizobiaceae	0	0	0	0	0	0	0	0	0	0	0	0	0	0	0	0	0	0	0	0	0	0	0	0	0	0	0	0	0	0	0	0	0	0	0	0	0	0	0	0	0	0	0	0	0	0	0	0	0
f_Brevibacteriaceae	0	0	0	0	0	0	0	0	0	0	0	0	0	0	0	0	0	0	0	0	0	0	0	0	0	0	0	0	0	0	0	0	0	0	0	0	0	0	0	0	0	0	0	0	0	0	0	0	0
f_Burkholderiaceae	0	0	0	0	0	0	0	0	0	0	0	0	0	0	0	0	0	0	0	0	0	0	0	0	0	0	0	0	0	0	0	0	0	0	0	0	0	0	0	0	0	0	0	0	0	0	0	0	0
f_Campylobacteraceae	0	0	0.03095951	0	0.02313637	0.035831713	0.019553343	0	0.090220088	0.013344488	0	0	0.017073539	0.014222357	0.082660679	0.010752688	0	0	0	0	0.047614689	0	0	0.010720231	0	0	0	0	0	0	0.029159249	0	0.0125	0	0	0	0.013188246	0	0.010442993	0	0.112201964	0	0	0.064037244	0	0.011062149	0	0.011884474	0
f_Cardiobacteriaceae	0	0	0	0	0	0	0	0	0	0	0	0	0	0	0	0	0	0	0	0	0	0	0	0	0	0	0	0	0	0	0	0	0	0	0	0	0	0	0	0	0	0	0	0	0	0	0	0	0
f_Carnobacteriaceae	0	0	0	0	0	0	0	0	0	0	0	0.010281666	0	0.031737397	0	0	0.227598065	0	0	0	0	0	0	0	0	0	0	0	0	0	0	0	0	0	0	0.010308581	0	0	0	0	0	0	0	0	0.275624462	0	0	0	0
f_Catabacteriaceae	0	0	0	0	0	0	0	0	0	0	0	0	0	0	0	0	0	0	0	0	0	0	0	0	0	0	0	0	0	0	0	0	0	0	0	0	0	0	0	0	0	0	0	0	0	0	0	0	0
f_Caulobacteraceae	0	0	0	0	0	0	0	0	0	0	0	0	0	0	0	0	0	0	0	0	0	0	0	0	0	0	0	0	0	0	0	0	0	0	0	0	0	0	0	0	0	0	0	0	0	0	0	0	0
f_Christensenellaceae	0	0	0	0	0	0	0	0	0	0	0	0	0	0	0	0	0	0	0	0	0	0	0	0	0	0	0	0	0	0	0	0	0	0	0	0	0	0	0	0	0	0	0	0	0	0	0	0	0
f_Chromobacteriaceae	0	0	0	0	0	0	0	0	0	0	0	0	0	0	0	0	0	0	0	0	0	0	0	0	0	0	0	0	0	0	0	0	0	0	0	0	0	0	0	0	0	0	0	0	0	0	0	0	0
f_Clostridiaceae	0	0	0	0	0	0	0	0	0	0	0	0	0	0	0	0	0	0	0	0	0	0	0	0	0	0	0	0	0	0	0	0	0	0	0	0	0	0	0	0	0	0	0	0	0	0	0	0	0
f_Clostridiales Family XIII. Incertae Sedis	0.053690369	0.021276596	0.018265254	0	0	0	0	0	0	0	0.015464522	0	0	0	0	0	0	0	0	0	0.012972554	0	0	0.012700675	0	0	0	0	0	0	0	0.030858662	0	0.022356386	0	0	0	0.011363636	0	0	0	0	0	0	0	0	0	0.010283708	0
f_Comamonadaceae	0	0	0	0	0	0	0	0	0	0	0	0	0	0	0	0	0	0	0	0	0	0	0	0	0	0	0	0	0	0	0	0	0	0	0	0	0	0	0	0	0	0	0	0	0	0	0	0	0
f_Coriobacteriaceae	0	0	0	0	0	0	0	0	0	0	0	0	0	0	0	0	0	0	0	0	0	0	0	0	0	0	0	0	0	0	0	0	0	0	0	0	0	0	0	0	0	0	0	0	0	0	0	0	0
f_Corynebacteriaceae	0	0	0	0	0	0	0	0	0	0	0	0	0	0	0	0	0	0	0	0	0	0	0	0	0	0	0	0	0	0	0	0	0	0	0	0	0	0	0	0	0	0	0	0	0	0	0	0	0
f_Desulfovibrionaceae	0	0	0	0	0	0	0	0	0	0	0	0	0	0	0	0	0	0	0	0	0	0	0	0	0	0	0	0	0	0	0	0	0	0	0	0	0	0	0	0	0	0	0	0	0	0	0	0	0
f_Dietziaceae	0	0	0	0	0	0	0	0	0	0	0	0	0	0	0	0	0	0	0	0	0	0	0	0	0	0	0	0	0	0	0	0	0	0	0	0	0	0	0	0	0	0	0	0	0	0	0	0	0
f_Eggerthellaceae	0	0	0	0	0	0	0	0	0	0	0	0	0	0	0	0	0	0	0	0	0	0	0	0	0	0	0	0	0	0	0	0	0	0	0	0	0	0	0	0	0	0	0	0	0	0	0.011332974	0	0
f_Enterobacteriaceae	0	0	0	0	0	0	0	0	0	0	0	0	0	0	0	0	0	0	0	0	0	0	0	0	0	0	0	0	0	0.045243518	0	0	0	0	0	0.024154752	0	0	0	0	0	0	0	0	0	0	0.013139532	0	0
f_Enterococcaceae	0	0	0	0	0	0	0	0	0	0	0	0	0	0	0	0	0	0	0	0	0	0	0	0	0	0	0	0	0	0	0	0	0	0	0	0	0	0	0	0	0	0	0	0	0	0	0	0	0
f_Erysipelotrichaceae	0.02138813	0.063829787	0	0.01035801	0	0	0	0	0.012920967	0	0.016040924	0.010876473	0	0.013590493	0	0	0	0.038113335	0	0	0	0.011632518	0.021560852	0	0.01456808	0	0	0	0.036288741	0	0	0.018641974	0	0.031381271	0	0	0	0	0	0	0	0	0	0.013095245	0	0	0	0	0
f_Eubacteriaceae	0	0	0	0	0	0	0	0	0	0	0	0	0	0	0	0	0	0	0	0	0	0	0	0	0	0	0	0	0	0	0	0	0	0	0	0	0	0	0	0	0	0	0	0	0	0	0	0	0
f_Fervidobacteriaceae	0	0	0	0	0	0	0	0	0	0	0	0	0	0	0	0	0	0	0	0	0	0	0	0	0	0	0	0	0	0	0	0	0	0	0	0	0	0	0	0	0	0	0	0	0	0	0	0	0
f_Flavobacteriaceae	0	0.042553191	0.036972089	0	0.032592104	0	0	0	0.011963859	0.011035281	0.010299926	0.033582644	0	0.091665124	0.010326349	0.044965787	0	0.01306522	0	0	0	0	0.121246547	0	0.039576532	0	0	0.086588542	0.100039231	0.339034852	0.012224074	0	0	0	0.046062851	0	0.01794809	0.017045455	0	0.028109302	0	0	0	0.172067392	0	0	0.070034809	0.034146991	0
f_Fusobacteriaceae	0.063988357	0.021276596	0.12793296	0.044098329	0	0.16946081	0.074625785	0.021372379	0.113115135	0.039587259	0.034303527	0.050077095	0	0.056986914	0.038511795	0.085043988	0	0.149129053	0.151307254	0.110887972	0.040171049	0.170010782	0.164006571	0.510567127	0	0.012383932	0.272784166	0.031901042	0.163789721	0.028967329	0.210812955	0.089867569	0.083333333	0.133655181	0.053523735	0.02233526	0.304409152	0.295454545	0.410369269	0.125389535	0.037400655	0	0.010756095	0.190318174	0	0.884302268	0.065476141	0.026824955	0.121055774
f_Gordoniaceae	0	0	0	0	0	0	0	0	0	0	0	0	0	0	0	0	0	0	0	0	0	0	0	0	0	0	0	0	0	0	0	0	0	0	0	0	0	0	0	0	0	0	0	0	0	0	0	0	0
f_Helicobacteraceae	0	0	0	0	0	0	0	0	0	0	0	0	0	0	0	0	0	0	0	0	0	0	0	0	0	0	0	0	0	0	0	0	0	0	0	0	0	0	0	0	0	0	0	0	0	0	0	0	0
f_Hydrogenophilaceae	0	0	0	0	0	0	0	0	0	0	0	0	0	0	0	0	0	0	0	0	0	0	0	0	0	0	0	0	0	0	0	0	0	0	0	0	0	0	0	0	0	0	0	0	0	0	0	0	0
f_Lachnospiraceae	0.041103938	0	0.029538485	0.034000929	0.03420159	0.142596849	0.042090407	0.014469728	0.025812819	0.047470775	0.067617226	0.011418749	0	0.056806179	0	0.046920821	0	0.03308825	0	0.0169106	0	0.012818729	0.011046849	0.010806337	0.082020372	0	0.030610656	0	0.06375049	0	0.012094563	0	0	0.071282493	0.042818988	0.012026678	0.116807465	0.0625	0.061013686	0.036170058	0	0	0.027907705	0.099374428	0.025839793	0.028315898	0.010797079	0.048653581	0.014347476
f_Lactobacillaceae	0	0	0	0	0.020118583	0	0	0	0	0	0	0	0	0	0	0	0	0	0.106501429	0	0	0	0	0	0	0.821683601	0	0	0	0	0	0	0	0	0	0	0	0	0	0.044368605	0	0.101232802	0	0	0	0	0.220109983	0	0
f_Leptotrichiaceae	0	0	0.018684269	0.013305538	0	0.015816342	0.018513379	0	0	0.06104772	0.024385882	0.010819145	0	0.024649918	0	0	0	0	0	0	0	0	0	0	0	0	0.016195607	0.041015625	0.012750098	0.064231903	0	0	0	0	0.028545992	0.013744775	0	0.039772727	0	0	0	0	0.010465389	0	0	0	0.011311225	0	0
f_Micrococcaceae	0.010914108	0.031914894	0	0.089802947	0.017704353	0.067699944	0.02313356	0.316229376	0	0.048173308	0	0.04751848	0.151098376	0	0	0.03714565	0	0.016002962	0	0	0	0	0	0.011279921	0.017079907	0	0	0	0	0.039882554	0	0	0	0	0.02646992	0.077440075	0	0	0	0	0	0.083145578	0.02666469	0	0	0	0	0	0
f_Moraxellaceae	0	0	0	0	0	0	0	0	0	0	0	0	0	0	0	0	0	0	0	0	0	0	0	0	0	0	0	0	0	0	0	0	0	0	0	0	0	0	0	0	0	0	0	0	0	0	0	0	0
f_Mycobacteriaceae	0	0	0	0	0	0	0	0	0	0	0	0	0	0	0	0	0	0	0	0	0	0	0	0	0	0	0	0	0	0	0	0	0	0	0	0	0	0	0	0	0	0	0	0	0	0	0	0	0
f_Mycoplasmataceae	0	0	0.037416153	0	0	0	0	0	0	0	0	0	0	0	0	0	0	0	0	0	0	0	0	0	0	0	0	0	0	0.01385394	0	0	0	0	0	0	0	0	0	0	0	0	0	0	0.150732127	0	0	0	0
f_Neisseriaceae	0	0.085106383	0.119644994	0	0.01207115	0	0.189186019	0.011184509	0.017001273	0.095312009	0	0.259646175	0	0	0.167548076	0.058651026	0.041452318	0	0	0	0	0.017027864	0	0.023119533	0	0	0	0.066080729	0	0.047859065	0	0.03900539	0.025	0.012314729	0.028221606	0.010308581	0.01390208	0	0	0	0.088826554	0	0	0	0	0	0.127861866	0	0
f_Odoribacteraceae	0	0	0	0	0	0	0	0	0	0	0	0	0	0	0	0	0	0	0	0	0	0	0	0	0	0	0	0	0	0	0	0	0	0	0	0	0	0	0	0	0	0	0	0	0	0	0	0	0
f_Oscillospiraceae	0	0	0	0	0	0	0	0	0	0	0	0	0	0	0	0	0	0	0	0	0	0	0	0	0	0	0	0	0	0	0	0	0	0	0	0	0	0	0	0	0	0	0	0	0	0	0	0	0
f_Pasteurellaceae	0	0	0.025550404	0.079187769	0	0	0.068890658	0.155780503	0.091984837	0.018729004	0	0.048226584	0	0.038380009	0.03117859	0.024437928	0	0	0	0	0	0.16710272	0	0.206663132	0.079869137	0.026694631	0	0.011393229	0	0.012594491	0.053580237	0.056830716	0.025	0.01528595	0.072662525	0.034361938	0.051531813	0	0.088320499	0.027006977	0.060776064	0	0.01539474	0.072879679	0.176571921	0	0	0	0
f_Peptoniphilaceae	0.047881247	0.021276596	0.081630596	0	0.01207115	0.010757512	0	0	0.014507753	0	0.014725584	0.041875991	0	0	0.090695724	0.013685239	0	0.028527019	0	0	0.012345861	0	0.011405563	0	0.034285353	0	0	0.022786458	0.058846607	0.01385394	0	0.01771996	0	0.022327164	0	0.010308581	0	0.011363636	0.083245985	0.026042442	0.172510519	0	0	0	0	0	0	0	0.015846722
f_Peptostreptococcaceae	0	0.042553191	0.022969652	0	0.030177874	0	0	0	0.01745464	0	0.05464371	0.018287959	0	0	0	0	0	0	0	0	0.041675113	0	0.021655237	0	0	0	0.166772261	0	0	0	0	0	0.033333333	0.115355123	0	0	0	0	0.019004312	0	0	0	0	0	0	0	0	0.010865805	0
f_Porphyromonadaceae	0	0.031914894	0.139389216	0.016197201	0.136806361	0	0.045963508	0	0.053950706	0.012475555	0.025032189	0.01181117	0	0.087865206	0.091689999	0	0	0	0	0	0	0	0.037554615	0.023460691	0	0	0	0.405598958	0	0.044080718	0.014445783	0.139051262	0	0.038641461	0.066499186	0	0.170626136	0	0	0	0.116877045	0	0.010465389	0	0	0	0	0	0
f_Prevotellaceae	0.497736121	0.340425532	0.175472139	0.306036031	0.189114676	0.261319566	0.195302454	0.064781562	0.455407428	0.272245044	0.274573783	0.175014915	0.217803385	0.087819746	0.446517296	0.303030303	0	0.582445975	0.654932529	0.834372048	0.102840391	0.45413806	0.212011371	0.114176914	0.55681142	0.077227807	0.295110221	0.093424479	0.148097293	0.21689609	0.352084961	0.440391179	0.35	0.250126871	0.170951566	0.123702977	0.243311001	0.426136364	0.129505022	0.240651453	0.355306218	0.095166626	0.473734748	0.043617165	0	0.052966837	0.122296853	0.555126199	0.811763119
f_Propionibacteriaceae	0	0.14893617	0	0	0	0	0	0	0	0	0	0	0	0	0	0	0	0	0	0	0	0	0	0	0	0	0	0.091145833	0	0	0	0	0.0875	0	0	0	0	0	0	0	0	0.027492581	0	0	0	0	0	0	0
f_Pseudomonadaceae	0	0	0	0	0	0	0	0	0	0	0	0	0	0	0	0	0.213755371	0	0	0	0	0	0	0	0	0	0	0	0	0	0	0	0	0	0	0	0	0	0	0	0	0	0	0	0	0	0	0	0
f_Rhizobiaceae	0	0	0	0	0	0	0	0	0	0	0	0	0	0	0	0	0	0	0	0	0	0	0	0	0	0	0	0	0	0	0	0	0	0	0	0	0	0	0	0	0	0	0	0	0	0	0	0	0
f_Rhodobacteraceae	0	0	0	0	0	0	0	0	0	0	0	0	0	0	0	0	0	0	0	0	0	0	0	0	0	0	0	0	0	0	0	0	0	0	0	0	0	0	0	0	0	0	0	0	0	0	0	0	0
f_Rikenellaceae	0	0	0	0	0	0	0	0	0	0	0	0	0	0	0	0	0	0	0	0	0	0	0	0	0	0	0	0	0	0	0	0	0	0	0	0	0	0	0	0	0	0	0	0	0	0	0	0	0
f_Ruminococcaceae	0	0	0	0	0	0	0	0	0	0	0	0	0	0	0	0	0	0	0	0	0	0	0	0	0	0	0	0	0	0	0	0	0	0	0	0	0	0	0	0	0	0	0	0	0	0	0	0	0
f_Selenomonadaceae	0	0.021276596	0	0.049302293	0.014083008	0	0	0	0	0	0.020089011	0	0	0.010018846	0	0.058651026	0	0	0	0	0	0	0	0	0	0	0	0.061523437	0	0	0.060234572	0.0471956	0.070833333	0.010088549	0	0.054979101	0	0	0	0.013503488	0	0	0	0	0	0	0	0	0
f_Sphingobacteriaceae	0	0	0	0	0	0	0	0	0	0	0	0	0	0	0	0	0	0	0	0	0	0	0	0	0	0	0	0	0	0	0	0	0	0	0	0	0	0	0	0	0	0	0	0	0	0	0	0	0
f_Spirochaetaceae	0	0.042553191	0.036129996	0.095614627	0.109646275	0	0.014809472	0	0	0	0.153482168	0	0	0.058774186	0	0	0	0	0	0	0.71787732	0	0	0	0	0	0.173099286	0	0	0	0	0.065434193	0.083333333	0.233150821	0	0	0	0	0.07654175	0	0	0	0	0.210610773	0	0	0	0	0
f_Staphylococcaceae	0	0	0	0	0	0	0	0	0	0	0	0	0	0	0	0	0	0	0	0	0	0	0	0	0	0	0	0	0	0	0	0	0	0	0	0	0	0	0	0	0	0	0	0	0	0	0	0	0
f_Streptococcaceae	0.087656035	0.042553191	0.020822557	0.115033801	0.163966448	0.07528259	0.077237786	0.230958059	0.043523258	0.10472827	0.03967221	0.205257647	0.228114034	0.175125208	0	0.082111437	0.264103388	0.021036185	0.01656921	0	0	0.047638313	0.316221066	0.030284964	0.095304462	0.033707468	0	0.013671875	0.18242448	0.057934657	0.179598238	0	0.0625	0	0.273732347	0.358685768	0.028408677	0.011363636	0.041605152	0.076706829	0	0.483595837	0.225118926	0.106123049	0.341085271	0	0.245410553	0.069754585	0
f_Sutterellaceae	0	0	0	0	0	0	0	0	0	0	0	0	0	0	0	0	0	0	0	0	0	0	0	0	0	0	0	0	0	0	0	0	0	0	0	0	0	0	0	0	0	0	0	0	0	0	0	0	0
f_Synergistaceae	0	0	0	0	0	0	0	0	0	0	0	0	0	0	0	0	0	0	0	0	0	0	0	0	0	0	0	0	0	0	0	0	0	0	0	0	0	0	0	0	0	0	0	0	0	0	0	0	0
f_Tissierellaceae	0	0	0	0	0	0	0	0	0	0	0	0	0	0	0	0	0	0	0	0	0	0	0	0	0	0	0	0	0	0	0	0	0	0	0	0	0	0	0	0	0	0	0	0	0	0	0	0	0
f_Veillonellaceae	0.067244986	0	0.026935376	0.063837981	0.043254952	0.063285364	0.133681976	0.087925744	0.018814742	0.167259395	0.073730287	0.030179858	0.190812932	0.034788628	0	0.080156403	0.175721781	0.066176501	0.035813967	0	0	0.068283646	0.019520379	0.015283863	0.069565403	0	0	0	0.184386034	0.030226778	0.037420551	0.018786039	0.066666667	0.010979754	0.108020629	0.053261004	0.011000392	0.034090909	0.025365116	0.093559884	0	0.118429578	0.116572811	0	0.030146425	0	0.012937989	0.114236473	0
f_Xanthomonadaceae	0	0	0	0	0	0	0	0	0	0	0	0	0	0	0	0	0	0	0	0	0	0	0	0	0	0	0	0	0	0	0	0	0	0	0	0	0	0	0	0	0	0	0	0	0	0	0	0	0
g_Abiotrophia	0	0	0	0	0	0	0	0	0	0	0	0	0	0	0	0	0.017476923	0	0	0	0	0	0	0	0	0	0	0	0	0	0	0	0	0	0	0	0	0	0	0	0	0	0	0	0	0	0	0	0
g_Acetivibrio	0	0	0	0	0	0	0	0	0	0	0	0	0	0	0	0	0	0	0	0	0	0	0	0	0	0	0	0	0	0	0	0	0	0	0	0	0	0	0	0	0	0	0	0	0	0	0	0	0
g_Acidaminococcus	0	0	0	0	0	0	0	0	0	0	0	0	0	0	0	0	0	0	0	0	0	0	0	0	0	0	0	0	0	0	0	0	0	0	0	0	0	0	0	0	0	0	0	0	0	0	0	0	0
g_Acinetobacter	0	0	0	0	0	0	0	0	0	0	0	0	0	0	0	0	0	0	0	0	0	0	0	0	0	0	0	0	0	0	0	0	0	0	0	0	0	0	0	0	0	0	0	0	0	0	0	0	0
g_Actinobacillus	0	0	0	0	0	0	0	0	0	0	0	0	0	0	0	0	0	0	0	0	0	0	0	0	0	0	0	0	0	0	0	0	0	0	0	0	0	0	0	0	0	0	0	0	0	0	0	0	0
g_Actinobaculum	0	0	0	0	0	0	0	0	0	0	0	0	0	0	0	0	0	0	0	0	0	0	0	0	0	0	0	0	0	0	0	0	0	0	0	0	0	0	0	0	0	0	0	0	0	0	0	0	0
g_Actinomyces	0	0.023809524	0.012494	0.029482339	0.103997084	0.106995001	0.067540328	0.062031316	0	0.077333097	0.0629847	0	0.143946629	0.132378511	0.010839557	0.095332671	0.02829597	0.020433254	0	0	0	0	0.020719501	0	0	0	0	0.045230263	0.02209414	0.010554736	0	0	0.070484581	0	0.029745452	0.145221465	0	0.023809524	0.015531277	0.197216151	0.02955665	0	0.053393977	0	0	0	0.023299194	0.068904384	0
g_Adlercreutzia	0	0	0	0	0	0	0	0	0	0	0	0	0	0	0	0	0	0	0	0	0	0	0	0	0	0	0	0	0	0	0	0	0	0	0	0	0	0	0	0	0	0	0	0	0	0	0	0	0
g_Afipia	0	0	0	0	0	0	0	0	0	0	0	0	0	0	0	0	0	0	0	0	0	0	0	0	0	0	0	0	0	0	0	0	0	0	0	0	0	0	0	0	0	0	0	0	0	0	0	0	0
g_Aggregatibacter	0	0	0	0	0	0	0	0	0.088390199	0	0	0	0	0	0	0	0	0	0	0	0	0	0	0	0	0	0	0.012335526	0	0	0	0	0	0.015232106	0	0	0	0	0	0	0	0	0	0.044401443	0	0	0	0	0
g_Agrobacterium	0	0	0	0	0	0	0	0	0	0	0	0	0	0	0	0	0	0	0	0	0	0	0	0	0	0	0	0	0	0	0	0	0	0	0	0	0	0	0	0	0	0	0	0	0	0	0	0	0
g_Akkermansia	0	0	0	0	0	0	0	0	0	0	0	0	0	0	0	0	0	0	0	0	0	0	0	0	0	0	0	0	0	0	0	0	0	0	0	0	0	0	0	0	0	0	0	0	0	0	0	0	0
g_Alistipes	0	0	0	0	0	0	0	0	0	0	0	0	0	0	0	0	0	0	0	0	0	0	0	0	0	0	0	0	0	0	0	0	0	0	0	0	0	0	0	0	0	0	0	0	0	0	0	0	0
g_Allofustis	0	0	0	0	0	0	0	0	0	0	0	0	0	0	0	0	0	0	0	0	0	0	0	0	0	0	0	0	0	0	0	0	0	0	0	0	0	0	0	0	0	0	0	0	0	0	0	0	0
g_Alloprevotella	0	0	0.028590174	0.018188909	0.031385413	0	0	0	0	0	0.013790323	0	0	0	0	0.020854022	0	0.151268236	0	0	0	0	0.020395899	0	0	0	0.059483656	0	0	0	0	0	0.022026432	0.066291616	0	0.023537424	0	0	0.027263393	0	0	0	0	0.021885475	0	0	0.014939629	0	0
g_Alloscardovia	0	0	0	0	0	0	0	0	0	0	0	0	0	0	0	0	0	0	0	0	0	0	0	0	0	0	0	0	0	0	0	0	0	0	0	0	0	0	0	0	0	0	0	0	0	0	0	0	0
g_Alterileibacterium	0	0	0	0	0	0	0	0	0	0	0	0	0	0	0	0	0	0	0	0	0	0	0	0	0	0	0	0	0	0	0	0	0	0	0	0	0	0	0	0	0	0	0	0	0	0	0	0	0
g_Anaerococcus	0	0	0	0	0	0	0	0	0	0	0	0	0	0	0.046268989	0	0	0	0	0	0	0	0	0	0	0	0	0	0	0	0	0	0	0	0	0	0	0	0	0	0.073891626	0	0	0	0	0	0	0	0
g_Anaerofustis	0	0	0	0	0	0	0	0	0	0	0	0	0	0	0	0	0	0	0	0	0	0	0	0	0	0	0	0	0	0	0	0	0	0	0	0	0	0	0	0	0	0	0	0	0	0	0	0	0
g_Anaeroglobus	0	0	0	0	0	0	0	0	0	0	0	0	0	0	0	0	0	0.037681096	0	0	0	0	0	0	0	0	0	0	0	0	0	0	0	0	0	0	0	0	0	0	0	0	0	0	0	0	0	0	0
g_Anaerosphaera	0	0	0	0	0	0	0	0	0	0	0	0	0	0	0	0	0	0	0	0	0	0	0	0	0	0	0	0	0	0	0	0	0	0	0	0	0	0	0	0	0	0	0	0	0	0	0	0	0
g_Anaerosporobacter	0	0	0	0	0	0	0	0	0	0	0	0	0	0	0	0	0	0	0	0	0	0	0	0	0	0	0	0	0	0	0	0	0	0	0	0	0	0	0	0	0	0	0	0	0	0	0	0	0
g_Anaerostipes	0	0	0	0	0	0	0	0	0	0	0	0	0	0	0	0	0	0	0	0	0	0	0	0	0	0	0	0	0	0	0	0	0	0	0	0	0	0	0	0	0	0	0	0	0	0	0	0	0
g_Anaerotruncus	0	0	0	0	0	0	0	0	0	0	0	0	0	0	0	0	0	0	0	0	0	0	0	0	0	0	0	0	0	0	0	0	0	0	0	0	0	0	0	0	0	0	0	0	0	0	0	0	0
g_Angelakisella	0	0	0	0	0	0	0	0	0	0	0	0	0	0	0	0	0	0	0	0	0	0	0	0	0	0	0	0	0	0	0	0	0	0	0	0	0	0	0	0	0	0	0	0	0	0	0	0	0
g_Asaccharospora	0	0	0	0	0	0	0	0	0	0	0	0	0	0	0	0	0	0	0	0	0	0	0	0	0	0	0	0	0	0	0	0	0	0	0	0	0	0	0	0	0	0	0	0	0	0	0	0	0
g_Atopobium	0.051857073	0	0	0.014112844	0.010124327	0.01612337	0	0	0	0.016229365	0.03681367	0	0.043111237	0.041632829	0	0.011916584	0	0.011110096	0	0	0	0	0	0	0	0	0	0	0	0	0	0	0	0	0	0	0	0.071428571	0	0.040709945	0	0.013053572	0.010831015	0	0	0	0	0	0
g_Bacteroides	0	0	0	0	0	0	0	0	0	0	0	0	0	0	0	0	0	0	0	0	0	0	0	0	0	0	0	0	0	0	0	0	0	0	0	0	0	0	0	0	0	0	0	0	0	0	0.010867434	0	0
g_Bariatricus	0	0	0	0	0	0	0	0	0	0	0	0	0	0	0	0	0	0	0	0	0	0	0	0	0	0	0	0	0	0	0	0	0	0	0	0	0	0	0	0	0	0	0	0	0	0	0	0	0
g_Barnesiella	0	0	0	0	0	0	0	0	0	0	0	0	0	0	0	0	0	0	0	0	0	0	0	0	0	0	0	0	0	0	0	0	0	0	0	0	0	0	0	0	0	0	0	0	0	0	0	0	0
g_Bergeyella	0	0	0	0	0	0	0	0	0	0	0	0	0	0	0	0	0	0	0	0	0	0	0	0	0	0	0	0	0	0	0	0	0	0	0	0	0	0	0	0	0	0	0	0	0	0	0	0	0
g_Bifidobacterium	0	0	0	0	0	0	0	0	0	0	0.026315976	0	0	0	0	0	0	0	0	0	0	0	0	0	0	0	0	0	0	0	0	0	0	0	0	0	0	0	0	0	0	0.026107143	0	0	0	0	0	0	0
g_Bilophila	0	0	0	0	0	0	0	0	0	0	0	0	0	0	0	0	0	0	0	0	0	0	0	0	0	0	0	0	0	0	0	0	0	0	0	0	0	0	0	0	0	0	0	0	0	0	0	0	0
g_Bittarella	0	0	0	0	0	0	0	0	0	0	0	0	0	0	0	0	0	0	0	0	0	0	0	0	0	0	0	0	0	0	0	0	0	0	0	0	0	0	0	0	0	0	0	0	0	0	0	0	0
g_Blautia	0	0	0	0	0	0	0	0	0	0	0	0	0	0	0	0	0	0	0	0	0	0	0	0	0	0	0	0	0	0	0	0	0	0	0	0	0	0	0	0	0	0	0	0	0	0	0	0	0
g_Bradyrhizobium	0	0	0	0	0	0	0	0	0	0	0	0	0	0	0	0	0	0	0	0	0	0	0	0	0	0	0	0	0	0	0	0	0	0	0	0	0	0	0	0	0	0	0	0	0	0	0	0	0
g_Brevibacterium	0	0	0	0	0	0	0	0	0	0	0	0	0	0	0	0	0	0	0	0	0	0	0	0	0	0	0	0	0	0	0	0	0	0	0	0	0	0	0	0	0	0	0	0	0	0	0	0	0
g_Brevundimonas	0	0	0	0	0	0	0	0	0	0	0	0	0	0	0	0	0	0	0	0	0	0	0	0	0	0	0	0	0	0	0	0	0	0	0	0	0	0	0	0	0	0	0	0	0	0	0	0	0
g_Bulleidia	0	0	0	0	0	0	0	0	0	0	0	0	0	0	0	0	0	0	0	0	0	0	0	0	0	0	0	0	0	0	0	0	0	0	0	0	0	0	0	0	0	0	0	0	0	0	0	0	0
g_Butyricicoccus	0	0	0	0	0	0	0	0	0	0	0	0	0	0	0	0	0	0	0	0	0	0	0	0	0	0	0	0	0	0	0	0	0	0	0	0	0	0	0	0	0	0	0	0	0	0	0	0	0
g_Butyricimonas	0	0	0	0	0	0	0	0	0	0	0	0	0	0	0	0	0	0	0	0	0	0	0	0	0	0	0	0	0	0	0	0	0	0	0	0	0	0	0	0	0	0	0	0	0	0	0	0	0
g_Butyrivibrio	0	0	0	0	0	0	0	0	0	0	0	0	0	0	0	0	0	0	0	0	0	0	0	0	0	0	0	0	0	0	0	0	0	0	0	0	0	0	0	0	0	0	0	0	0	0	0	0	0
g_Campylobacter	0	0	0.031648884	0.010038383	0.023285951	0.03699498	0.020081775	0	0.091138081	0.013617811	0	0	0.017048526	0.014381454	0.087921691	0.010923535	0	0	0	0	0.048370469	0	0	0.01080354	0	0	0	0	0	0	0.029236055	0	0.013215859	0.010362645	0.010004591	0	0.014508268	0	0.010520591	0	0.118226601	0	0	0.064041623	0	0.011065294	0	0.012202603	0
g_Candidatus Stoquefichus	0	0	0	0	0	0	0	0	0	0	0	0	0	0	0	0	0	0	0	0	0	0	0	0	0	0	0	0	0	0	0	0	0	0	0	0	0	0	0	0	0	0	0	0	0	0	0	0	0
g_Capnocytophaga	0	0.047619048	0.037824752	0	0.034422711	0	0	0	0.012136478	0.011254815	0.01063307	0.03314809	0	0.092699951	0.010983579	0.045680238	0	0.013130114	0	0	0	0	0.121277697	0	0.039428397	0	0	0.09375	0.097022094	0.356222326	0.012242448	0	0	0.010599046	0.048298027	0	0.019769376	0.017857143	0	0.026312525	0	0	0	0.171925098	0	0	0.0732952	0.034914386	0
g_Cardiobacterium	0	0	0	0	0	0	0	0	0	0	0	0	0	0	0	0	0	0	0	0	0	0	0	0	0	0	0	0	0	0	0	0	0	0	0	0	0	0	0	0	0	0	0	0	0	0	0	0	0
g_Catabacter	0	0	0	0	0	0	0	0	0	0	0	0	0	0	0	0	0	0	0	0	0	0	0	0	0	0	0	0	0	0	0	0	0	0	0	0	0	0	0	0	0	0	0	0	0	0	0	0	0
g_Catenibacterium	0	0	0	0	0	0	0	0	0	0	0	0	0	0	0	0	0	0	0	0	0	0	0	0	0	0	0	0	0	0	0	0	0	0	0	0	0	0	0	0	0	0	0	0	0	0	0	0	0
g_Catonella	0	0	0	0.021390059	0	0	0	0	0	0	0.053277056	0	0	0	0	0.015888779	0	0	0	0	0	0	0	0	0	0	0	0	0	0	0	0	0	0.069083853	0	0	0.012378341	0	0	0	0	0	0	0.090143414	0	0	0	0	0
g_Centipeda	0	0	0	0	0	0	0	0	0	0	0	0	0	0	0	0	0	0	0	0	0	0	0	0	0	0	0	0.039473684	0	0	0	0	0	0	0	0.010087467	0	0	0	0	0	0	0	0	0	0	0	0	0
g_Christensenella	0	0	0	0	0	0	0	0	0	0	0	0	0	0	0	0	0	0	0	0	0	0	0	0	0	0	0	0	0	0	0	0	0	0	0	0	0	0	0	0	0	0	0	0	0	0	0	0	0
g_Chryseobacterium	0	0	0	0	0	0	0	0	0	0	0	0	0	0	0	0	0	0	0	0	0	0	0	0	0	0	0	0	0	0	0	0	0	0	0	0	0	0	0	0	0	0	0	0	0	0	0	0	0
g_Citrobacter	0	0	0	0	0	0	0	0	0	0	0	0	0	0	0	0	0	0	0	0	0	0	0	0	0	0	0	0	0	0	0	0	0	0	0	0	0	0	0	0	0	0	0	0	0	0	0	0	0
g_Cloacibacillus	0	0	0	0	0	0	0	0	0	0	0	0	0	0	0	0	0	0	0	0	0	0	0	0	0	0	0	0	0	0	0	0	0	0	0	0	0	0	0	0	0	0	0	0	0	0	0	0	0
g_Clostridioides	0	0	0	0	0	0	0	0	0	0	0	0	0	0	0	0	0	0	0	0	0	0	0	0	0	0	0	0	0	0	0	0	0	0	0	0	0	0	0	0	0	0	0	0	0	0	0	0	0
g_Clostridium	0	0	0	0	0	0	0	0	0	0	0	0	0	0	0	0	0	0	0	0	0	0	0	0	0	0	0	0	0	0	0	0	0	0	0	0	0	0	0	0	0	0	0	0	0	0	0	0	0
g_Colibacter	0	0	0	0	0	0	0	0	0	0	0	0	0	0	0	0	0	0	0	0	0	0	0	0	0	0	0	0	0	0	0	0	0	0	0	0	0	0	0	0	0	0	0	0	0	0	0	0	0
g_Collinsella	0	0	0	0	0	0	0	0	0	0	0	0	0	0	0	0	0	0	0	0	0	0	0	0	0	0	0	0	0	0	0	0	0	0	0	0	0	0	0	0	0	0	0	0	0	0	0	0	0
g_Comamonas	0	0	0	0	0	0	0	0	0	0	0	0	0	0	0	0	0	0	0	0	0	0	0	0	0	0	0	0	0	0	0	0	0	0	0	0	0	0	0	0	0	0	0	0	0	0	0	0	0
g_Coprobacillus	0	0	0	0	0	0	0	0	0	0	0	0	0	0	0	0	0	0	0	0	0	0	0	0	0	0	0	0	0	0	0	0	0	0	0	0	0	0	0	0	0	0	0	0	0	0	0	0	0
g_Coprobacter	0	0	0	0	0	0	0	0	0	0	0	0	0	0	0	0	0	0	0	0	0	0	0	0	0	0	0	0	0	0	0	0	0	0	0	0	0	0	0	0	0	0	0	0	0	0	0	0	0
g_Coprococcus	0	0	0	0	0	0	0	0	0	0	0	0	0	0	0	0	0	0	0	0	0	0	0	0	0	0	0	0	0	0	0	0	0	0	0	0	0	0	0	0	0	0	0	0	0	0	0	0	0
g_Corynebacterium	0	0	0	0	0	0	0	0	0	0	0	0	0	0	0	0	0	0	0	0	0	0	0	0	0	0	0	0	0	0	0	0	0	0	0	0	0	0	0	0	0	0	0	0	0	0	0	0	0
g_Criibacterium	0	0	0	0	0	0	0	0	0	0	0	0	0	0	0	0	0	0	0	0	0	0	0	0	0	0	0	0	0	0	0	0	0	0	0	0	0	0	0	0	0	0	0	0	0	0	0	0	0
g_Cryptobacterium	0	0	0	0	0	0	0	0	0	0	0	0	0	0	0	0	0	0	0	0	0	0	0	0	0	0	0	0	0	0	0	0	0	0	0	0	0	0	0	0	0	0	0	0	0	0	0.011595803	0	0
g_Culturomica	0	0	0	0	0	0	0	0	0	0	0	0	0	0	0	0	0	0	0	0	0	0	0	0	0	0	0	0	0	0	0	0	0	0	0	0	0	0	0	0	0	0	0	0	0	0	0	0	0
g_Delftia	0	0	0	0	0	0	0	0	0	0	0	0	0	0	0	0	0	0	0	0	0	0	0	0	0	0	0	0	0	0	0	0	0	0	0	0	0	0	0	0	0	0	0	0	0	0	0	0	0
g_Desulfovibrio	0	0	0	0	0	0	0	0	0	0	0	0	0	0	0	0	0	0	0	0	0	0	0	0	0	0	0	0	0	0	0	0	0	0	0	0	0	0	0	0	0	0	0	0	0	0	0	0	0
g_Dialister	0.055515421	0	0	0.016663021	0	0	0	0	0	0	0.010064006	0	0	0.011139328	0	0	0	0.011887026	0.026657567	0	0	0	0	0	0	0	0	0	0	0	0	0	0.017621145	0	0	0	0	0	0	0.011418643	0	0	0	0	0.020990764	0	0	0.022213718	0
g_Dielma	0	0	0	0	0	0	0	0	0	0	0	0	0	0	0	0	0	0	0	0	0	0	0	0	0	0	0	0	0	0	0	0	0	0	0	0	0	0	0	0	0	0	0	0	0	0	0	0	0
g_Dietzia	0	0	0	0	0	0	0	0	0	0	0	0	0	0	0	0	0	0	0	0	0	0	0	0	0	0	0	0	0	0	0	0	0	0	0	0	0	0	0	0	0	0	0	0	0	0	0	0	0
g_Dorea	0	0	0	0	0	0	0	0	0	0	0	0	0	0	0	0	0	0	0	0	0	0	0	0	0	0	0	0	0	0	0	0	0	0	0	0	0	0	0	0	0	0	0	0	0	0	0	0	0
g_Duodenibacillus	0	0	0	0	0	0	0	0	0	0	0	0	0	0	0	0	0	0	0	0	0	0	0	0	0	0	0	0	0	0	0	0	0	0	0	0	0	0	0	0	0	0	0	0	0	0	0	0	0
g_Eggerthella	0	0	0	0	0	0	0	0	0	0	0	0	0	0	0	0	0	0	0	0	0	0	0	0	0	0	0	0	0	0	0	0	0	0	0	0	0	0	0	0	0	0	0	0	0	0	0	0	0
g_Eggerthia	0	0	0	0	0	0	0	0	0	0	0	0	0	0	0	0	0	0	0	0	0	0	0	0	0	0	0	0	0	0	0	0	0	0.010508013	0	0	0	0	0	0	0	0	0	0	0	0	0	0	0
g_Eikenella	0	0.095238095	0.01405649	0	0	0	0	0	0.01534234	0	0	0	0	0	0.01591823	0	0	0	0	0	0	0	0	0	0	0	0	0	0	0	0	0.036070761	0	0	0	0	0	0	0	0	0	0	0	0	0	0	0	0	0
g_Eisenbergiella	0	0	0	0	0	0	0	0	0	0	0	0	0	0	0	0	0	0	0	0	0	0	0	0	0	0	0	0	0	0	0	0	0	0	0	0	0	0	0	0	0	0	0	0	0	0	0	0	0
g_Emergencia	0	0	0	0	0	0	0	0	0	0	0	0	0	0	0	0	0	0	0	0	0	0	0	0	0	0	0	0	0	0	0	0	0	0	0	0	0	0	0	0	0	0	0	0	0	0	0	0	0
g_Empedobacter	0	0	0	0	0	0	0	0	0	0	0	0	0	0	0	0	0	0	0	0	0	0	0	0	0	0	0	0	0	0	0	0	0	0	0	0	0	0	0	0	0	0	0	0	0	0	0	0	0
g_Ensifer	0	0	0	0	0	0	0	0	0	0	0	0	0	0	0	0	0	0	0	0	0	0	0	0	0	0	0	0	0	0	0	0	0	0	0	0	0	0	0	0	0	0	0	0	0	0	0	0	0
g_Enterobacter	0	0	0	0	0	0	0	0	0	0	0	0	0	0	0	0	0	0	0	0	0	0	0	0	0	0	0	0	0	0	0	0	0	0	0	0	0	0	0	0	0	0	0	0	0	0	0	0	0
g_Enterococcus	0	0	0	0	0	0	0	0	0	0	0	0	0	0	0	0	0	0	0	0	0	0	0	0	0	0	0	0	0	0	0	0	0	0	0	0	0	0	0	0	0	0	0	0	0	0	0	0	0
g_Erysipelatoclostridium	0	0	0	0	0	0	0	0	0	0	0	0	0	0	0	0	0	0	0	0	0	0	0	0	0	0	0	0	0	0	0	0	0	0	0	0	0	0	0	0	0	0	0	0	0	0	0	0	0
g_Escherichia	0	0	0	0	0	0	0	0	0	0	0	0	0	0	0	0	0	0	0	0	0	0	0	0	0	0	0	0	0	0.012848493	0	0	0	0	0	0	0	0	0	0	0	0	0	0	0	0	0	0	0
g_Eubacterium	0	0	0	0	0	0	0	0	0	0	0	0	0	0	0	0	0	0	0	0	0	0	0	0	0	0	0	0	0	0	0	0	0	0	0	0	0	0	0	0	0	0	0	0	0	0	0	0	0
g_Ezakiella	0	0	0	0	0	0	0	0	0	0	0	0	0	0	0	0	0	0	0	0	0	0	0	0	0	0	0	0	0	0	0	0	0	0	0	0	0	0	0	0	0	0	0	0	0	0	0	0	0
g_Faecalibacterium	0	0	0	0	0	0	0	0	0	0	0	0	0	0	0	0	0	0	0	0	0	0	0	0	0	0	0	0	0	0	0	0	0	0	0	0	0	0	0	0	0	0	0	0	0	0	0	0	0
g_Faecalibaculum	0	0	0	0	0	0	0	0	0	0	0	0	0	0	0	0	0	0	0	0	0	0	0	0	0	0	0	0	0	0	0	0	0	0	0	0	0	0	0	0	0	0	0	0	0	0	0	0	0
g_Faecalicoccus	0	0	0	0	0	0	0	0	0	0	0	0	0	0	0	0	0	0	0	0	0	0	0	0	0	0	0	0	0	0	0	0	0	0	0	0	0	0	0	0	0	0	0	0	0	0	0	0	0
g_Faecalitalea	0	0	0	0	0	0	0	0	0	0	0	0	0	0	0	0	0	0	0	0	0	0	0	0	0	0	0	0	0	0	0	0	0	0	0	0	0	0	0	0	0	0	0	0	0	0	0	0	0
g_Fenollaria	0	0	0	0	0	0	0	0	0	0	0	0	0	0	0	0	0	0	0	0	0	0	0	0	0	0	0	0	0	0	0	0	0	0	0	0	0	0	0	0	0	0	0	0	0	0	0	0	0
g_Filifactor	0	0	0	0	0	0	0	0	0	0	0.018736966	0	0	0	0	0	0	0	0	0	0.021699031	0	0	0	0	0	0.018855575	0	0	0	0	0	0	0.054846063	0	0	0	0	0	0	0	0	0	0	0	0	0	0	0
g_Fournierella	0	0	0	0	0	0	0	0	0	0	0	0	0	0	0	0	0	0	0	0	0	0	0	0	0	0	0	0	0	0	0	0	0	0	0	0	0	0	0	0	0	0	0	0	0	0	0	0	0
g_Fusicatenibacter	0	0	0	0	0	0	0	0	0	0	0	0	0	0	0	0	0	0	0	0	0	0	0	0	0	0	0	0	0	0	0	0	0	0	0	0	0	0	0	0	0	0	0	0	0	0	0	0	0
g_Fusobacterium	0.066490463	0.023809524	0.130862146	0.044268174	0	0.174962308	0.076649443	0.020424457	0.114266087	0.04038308	0.035389876	0.04953528	0	0.057576929	0.040962912	0.086395233	0	0.149869762	0.152924625	0.111868849	0.040661821	0.172860473	0.164064233	0.514534884	0	0.012528811	0.276607927	0.034539474	0.160422671	0.030344865	0.211388068	0.093404608	0.088105727	0.148432599	0.056922675	0.021856179	0.33535191	0.30952381	0.417245266	0.129080312	0.039408867	0	0.010831015	0.190328049	0	0.884897606	0.067551091	0.027543017	0.122004038
g_Gabonia	0	0	0	0	0	0	0	0	0	0	0	0	0	0	0	0	0	0	0	0	0	0	0	0	0	0	0	0	0	0	0	0	0	0	0	0	0	0	0	0	0	0	0	0	0	0	0	0	0
g_Gabonibacter	0	0	0	0	0	0	0	0	0	0	0	0	0	0	0	0	0	0	0	0	0	0	0	0	0	0	0	0	0	0	0	0	0	0	0	0	0	0	0	0	0	0	0	0	0	0	0	0	0
g_Gardnerella	0	0	0	0	0	0	0	0	0	0	0	0	0	0	0	0	0	0	0	0	0	0	0	0	0	0	0	0	0	0	0	0	0	0	0	0	0	0	0	0	0	0	0	0	0	0	0	0	0
g_Gemella	0.025425514	0	0.028580433	0	0.010124327	0	0	0.055876234	0	0	0	0.027804035	0	0	0	0	0.179866665	0	0	0	0	0	0	0.012886151	0	0	0	0	0.025936599	0	0	0	0.017621145	0.014620667	0	0.013449957	0	0	0	0	0	0	0	0	0.033585223	0	0	0	0
g_Gordonia	0	0	0	0	0	0	0	0	0	0	0	0	0	0	0	0	0	0	0	0	0	0	0	0	0	0	0	0	0	0	0	0	0	0	0	0	0	0	0	0	0	0	0	0	0	0	0	0	0
g_Gordonibacter	0	0	0	0	0	0	0	0	0	0	0	0	0	0	0	0	0	0	0	0	0	0	0	0	0	0	0	0	0	0	0	0	0	0	0	0	0	0	0	0	0	0	0	0	0	0	0	0	0
g_Granulicatella	0	0	0	0	0	0	0	0	0	0	0	0.010174259	0	0.032085192	0	0	0.191517947	0	0	0	0	0	0	0	0	0	0	0	0	0	0	0	0	0	0	0.010087467	0	0	0	0	0	0	0	0	0.26868178	0	0	0	0
g_Gulbenkiania	0	0	0	0	0	0	0	0	0	0	0	0	0	0	0	0	0	0	0	0	0	0	0	0	0	0	0	0	0	0	0	0	0	0	0	0	0	0	0	0	0	0	0	0	0	0	0	0	0
g_Haemophilus	0	0	0.022755246	0.077898008	0	0	0.067954131	0.146498736	0	0.017780498	0	0.046779168	0	0.036926637	0.030509941	0.024826216	0	0	0	0	0	0.162636902	0	0.204225963	0.07817627	0.0237735	0	0	0	0.013193419	0.052685314	0.057019036	0.026431718	0	0.069342168	0.028581158	0.05561434	0	0.088065818	0.026808988	0.064039409	0	0.014051047	0.026795518	0.172124265	0	0	0	0
g_Helcococcus	0	0	0	0	0	0	0	0	0	0	0	0	0	0	0	0	0	0	0	0	0	0	0	0	0	0	0	0	0	0	0	0	0	0	0	0	0	0	0	0	0	0	0	0	0	0	0	0	0
g_Helicobacter	0	0	0	0	0	0	0	0	0	0	0	0	0	0	0	0	0	0	0	0	0	0	0	0	0	0	0	0	0	0	0	0	0	0	0	0	0	0	0	0	0	0	0	0	0	0	0	0	0
g_Hespellia	0	0	0	0	0	0	0	0	0	0	0	0	0	0	0	0	0	0	0	0	0	0	0	0	0	0	0	0	0	0	0	0	0	0	0	0	0	0	0	0	0	0	0	0	0	0	0	0	0
g_Histophilus	0	0	0	0	0	0	0	0	0	0	0	0	0	0	0	0	0	0	0	0	0	0	0	0	0	0	0	0	0	0	0	0	0	0	0	0	0	0	0	0	0	0	0	0	0	0	0	0	0
g_Holdemanella	0	0	0	0	0	0	0	0	0	0	0	0	0	0	0	0	0	0	0	0	0	0	0	0	0	0	0	0	0	0	0	0	0	0	0	0	0	0	0	0	0	0	0	0	0	0	0	0	0
g_Holdemania	0	0	0	0	0	0	0	0	0	0	0	0	0	0	0	0	0	0	0	0	0	0	0	0	0	0	0	0	0	0	0	0	0	0	0	0	0	0	0	0	0	0	0	0	0	0	0	0	0
g_Hungatella	0	0	0	0	0	0	0	0	0	0	0	0	0	0	0	0	0	0	0	0	0	0	0	0	0	0	0	0	0	0	0	0	0	0	0	0	0	0	0	0	0	0	0	0	0	0	0	0	0
g_Intestinibacter	0	0	0	0	0	0	0	0	0	0	0	0	0	0	0	0	0	0	0	0	0	0	0	0	0	0	0	0	0	0	0	0	0	0	0	0	0	0	0	0	0	0	0	0	0	0	0	0	0
g_Intestinimonas	0	0	0	0	0	0	0	0	0	0	0	0	0	0	0	0	0	0	0	0	0	0	0	0	0	0	0	0	0	0	0	0	0	0	0	0	0	0	0	0	0	0	0	0	0	0	0	0	0
g_Johnsonella	0	0	0	0	0	0	0	0	0	0	0	0	0	0	0	0	0	0	0	0	0	0	0	0	0	0	0	0	0	0	0	0	0	0	0	0	0	0	0	0	0	0	0	0	0	0	0	0	0
g_Kallipyga	0	0	0	0	0	0	0	0	0	0	0	0	0	0	0	0	0	0	0	0	0	0	0	0	0	0	0	0	0	0	0	0	0	0	0	0	0	0	0	0	0	0	0	0	0	0	0	0	0
g_Kingella	0	0	0	0	0	0	0	0	0	0	0	0	0	0	0	0	0	0	0	0	0	0	0	0	0	0	0	0	0	0	0	0	0	0	0	0	0	0	0	0	0	0	0	0	0	0	0	0	0
g_Klebsiella	0	0	0	0	0	0	0	0	0	0	0	0	0	0	0	0	0	0	0	0	0	0	0	0	0	0	0	0	0	0	0	0	0	0	0	0	0	0	0	0	0	0	0	0	0	0	0	0	0
g_Lachnoanaerobaculum	0	0	0.024333307	0	0	0	0	0.010265141	0	0	0	0	0	0	0	0	0	0	0	0.015629742	0	0	0	0	0	0	0.010265861	0	0	0	0	0	0	0	0	0	0.014588388	0	0.049570661	0.012411569	0	0	0	0	0	0	0	0.016635385	0.013106379
g_Lachnoclostridium	0	0	0	0	0	0	0	0	0	0	0	0	0	0	0	0	0	0	0	0	0	0	0	0	0	0	0	0	0	0	0	0	0	0	0	0	0	0	0	0	0	0	0	0	0	0	0	0	0
g_Lachnospira	0	0	0	0	0	0	0	0	0	0	0	0	0	0	0	0	0	0	0	0	0	0	0	0	0	0	0	0	0	0	0	0	0	0	0	0	0	0	0	0	0	0	0	0	0	0	0	0	0
g_Lactobacillus	0	0	0	0	0.020248653	0	0	0	0	0	0	0	0	0	0	0	0	0	0.106238517	0	0	0	0	0	0	0.8212883	0	0	0	0	0	0	0	0	0	0	0	0	0	0.045674572	0	0.102195725	0	0	0	0	0.225762349	0	0
g_Lactonifactor	0	0	0	0	0	0	0	0	0	0	0	0	0	0	0	0	0	0	0	0	0	0	0	0	0	0	0	0	0	0	0	0	0	0	0	0	0	0	0	0	0	0	0	0	0	0	0	0	0
g_Lagierella	0	0	0	0	0	0	0	0	0	0	0	0	0	0	0	0	0	0	0	0	0	0	0	0	0	0	0	0	0	0	0	0	0	0	0	0	0	0	0	0	0	0	0	0	0	0	0	0	0
g_Lautropia	0	0	0	0	0	0	0	0	0	0	0	0	0	0	0	0	0	0	0	0	0	0	0	0	0	0	0	0	0	0	0	0	0	0	0	0	0	0	0	0	0	0	0	0	0	0	0	0	0
g_Lawsonella	0	0	0	0	0	0	0	0	0	0	0	0	0	0	0	0	0	0	0	0	0	0	0	0	0	0	0	0	0	0	0	0	0	0	0	0	0	0	0	0	0	0	0	0	0	0	0	0	0
g_Leclercia	0	0	0	0	0	0	0	0	0	0	0	0	0	0	0	0	0	0	0	0	0	0	0	0	0	0	0	0	0	0	0	0	0	0	0	0	0	0	0	0	0	0	0	0	0	0	0	0	0
g_Lelliottia	0	0	0	0	0	0	0	0	0	0	0	0	0	0	0	0	0	0	0	0	0	0	0	0	0	0	0	0	0	0	0	0	0	0	0	0	0	0	0	0	0	0	0	0	0	0	0	0	0
g_Leptotrichia	0	0	0.019053622	0.013315824	0	0.016267882	0.018961385	0	0	0.062209153	0.025051471	0.010706796	0	0.024874548	0	0	0	0	0	0	0	0	0	0	0	0	0.01639142	0.044407895	0.012487992	0.050134994	0	0	0	0	0.029668788	0.013449957	0	0.041666667	0	0	0	0	0.010538285	0	0	0	0.01170339	0	0
g_Levyella	0	0	0	0	0	0	0	0	0	0	0	0	0	0	0	0	0	0	0	0	0	0	0	0	0	0	0	0	0	0	0	0	0	0	0	0	0	0	0	0	0	0	0	0	0	0	0	0	0
g_Libanicoccus	0	0	0	0	0	0	0	0	0	0	0	0	0	0	0	0	0	0	0	0	0	0	0	0	0	0	0	0	0	0	0	0	0	0	0	0	0	0	0	0	0	0	0	0	0	0	0	0	0
g_Mageeibacillus	0	0	0	0	0	0	0	0	0	0	0	0	0	0	0	0	0	0	0	0	0	0	0	0	0	0	0	0	0	0	0	0	0	0	0	0	0	0	0	0	0	0	0	0	0	0	0	0	0
g_Mannheimia	0	0	0	0	0	0	0	0	0	0	0	0	0	0	0	0	0	0	0	0	0	0	0	0	0	0	0	0	0	0	0	0	0	0	0	0	0	0	0	0	0	0	0	0	0	0	0	0	0
g_Marvinbryantia	0	0	0	0	0	0	0	0	0	0	0	0	0	0	0	0	0	0	0	0	0	0	0	0	0	0	0	0	0	0	0	0	0	0	0	0	0	0	0	0	0	0	0	0	0	0	0	0	0
g_Massilioclostridium	0	0	0	0	0	0	0	0	0	0	0	0	0	0	0	0	0	0	0	0	0	0	0	0	0	0	0	0	0	0	0	0	0	0	0	0	0	0	0	0	0	0	0	0	0	0	0	0	0
g_Mediterranea	0	0	0	0	0	0	0	0	0	0	0	0	0	0	0	0	0	0	0	0	0	0	0	0	0	0	0	0	0	0	0	0	0	0	0	0	0	0	0	0	0	0	0	0	0	0	0	0	0
g_Megasphaera	0	0	0	0	0	0	0	0	0	0.022198536	0	0	0	0.016911626	0	0	0	0	0	0	0	0	0	0	0.019824967	0	0	0	0	0	0	0	0	0	0.018974225	0	0	0.023809524	0	0.024326674	0	0	0	0	0	0	0	0.012551248	0
g_Merdibacter	0	0	0	0	0	0	0	0	0	0	0	0	0	0	0	0	0	0	0	0	0	0	0	0	0	0	0	0	0	0	0	0	0	0	0	0	0	0	0	0	0	0	0	0	0	0	0	0	0
g_Mitsuokella	0	0	0	0	0	0	0	0	0	0	0	0	0	0	0	0	0	0	0	0	0	0	0	0	0	0	0	0	0	0	0	0	0.026431718	0	0	0	0	0	0	0	0	0	0	0	0	0	0	0	0
g_Mobiluncus	0	0	0	0	0	0	0	0	0	0	0	0	0	0	0	0	0	0	0	0	0	0	0	0	0	0	0	0	0	0	0	0	0	0	0	0	0	0	0	0	0	0	0	0	0	0	0	0	0
g_Mogibacterium	0	0	0	0	0	0	0	0	0	0	0	0	0	0	0	0	0	0	0	0	0	0	0	0	0	0	0	0	0	0	0	0	0	0	0	0	0	0	0	0	0	0	0	0	0	0	0	0	0
g_Morococcus	0	0	0	0	0	0	0	0	0	0	0	0	0	0	0	0	0	0	0	0	0	0	0	0	0	0	0	0	0	0	0	0	0	0	0	0	0	0	0	0	0	0	0	0	0	0	0	0	0
g_Murdochiella	0	0	0	0	0	0	0	0	0	0	0	0	0	0	0	0	0	0	0	0	0	0	0	0	0	0	0	0	0	0	0	0	0	0	0	0	0	0	0	0	0	0	0	0	0	0	0	0	0
g_Mycobacterium	0	0	0	0	0	0	0	0	0	0	0	0	0	0	0	0	0	0	0	0	0	0	0	0	0	0	0	0	0	0	0	0	0	0	0	0	0	0	0	0	0	0	0	0	0	0	0	0	0
g_Mycobacteroides	0	0	0	0	0	0	0	0	0	0	0	0	0	0	0	0	0	0	0	0	0	0	0	0	0	0	0	0	0	0	0	0	0	0	0	0	0	0	0	0	0	0	0	0	0	0	0	0	0
g_Mycolicibacterium	0	0	0	0	0	0	0	0	0	0	0	0	0	0	0	0	0	0	0	0	0	0	0	0	0	0	0	0	0	0	0	0	0	0	0	0	0	0	0	0	0	0	0	0	0	0	0	0	0
g_Mycoplasma	0	0	0.038272843	0	0	0	0	0	0	0	0	0	0	0	0	0	0	0	0	0	0	0	0	0	0	0	0	0	0	0.014512761	0	0	0	0	0	0	0	0	0	0	0	0	0	0	0.146935348	0	0	0	0
g_Necropsobacter	0	0	0	0	0	0	0	0	0	0	0	0	0	0	0	0	0	0	0	0	0	0	0	0	0	0	0	0	0	0	0	0	0	0	0	0	0	0	0	0	0	0	0	0	0	0	0	0	0
g_Negativibacillus	0	0	0	0	0	0	0	0	0	0	0	0	0	0	0	0	0	0	0	0	0	0	0	0	0	0	0	0	0	0	0	0	0	0	0	0	0	0	0	0	0	0	0	0	0	0	0	0	0
g_Neglecta	0	0	0	0	0	0	0	0	0	0	0	0	0	0	0	0	0	0	0	0	0	0	0	0	0	0	0	0	0	0	0	0	0	0	0	0	0	0	0	0	0	0	0	0	0	0	0	0	0
g_Neisseria	0	0	0.097476071	0	0.012149192	0	0.187412725	0.010335692	0	0.094628481	0	0.251807027	0	0	0.122188321	0.055610725	0.03276923	0	0	0	0	0.011107735	0	0.01479521	0	0	0	0.066611842	0	0.046176968	0	0	0.017621145	0.010193114	0.025183971	0	0.014681771	0	0	0	0.0591133	0	0	0	0	0	0.117791327	0	0
g_Neofamilia	0	0	0	0	0	0	0	0	0	0	0	0	0	0	0	0	0	0	0	0	0	0	0	0	0	0	0	0	0	0	0	0	0	0	0	0	0	0	0	0	0	0	0	0	0	0	0	0	0
g_Odoribacter	0	0	0	0	0	0	0	0	0	0	0	0	0	0	0	0	0	0	0	0	0	0	0	0	0	0	0	0	0	0	0	0	0	0	0	0	0	0	0	0	0	0	0	0	0	0	0	0	0
g_Olsenella	0	0.023809524	0	0	0	0	0	0	0	0	0.015557035	0	0	0	0	0	0	0	0	0	0	0	0	0	0	0	0	0	0	0	0	0	0	0	0	0	0	0	0	0	0	0	0	0	0	0	0	0	0
g_Oribacterium	0.029083861	0	0	0	0	0.054955712	0.031503477	0	0	0.020428943	0	0	0	0.012647209	0	0.018867925	0	0.020044789	0	0	0	0	0	0	0.031225867	0	0	0	0.039385207	0	0	0	0	0	0.011729521	0	0	0.011904762	0	0	0	0	0.015221967	0	0	0.026072157	0	0.015390221	0
g_Oscillibacter	0	0	0	0	0	0	0	0	0	0	0	0	0	0	0	0	0	0	0	0	0	0	0	0	0	0	0	0	0	0	0	0	0	0	0	0	0	0	0	0	0	0	0	0	0	0	0	0	0
g_Ottowia	0	0	0	0	0	0	0	0	0	0	0	0	0	0	0	0	0	0	0	0	0	0	0	0	0	0	0	0	0	0	0	0	0	0	0	0	0	0	0	0	0	0	0	0	0	0	0	0	0
g_Parabacteroides	0	0	0	0	0	0	0	0	0	0	0	0	0	0	0	0	0	0	0	0	0	0	0	0	0	0	0	0	0	0	0	0	0	0	0	0	0	0	0	0	0	0	0	0	0	0	0	0	0
g_Paracoccus	0	0	0	0	0	0	0	0	0	0	0	0	0	0	0	0	0	0	0	0	0	0	0	0	0	0	0	0	0	0	0	0	0	0	0	0	0	0	0	0	0	0	0	0	0	0	0	0	0
g_Paraprevotella	0	0	0	0	0	0	0	0	0	0	0	0	0	0	0	0	0	0	0	0	0	0	0	0	0	0	0	0	0	0	0	0	0	0	0	0	0	0	0	0	0	0	0	0	0	0	0	0	0
g_Parascardovia	0	0	0	0	0	0	0	0	0	0	0	0	0	0	0	0	0	0	0	0	0	0	0	0	0	0	0	0	0	0	0	0	0	0	0	0	0	0	0	0	0	0	0	0	0	0	0	0	0
g_Parasutterella	0	0	0	0	0	0	0	0	0	0	0	0	0	0	0	0	0	0	0	0	0	0	0	0	0	0	0	0	0	0	0	0	0	0	0	0	0	0	0	0	0	0	0	0	0	0	0	0	0
g_Parvimonas	0.033473878	0.023809524	0.068382631	0	0.012149192	0.011024174	0	0	0.01465537	0	0.014397325	0.039828159	0	0	0	0.011916584	0	0.028591017	0	0	0.01228127	0	0.011047779	0	0.016599861	0	0	0.024671053	0.053794428	0	0	0.018357494	0	0.023856305	0	0	0	0.011904762	0.083153897	0.023830212	0	0	0	0	0	0	0	0	0.01561747
g_Pasteurella	0	0	0	0	0	0	0	0	0	0	0	0	0	0	0	0	0	0	0	0	0	0	0	0	0	0	0	0	0	0	0	0	0	0	0	0	0	0	0	0	0	0	0	0	0	0	0	0	0
g_Pedobacter	0	0	0	0	0	0	0	0	0	0	0	0	0	0	0	0	0	0	0	0	0	0	0	0	0	0	0	0	0	0	0	0	0	0	0	0	0	0	0	0	0	0	0	0	0	0	0	0	0
g_Peptoanaerobacter	0	0.023809524	0	0	0	0	0	0	0	0	0	0	0	0	0	0	0	0	0	0	0.010626798	0	0	0	0	0	0.136612578	0	0	0	0	0	0	0	0	0	0	0	0	0	0	0	0	0	0	0	0	0	0
g_Peptoniphilus	0.012987133	0	0.013686267	0	0	0	0	0	0	0	0	0	0	0	0.049015947	0	0	0	0	0	0	0	0	0	0.014344737	0	0	0	0	0	0	0	0	0	0	0	0	0	0	0	0.108374384	0	0	0	0	0	0	0	0
g_Peptostreptococcus	0	0.023809524	0.023086444	0	0.020248653	0	0	0	0	0	0.035783601	0.011323418	0	0	0	0	0	0	0	0	0	0	0.017905427	0	0	0	0.012137922	0	0	0	0	0	0.035242291	0.041020267	0	0	0	0	0.016350457	0	0	0	0	0	0	0	0	0	0
g_Petrimonas	0	0	0	0	0	0	0	0	0	0	0	0	0	0	0	0	0	0	0	0	0	0	0	0	0	0	0	0	0	0	0	0	0	0	0	0	0	0	0	0	0	0	0	0	0	0	0	0	0
g_Phascolarctobacterium	0	0	0	0	0	0	0	0	0	0	0	0	0	0	0	0	0	0	0	0	0	0	0	0	0	0	0	0	0	0	0	0	0	0	0	0	0	0	0	0	0	0	0	0	0	0	0	0	0
g_Phocaeicola	0	0	0	0	0	0	0	0	0	0	0	0	0	0	0	0	0	0	0	0	0	0	0	0	0	0	0	0	0	0	0	0	0	0	0	0	0	0	0	0	0	0	0	0	0	0	0	0	0
g_Phocea	0	0	0	0	0	0	0	0	0	0	0	0	0	0	0	0	0	0	0	0	0	0	0	0	0	0	0	0	0	0	0	0	0	0	0	0	0	0	0	0	0	0	0	0	0	0	0	0	0
g_Polynucleobacter	0	0	0	0	0	0	0	0	0	0	0	0	0	0	0	0	0	0	0	0	0	0	0	0	0	0	0	0	0	0	0	0	0	0	0	0	0	0	0	0	0	0	0	0	0	0	0	0	0
g_Porphyromonas	0	0.035714286	0.090037131	0	0.101243267	0	0.019349288	0	0.052667735	0	0.019891956	0	0	0.084233185	0.091635945	0	0	0	0	0	0	0	0.029024025	0.022431447	0	0	0	0.404605263	0	0.023748155	0.014314247	0.143326211	0	0.041011532	0.026218929	0	0.174828935	0	0	0	0.113300493	0	0	0	0	0	0	0	0
g_Prevotella	0.510705287	0.380952381	0.146827835	0.287031143	0.15895193	0.267821359	0.196362202	0.061661399	0.453171514	0.276166257	0.266494474	0.168636706	0.216928905	0.087524288	0.467030832	0.286991063	0	0.430030655	0.655946494	0.834164061	0.1013682	0.456459804	0.189323043	0.112808053	0.551683868	0.078081057	0.232893159	0.098684211	0.145052834	0.227210544	0.351582147	0.45263397	0.348017621	0.144097137	0.17456287	0.097512185	0.266711392	0.446428571	0.099509088	0.240784429	0.36453202	0.095726191	0.474693388	0.019833705	0	0.052663912	0.107549767	0.565254439	0.811828555
g_Prevotellamassilia	0	0	0	0	0	0	0	0	0	0	0	0	0	0	0	0	0	0	0	0	0	0	0	0	0	0	0	0	0	0	0	0	0	0	0	0	0	0	0	0	0	0	0	0	0	0	0	0	0
g_Propionibacterium	0	0.071428571	0	0	0	0	0	0	0	0	0	0	0	0	0	0	0	0	0	0	0	0	0	0	0	0	0	0	0	0	0	0	0.035242291	0	0	0	0	0	0	0	0	0	0	0	0	0	0	0	0
g_Pseudoflavonifractor	0	0	0	0	0	0	0	0	0	0	0	0	0	0	0	0	0	0	0	0	0	0	0	0	0	0	0	0	0	0	0	0	0	0	0	0	0	0	0	0	0	0	0	0	0	0	0	0	0
g_Pseudomonas	0	0	0	0	0	0	0	0	0	0	0	0	0	0	0	0	0.172734775	0	0	0	0	0	0	0	0	0	0	0	0	0	0	0	0	0	0	0	0	0	0	0	0	0	0	0	0	0	0	0	0
g_Pseudopropionibacterium	0	0	0	0	0	0	0	0	0	0	0	0	0	0	0	0	0	0	0	0	0	0	0	0	0	0	0	0.024671053	0	0	0	0	0	0	0	0	0	0	0	0	0	0	0	0	0	0	0	0	0
g_Pseudoramibacter	0	0	0	0	0	0	0	0	0	0	0	0	0	0	0	0	0	0	0	0	0	0	0	0	0	0	0	0	0	0	0	0	0	0	0	0	0	0	0	0	0	0	0	0	0	0	0	0	0
g_Psychrobacter	0	0	0	0	0	0	0	0	0	0	0	0	0	0	0	0	0	0	0	0	0	0	0	0	0	0	0	0	0	0	0	0	0	0	0	0	0	0	0	0	0	0	0	0	0	0	0	0	0
g_Pyramidobacter	0	0	0	0	0	0	0	0	0	0	0	0	0	0	0	0	0	0	0	0	0	0	0	0	0	0	0	0	0	0	0	0	0	0	0	0	0	0	0	0	0	0	0	0	0	0	0	0	0
g_Raoultella	0	0	0	0	0	0	0	0	0	0	0	0	0	0	0	0	0	0	0	0	0	0	0	0	0	0	0	0	0	0	0	0	0	0	0	0	0	0	0	0	0	0	0	0	0	0	0	0	0
g_Rikenella	0	0	0	0	0	0	0	0	0	0	0	0	0	0	0	0	0	0	0	0	0	0	0	0	0	0	0	0	0	0	0	0	0	0	0	0	0	0	0	0	0	0	0	0	0	0	0	0	0
g_Robinsoniella	0	0	0	0	0	0	0	0	0	0	0	0	0	0	0	0	0	0	0	0	0	0	0	0	0	0	0	0	0	0	0	0	0	0	0	0	0	0	0	0	0	0	0	0	0	0	0	0	0
g_Romboutsia	0	0	0	0	0	0	0	0	0	0	0	0	0	0	0	0	0	0	0	0	0	0	0	0	0	0	0	0	0	0	0	0	0	0	0	0	0	0	0	0	0	0	0	0	0	0	0	0	0
g_Roseburia	0	0	0	0	0	0	0	0	0	0	0	0	0	0	0	0	0	0	0	0	0	0	0	0	0	0	0	0	0	0	0	0	0	0	0	0	0	0	0	0	0	0	0	0	0.025188917	0	0	0	0
g_Rothia	0.011157959	0.035714286	0	0.092302223	0.021261086	0.06985682	0.023753333	0.302203759	0	0.049136967	0	0.047003394	0.150828541	0	0	0.033763654	0	0.016082447	0	0	0	0	0	0.011367581	0.017013539	0	0	0	0	0.042218942	0	0	0	0	0.02815085	0.100874674	0	0	0	0	0	0.089199405	0.031854361	0	0	0	0	0	0
g_Ruminococcus	0	0	0	0	0	0	0	0	0	0	0	0	0	0	0	0	0	0	0	0	0	0	0	0	0	0	0	0	0	0	0	0	0	0	0	0	0	0	0	0	0	0	0	0	0	0	0	0	0
g_Ruthenibacterium	0	0	0	0	0	0	0	0	0	0	0	0	0	0	0	0	0	0	0	0	0	0	0	0	0	0	0	0	0	0	0	0	0	0	0	0	0	0	0	0	0	0	0	0	0	0	0	0	0
g_Sanguibacteroides	0	0	0	0	0	0	0	0	0	0	0	0	0	0	0	0	0	0	0	0	0	0	0	0	0	0	0	0	0	0	0	0	0	0	0	0	0	0	0	0	0	0	0	0	0	0	0	0	0
g_Scardovia	0	0	0	0	0	0	0	0	0	0	0	0	0	0	0	0	0	0	0	0	0	0	0	0	0	0	0	0	0	0	0	0	0	0	0	0	0	0	0	0	0	0	0	0	0	0	0	0	0
g_Selenomonas	0	0.023809524	0	0.04652293	0.014174057	0	0	0	0	0	0.019596885	0	0	0	0	0.049652433	0	0	0	0	0	0	0	0	0	0	0	0.027138158	0	0	0.060238227	0.04758574	0.04845815	0.010691527	0	0.043712359	0	0	0	0.013404494	0	0	0	0	0	0	0	0	0
g_Sellimonas	0	0	0	0	0	0	0	0	0	0	0	0	0	0	0	0	0	0	0	0	0	0	0	0	0	0	0	0	0	0	0	0	0	0	0	0	0	0	0	0	0	0	0	0	0	0	0	0	0
g_Senegalimassilia	0	0	0	0	0	0	0	0	0	0	0	0	0	0	0	0	0	0	0	0	0	0	0	0	0	0	0	0	0	0	0	0	0	0	0	0	0	0	0	0	0	0	0	0	0	0	0	0	0
g_Sharpea	0	0	0	0	0	0	0	0	0	0	0	0	0	0	0	0	0	0	0	0	0	0	0	0	0	0	0	0	0	0	0	0	0	0	0	0	0	0	0	0	0	0	0	0	0	0	0	0	0
g_Shigella	0	0	0	0	0	0	0	0	0	0	0	0	0	0	0	0	0	0	0	0	0	0	0	0	0	0	0	0	0	0	0	0	0	0	0	0	0	0	0	0	0	0	0	0	0	0	0	0	0
g_Shuttleworthia	0	0	0	0	0	0.014368586	0	0	0	0	0	0	0	0.017671042	0	0	0	0	0	0	0	0	0	0	0	0	0	0	0	0	0	0	0	0	0	0	0	0	0	0	0	0	0	0	0	0	0	0	0
g_Simonsiella	0	0	0	0	0	0	0	0	0	0	0	0	0	0	0	0	0	0	0	0	0	0	0	0	0	0	0	0	0	0	0	0	0	0	0	0	0	0	0	0	0	0	0	0	0	0	0	0	0
g_Sinorhizobium	0	0	0	0	0	0	0	0	0	0	0	0	0	0	0	0	0	0	0	0	0	0	0	0	0	0	0	0	0	0	0	0	0	0	0	0	0	0	0	0	0	0	0	0	0	0	0	0	0
g_Slackia	0	0	0	0	0	0	0	0	0	0	0	0	0	0	0	0	0	0	0	0	0	0	0	0	0	0	0	0	0	0	0	0	0	0	0	0	0	0	0	0	0	0	0	0	0	0	0	0	0
g_Sneathia	0	0	0	0	0	0	0	0	0	0	0	0	0	0	0	0	0	0	0	0	0	0	0	0	0	0	0	0	0	0.017151445	0	0	0	0	0	0	0	0	0	0	0	0	0	0	0	0	0	0	0
g_Solobacterium	0.02222446	0.071428571	0	0.010233726	0	0	0	0	0.013052439	0	0.012538382	0.010183602	0	0.013348209	0	0	0	0.037603403	0	0	0	0.011730235	0.015627413	0	0.014396419	0	0	0	0.033621518	0	0	0.019196009	0	0.024103792	0	0	0	0	0	0	0	0	0	0.012499931	0	0	0	0	0
g_Staphylococcus	0	0	0	0	0	0	0	0	0	0	0	0	0	0	0	0	0	0	0	0	0	0	0	0	0	0	0	0	0	0	0	0	0	0	0	0	0	0	0	0	0	0	0	0	0	0	0	0	0
g_Stomatobaculum	0	0	0	0	0.011136759	0.041784509	0	0	0.016258301	0	0	0	0	0.010518651	0	0	0	0	0	0	0	0	0	0	0.049448742	0	0	0	0.013448607	0	0	0	0	0	0	0	0	0.011904762	0	0	0	0	0	0	0	0	0	0	0
g_Streptobacillus	0	0	0	0	0	0	0	0	0	0	0	0	0	0	0	0	0	0	0	0	0	0	0	0	0	0	0	0	0	0	0	0	0	0	0	0	0	0	0	0	0	0	0	0	0	0	0	0	0
g_Streptococcus	0.091083606	0.047619048	0.021299316	0.115474717	0.165026526	0.077602751	0.079317828	0.220573467	0.043966109	0.106843355	0.0409365	0.203030479	0.227788379	0.177051509	0	0.083416087	0.218589773	0.020990735	0.016746324	0	0	0.048436818	0.316280897	0.030631725	0.094967726	0.034492732	0	0.014802632	0.178674352	0.06068973	0.180153556	0	0.066079295	0	0.291115287	0.362342941	0.031298946	0.011904762	0.042310772	0.079930501	0	0.497494748	0.227243466	0.106123856	0.332493703	0	0.252323897	0.071621807	0
g_Subdoligranulum	0	0	0	0	0	0	0	0	0	0	0	0	0	0	0	0	0	0	0	0	0	0	0	0	0	0	0	0	0	0	0	0	0	0	0	0	0	0	0	0	0	0	0	0	0	0	0	0	0
g_Sutterella	0	0	0	0	0	0	0	0	0	0	0	0	0	0	0	0	0	0	0	0	0	0	0	0	0	0	0	0	0	0	0	0	0	0	0	0	0	0	0	0	0	0	0	0	0	0	0	0	0
g_Tannerella	0	0	0.032525585	0.013663004	0.036447576	0	0	0	0	0	0	0	0	0	0	0	0	0	0	0	0	0	0	0	0	0	0	0.034539474	0	0.022428813	0	0	0	0	0.012764479	0	0.011105575	0	0	0	0	0	0	0	0	0	0	0	0
g_Tepidiphilus	0	0	0	0	0	0	0	0	0	0	0	0	0	0	0	0	0	0	0	0	0	0	0	0	0	0	0	0	0	0	0	0	0	0	0	0	0	0	0	0	0	0	0	0	0	0	0	0	0
g_Thermosipho	0	0	0	0	0	0	0	0	0	0	0	0	0	0	0	0	0	0	0	0	0	0	0	0	0	0	0	0	0	0	0	0	0	0	0	0	0	0	0	0	0	0	0	0	0	0	0	0	0
g_Tidjanibacter	0	0	0	0	0	0	0	0	0	0	0	0	0	0	0	0	0	0	0	0	0	0	0	0	0	0	0	0	0	0	0	0	0	0	0	0	0	0	0	0	0	0	0	0	0	0	0	0	0
g_Tissierella	0	0	0	0	0	0	0	0	0	0	0	0	0	0	0	0	0	0	0	0	0	0	0	0	0	0	0	0	0	0	0	0	0	0	0	0	0	0	0	0	0	0	0	0	0	0	0	0	0
g_Traorella	0	0	0	0	0	0	0	0	0	0	0	0	0	0	0	0	0	0	0	0	0	0	0	0	0	0	0	0	0	0	0	0	0	0	0	0	0	0	0	0	0	0	0	0	0	0	0	0	0
g_Treponema	0	0.047619048	0.036957238	0.095982653	0.110355161	0	0.015213176	0	0	0	0.158442231	0	0	0.059431658	0	0	0	0	0	0	0.728921994	0	0	0	0	0	0.17556445	0	0	0	0	0.068009575	0.088105727	0.258959855	0	0	0	0	0.077820544	0	0	0	0	0.210633255	0	0	0	0	0
g_Tyzzerella	0	0	0	0	0	0	0	0	0	0	0	0	0	0	0	0	0	0	0	0	0	0	0	0	0	0	0	0	0	0	0	0	0	0	0	0	0	0	0	0	0	0	0	0	0	0	0	0	0
g_Urmitella	0	0	0	0	0	0	0	0	0	0	0	0	0	0	0	0	0	0	0	0	0	0	0	0	0	0	0	0	0	0	0	0	0	0	0	0	0	0	0	0	0	0	0	0	0	0	0	0	0
g_Varibaculum	0	0	0	0	0	0	0	0	0	0	0	0	0	0	0	0	0	0	0	0	0	0	0	0	0	0	0	0	0	0	0	0	0	0	0	0	0	0	0	0	0	0	0	0	0	0	0	0	0
g_Veillonella	0	0	0.018586048	0.039424665	0.028348115	0.055554404	0.136397322	0.082297508	0	0.147565012	0.056824223	0.025935484	0.190409442	0	0	0.064548163	0.140543588	0.015927061	0	0	0	0.066588048	0.013951361	0.014187782	0.043087549	0	0	0	0.180595581	0.029025523	0.033191834	0	0.044052863	0	0.095561097	0.048756092	0	0.011904762	0.018738552	0.060071992	0	0.119657739	0.10860288	0	0	0	0	0.082529439	0
g_Xanthomonas	0	0	0	0	0	0	0	0	0	0	0	0	0	0	0	0	0	0	0	0	0	0	0	0	0	0	0	0	0	0	0	0	0	0	0	0	0	0	0	0	0	0	0	0	0	0	0	0	0
o_Acidaminococcales	0	0	0	0	0	0	0	0	0	0	0	0	0	0	0	0	0	0	0	0	0	0	0	0	0	0	0	0	0	0	0	0	0	0	0	0	0	0	0	0	0	0	0	0	0	0	0	0	0
o_Actinomycetales	0	0.021276596	0.010696	0.029157829	0.103282875	0.103405123	0.064801252	0.061662555	0	0.074988791	0.060531735	0	0.142674494	0.129807711	0.014347141	0.094375167	0.016559835	0.020386102	0	0	0	0	0.020592103	0	0	0	0	0.042484712	0.020468356	0	0	0	0.05638584	0	0.029892735	0.148036175	0	0.021505376	0.015166425	0.189012065	0.02728513	0	0.052418883	0	0	0	0.021953227	0.066593372	0
o_Anaerolineales	0	0	0	0	0	0	0	0	0	0	0	0	0	0	0	0	0	0	0	0	0	0	0	0	0	0	0	0	0	0	0	0	0	0	0	0	0	0	0	0	0	0	0	0	0	0	0	0	0
o_Bacillales	0.023676381	0	0.027419797	0	0.023896985	0	0	0.05574386	0	0	0	0.031714621	0	0	0	0	0.160686791	0	0	0	0	0	0	0.012814752	0	0	0	0	0.028132144	0.011849066	0	0	0.01409646	0.012869306	0	0.024474269	0	0	0	0.011012284	0	0	0.013854215	0	0.034589169	0	0	0	0
o_Bacteroidales	0.493354339	0.372340426	0.31041781	0.325563712	0.324586436	0.264048776	0.239282998	0.070175024	0.510195066	0.286304565	0.302082492	0.181977384	0.21936603	0.175917669	0.544472829	0.315566964	0	0.589569182	0.658210185	0.831945232	0.117364248	0.454637554	0.249250262	0.137983216	0.555320337	0.075599305	0.299564369	0.504666881	0.148774623	0.274615119	0.368242035	0.582554312	0.398081155	0.291533721	0.239482269	0.143932013	0.415494928	0.435483871	0.132625493	0.248612728	0.486584811	0.104408758	0.481204465	0.049288314	0	0.053595501	0.143207557	0.560598196	0.811506519
o_Bifidobacteriales	0	0	0	0	0.010964499	0	0	0	0	0	0.031130803	0	0	0.010036558	0	0.015729194	0	0	0.018521503	0	0	0	0	0	0	0	0	0	0	0	0	0	0.01409646	0	0	0	0	0	0	0	0	0.02839279	0	0	0	0	0	0	0
o_Burkholderiales	0	0	0	0	0	0	0	0	0	0	0	0	0	0	0	0	0	0	0	0	0	0	0	0	0	0	0	0	0	0	0	0	0	0	0	0	0	0	0	0	0	0	0	0	0	0	0	0	0
o_Campylobacterales	0	0	0.029880273	0	0.022631851	0.035700574	0.019264368	0	0.089531586	0.013202569	0	0	0.016897491	0.014100703	0.08145666	0.010813821	0	0	0	0	0.047209145	0	0	0.010606181	0	0	0	0	0	0	0.028852984	0	0.010572345	0	0	0	0.013100791	0	0.010367084	0	0.109140518	0	0	0.063315101	0	0.011047589	0	0.011733756	0
o_Cardiobacteriales	0	0	0	0	0	0	0	0	0	0	0	0	0	0	0	0	0	0	0	0	0	0	0	0	0	0	0	0	0	0	0	0	0	0	0	0	0	0	0	0	0	0	0	0	0	0	0	0	0
o_Caulobacterales	0	0	0	0	0	0	0	0	0	0	0	0	0	0	0	0	0	0	0	0	0	0	0	0	0	0	0	0	0	0	0	0	0	0	0	0	0	0	0	0	0	0	0	0	0	0	0	0	0
o_Clostridiales	0.093227633	0.063829787	0.068825714	0.039580733	0.072706187	0.144232427	0.047258799	0.015512742	0.045619649	0.048024965	0.139799779	0.030262843	0	0.075454863	0	0.05701833	0	0.033718458	0.011238415	0.016933205	0.057079005	0.017326924	0.033244432	0.024918137	0.081852238	0	0.198571281	0	0.064437416	0	0.01462418	0.03884271	0.045108672	0.205648314	0.04778194	0.02491131	0.122939435	0.069892473	0.085484368	0.044835726	0	0	0.028643255	0.101446162	0.032283224	0.028936953	0.021029129	0.069300997	0.014736668
o_Coriobacteriales	0.049180639	0.021276596	0	0.014395036	0.017711883	0.015639963	0	0	0	0.015759607	0.062044719	0	0.042800779	0.041013711	0	0.021420679	0	0.011632942	0	0	0	0	0	0	0	0	0	0	0	0	0	0	0	0	0	0	0	0.064516129	0	0.038300349	0	0.013104365	0.010619496	0	0	0	0	0	0
o_Corynebacteriales	0	0	0	0	0	0	0	0	0	0	0	0	0	0	0	0	0	0	0	0	0	0	0	0	0	0	0	0	0	0	0	0	0	0	0	0	0	0	0	0	0	0	0	0	0	0	0	0	0
o_Desulfovibrionales	0	0	0	0	0	0	0	0	0	0	0	0	0	0	0	0	0	0	0	0	0	0	0	0	0	0	0	0	0	0	0	0	0	0	0	0	0	0	0	0	0	0	0	0	0	0	0	0	0
o_Eggerthellales	0	0	0	0	0	0	0	0	0	0	0	0	0	0	0	0	0	0	0	0	0	0	0	0	0	0	0	0	0	0	0	0	0	0	0	0	0	0	0	0	0	0	0	0	0	0	0.011286277	0	0
o_Enterobacterales	0	0	0	0	0	0	0	0	0	0	0	0	0	0	0	0	0	0	0	0	0	0	0	0	0	0	0	0	0	0.046270175	0	0	0	0	0	0.024274234	0	0	0	0	0	0	0	0	0	0	0.01271506	0	0
o_Erysipelotrichales	0.020726729	0.063829787	0	0.01028172	0	0	0	0	0.012822363	0	0.015898611	0.010499221	0	0.013474244	0	0	0	0.038214253	0	0	0	0.011494375	0.021338653	0	0.014370131	0	0	0	0.035061535	0	0	0.018317225	0	0.03059185	0	0	0	0	0	0	0	0	0	0.012947323	0	0	0	0	0
o_Flavobacteriales	0	0.042553191	0.035683256	0	0.03188139	0	0	0	0.011872558	0.01091947	0.010208546	0.032417825	0	0.090881052	0.010175938	0.045221434	0	0.013099815	0	0	0	0	0.120020353	0	0.039040737	0	0	0.085613132	0.096656125	0.335756362	0.012106279	0	0	0	0.046156704	0	0.01780862	0.016129032	0	0.027508235	0	0	0	0.170131936	0	0	0.067542743	0.033713941	0
o_Fusobacteriales	0.069089097	0.021276596	0.141947379	0.057022685	0.011807922	0.184758439	0.092226156	0.029029489	0.112926774	0.100099158	0.058372552	0.058877217	0	0.081103208	0.039917205	0.086510569	0	0.153942203	0.150161812	0.110139107	0.039932451	0.172963875	0.171993489	0.510630121	0	0.011695386	0.283953117	0.072095269	0.170569631	0.092297989	0.210658196	0.090255509	0.0704823	0.133942281	0.08288704	0.034875834	0.304451106	0.338709677	0.413345345	0.126955898	0.036380173	0	0.021238992	0.188874249	0	0.884374712	0.073311863	0.033333444	0.120126485
o_Hydrogenophilales	0	0	0	0	0	0	0	0	0	0	0	0	0	0	0	0	0	0	0	0	0	0	0	0	0	0	0	0	0	0	0	0	0	0	0	0	0	0	0	0	0	0	0	0	0	0	0	0	0
o_Lactobacillales	0.091922446	0.042553191	0.023810683	0.12177186	0.183022794	0.076617172	0.082779505	0.226836254	0.053089081	0.106211687	0.040958614	0.210633851	0.23461271	0.209594153	0	0.083561346	0.611995088	0.021595085	0.122383225	0	0	0.052845539	0.318276984	0.030998955	0.094958116	0.86495207	0	0.013517863	0.191417031	0.056694096	0.179772559	0	0.074006415	0	0.27689093	0.364410049	0.028357068	0.010752688	0.041001594	0.123754257	0.018190086	0.593026026	0.225796224	0.106110265	0.598189155	0	0.466043262	0.071269607	0
o_Micrococcales	0	0.031914894	0	0.085383701	0	0.066829641	0.022673055	0.289710674	0	0.047604758	0	0.045228258	0.149473938	0	0	0.017400421	0	0.011394514	0	0	0	0	0	0	0.016846314	0	0	0	0	0.022866619	0	0	0	0	0.012079174	0.060706946	0	0	0	0	0	0.061590513	0.020803157	0	0	0	0	0	0
o_Mycoplasmatales	0	0	0.03611184	0	0	0	0	0	0	0	0	0	0	0	0	0	0	0	0	0	0	0	0	0	0	0	0	0	0	0.013719971	0	0	0	0	0	0	0	0	0	0	0	0	0	0	0.141239106	0	0	0	0
o_Neisseriales	0	0.085106383	0.115474214	0	0.011807922	0	0.186433004	0.010610296	0.01687153	0.094316689	0	0.250776953	0	0	0.165156526	0.058984479	0.019603923	0	0	0	0	0.016825648	0	0.022873572	0	0	0	0.065336337	0	0.049890805	0	0.038382184	0.02114469	0.012013901	0.028279108	0	0.013800279	0	0	0	0.08640291	0	0	0	0	0	0.126267758	0	0
o_Pasteurellales	0	0	0.024659727	0.07860066	0	0	0.067865572	0.147782722	0.091282867	0.018527964	0	0.046553838	0	0.03805172	0.030724449	0.024576866	0	0	0	0	0	0.165118275	0	0.204464504	0.078783885	0.02533008	0	0.011264886	0	0.012472701	0.053017474	0.055840708	0.02114469	0.01490142	0.072810576	0.03321508	0.051131371	0	0.087726589	0.026429481	0.059117781	0	0.015199232	0.072056439	0.165451524	0	0	0	0
o_Propionibacteriales	0	0.14893617	0	0	0	0	0	0	0	0	0	0	0	0	0	0	0	0	0	0	0	0	0	0	0	0	0	0.090119086	0	0	0	0	0.074006415	0	0	0	0	0	0	0	0	0.02839279	0	0	0	0	0	0	0
o_Pseudomonadales	0	0	0	0	0	0	0	0	0	0	0	0	0	0	0	0	0.097822644	0	0	0	0	0	0	0	0	0	0	0	0	0	0	0	0	0	0	0	0	0	0	0	0	0	0	0	0	0	0	0	0
o_Rhizobiales	0	0	0	0	0	0	0	0	0	0	0	0	0	0	0	0	0	0	0	0	0	0	0	0	0	0	0	0	0	0	0	0	0	0	0	0	0	0	0	0	0	0	0	0	0	0	0	0	0
o_Rhodobacterales	0	0	0	0	0	0	0	0	0	0	0	0	0	0	0	0	0	0	0	0	0	0	0	0	0	0	0	0	0	0	0	0	0	0	0	0	0	0	0	0	0	0	0	0	0	0	0	0	0
o_Selenomonadales	0	0.021276596	0	0.048936989	0.013775909	0	0	0	0	0	0.019912805	0	0	0	0	0.058984479	0	0	0	0	0	0	0	0	0	0	0	0.060830383	0	0	0.059601917	0.046373439	0.059909955	0	0	0.053144128	0	0	0	0.01321474	0	0	0	0	0	0	0	0	0
o_Sphingobacteriales	0	0	0	0	0	0	0	0	0	0	0	0	0	0	0	0	0	0	0	0	0	0	0	0	0	0	0	0	0	0	0	0	0	0	0	0	0	0	0	0	0	0	0	0	0	0	0	0	0
o_Spirochaetales	0	0.042553191	0.034870518	0.094909836	0.107255293	0	0.014589109	0	0	0	0.152120493	0	0	0.058271452	0	0	0	0	0	0	0.709187953	0	0	0	0	0	0.169721113	0	0	0	0	0.064294311	0.0704823	0.227290837	0	0	0	0	0.076044598	0	0	0	0	0.208231738	0	0	0	0	0
o_Synergistales	0	0	0	0	0	0	0	0	0	0	0	0	0	0	0	0	0	0	0	0	0	0	0	0	0	0	0	0	0	0	0	0	0	0	0	0	0	0	0	0	0	0	0	0	0	0	0	0	0
o_Thermotogales	0	0	0	0	0	0	0	0	0	0	0	0	0	0	0	0	0	0	0	0	0	0	0	0	0	0	0	0	0	0	0	0	0	0	0	0	0	0	0	0	0	0	0	0	0	0	0	0	0
o_Tissierellales	0.046571169	0.021276596	0.07882176	0	0.013775909	0.010718141	0	0	0.014397039	0	0.014693553	0.040450903	0	0	0.089476926	0.013763045	0	0.028602554	0	0	0.012320245	0	0.011246637	0	0.033819488	0	0	0.022529771	0.056856544	0.013719971	0	0.017411273	0	0.021813652	0	0	0	0.010752688	0.082704049	0.025485571	0.167803547	0	0	0	0	0	0	0	0.015684359
o_Veillonellales	0.065165518	0	0.025996419	0.06336878	0.042311721	0.063053748	0.131692802	0.083411631	0.01867116	0.16546401	0.073076161	0.029133065	0.188845428	0.034491058	0	0.080612122	0.083103586	0.066351725	0.035529045	0	0	0.067472737	0.019319209	0.015121262	0.068620156	0	0	0	0.178150504	0.029934483	0.037027516	0.01845878	0.05638584	0.01070355	0.108240722	0.051483374	0.01091491	0.032258065	0.025212429	0.091559272	0	0.122307402	0.115092376	0	0.028247821	0	0.012500463	0.112787732	0
o_Verrucomicrobiales	0	0	0	0	0	0	0	0	0	0	0	0	0	0	0	0	0	0	0	0	0	0	0	0	0	0	0	0	0	0	0	0	0	0	0	0	0	0	0	0	0	0	0	0	0	0	0	0	0
o_Xanthomonadales	0	0	0	0	0	0	0	0	0	0	0	0	0	0	0	0	0	0	0	0	0	0	0	0	0	0	0	0	0	0	0	0	0	0	0	0	0	0	0	0	0	0	0	0	0	0	0	0	0
p_Bacteroidetes	0.437038456	0.484903747	0.300148632	0.311718056	0.359029122	0.273469566	0.248125539	0.092849439	0.516184473	0.299728729	0.310599508	0.20612225	0.221137537	0.269838083	0.494157306	0.369425764	0	0.604391787	0.626159132	0.827674179	0.119310857	0.394327629	0.369016844	0.141106382	0.589544866	0.075129523	0.30451162	0.623340526	0.247628175	0.210368003	0.380124229	0.5831233	0.413381061	0.30417334	0.29136753	0.106902542	0.43293644	0.44226827	0.10047186	0.126248108	0.393975434	0.109826422	0.462943975	0.218700501	0	0.05472432	0.196024663	0.525854936	0.8103904
p_Proteobacteria	0.08390705	0.046490214	0.279246093	0.135303425	0.061555447	0.038073086	0.273367327	0.209101946	0.201753677	0.12616396	0	0.35383497	0.018406105	0.056774306	0.290985091	0.07739152	0.038298182	0	0.051663881	0	0.048235607	0.287359044	0.010256951	0.237043647	0.078456328	0.019532895	0.010293434	0.075067771	0	0.670686173	0.082398467	0.09882657	0.052998354	0.035714295	0.104849852	0.214225779	0.077905715	0	0.318444444	0.315622484	0.270499608	0.038770994	0.012080798	0.138910257	0.164471532	0.011058891	0.152966816	0.111083318	0
p_Firmicutes	0.310206491	0.241017247	0.214524706	0.276841529	0.352130224	0.311513866	0.283679835	0.498828878	0.147232863	0.339171309	0.310476049	0.348573704	0.432794963	0.359924914	0.172351559	0.305366286	0.901625089	0.202135528	0.161594061	0.04997016	0.08667872	0.143523503	0.417469176	0.096120836	0.30775682	0.875105822	0.230924768	0.126723074	0.560041459	0.044701778	0.308146356	0.150049872	0.257884713	0.300156983	0.448698398	0.405728742	0.184790854	0.134514773	0.184165291	0.143720191	0.29556746	0.750277027	0.38629334	0.239691624	0.685031642	0.042340712	0.496368374	0.239255655	0.051996148
p_Fusobacteria	0.060820907	0.024866859	0.122291728	0.053434333	0.011661243	0.18668802	0.091814378	0.037712976	0.111748251	0.100691321	0.057510448	0.056385653	0	0.081532321	0.035416219	0.087187915	0	0.15434256	0.142462499	0.109459251	0.039686167	0.14791442	0.171012541	0.513384068	0	0.011489969	0.281671996	0.074988334	0.172096801	0.031713208	0.21045314	0.08972893	0.070332194	0.131654132	0.082929535	0.026096797	0.303154295	0.331701203	0.307302462	0.057790337	0.028982101	0	0.021043947	0.186834253	0	0.883133456	0.065986354	0.02946571	0.119710622
p_Verrucomicrobia	0	0	0	0	0	0	0	0	0	0	0	0	0	0	0	0	0	0	0	0	0	0	0	0	0	0	0	0	0	0	0	0	0	0	0	0	0	0	0	0	0	0	0	0	0	0	0	0	0
p_Chloroflexi	0	0	0	0	0	0	0	0	0	0	0	0	0	0	0	0	0	0	0	0	0	0	0	0	0	0	0	0	0	0	0	0	0	0	0	0	0	0	0	0	0	0	0	0	0	0	0	0	0
p_Thermotogae	0	0	0	0	0	0	0	0	0	0	0	0	0	0	0	0	0	0	0	0	0	0	0	0	0	0	0	0	0	0	0	0	0	0	0	0	0	0	0	0	0	0	0	0	0	0	0	0	0
p_Actinobacteria	0.107050958	0.152988216	0.022635509	0.132332755	0.109701008	0.17973784	0.088468581	0.161233808	0.015734735	0.134220733	0.166031931	0.025997341	0.327659473	0.171342534	0	0.153693113	0.055058147	0.036451936	0.017749835	0	0	0.026810735	0.027845563	0	0.022073507	0	0	0.090506753	0.010463486	0.035673928	0.018405869	0.014352131	0.135071483	0	0.06825212	0.244560731	0	0.091515754	0.02713013	0.355115043	0.010975397	0.088749995	0.117637939	0	0	0	0.084692135	0.093663008	0
p_Spirochaetes	0	0.049733718	0.030041949	0.088837936	0.105922955	0	0.014524462	0	0	0	0.149873669	0	0	0.058579763	0	0	0	0	0	0	0.704814018	0	0	0	0	0	0.168357669	0	0	0	0	0.063919197	0.070332194	0.223408006	0	0	0	0	0.057308558	0	0	0	0	0.205982666	0	0	0	0	0
p_Synergistetes	0	0	0	0	0	0	0	0	0	0	0	0	0	0	0	0	0	0	0	0	0	0	0	0	0	0	0	0	0	0	0	0	0	0	0	0	0	0	0	0	0	0	0	0	0	0	0	0	0
p_Tenericutes	0	0	0.031111383	0	0	0	0	0	0	0	0	0	0	0	0	0	0	0	0	0	0	0	0	0	0	0	0	0	0	0	0	0	0	0	0	0	0	0	0	0	0	0	0	0	0.150496826	0	0	0	0
[truncated: 83 more columns]
