# Supplementary material for: The significant clinical correlation of the intratumor oral microbiome in oral squamous cell carcinoma based on tissue-derived sequencing
Source: Front Physiol. 2023 Jan 9;13:1089539. doi: 10.3389/fphys.2022.1089539 (PMC9868672; doi:10.3389/fphys.2022.1089539)
Supplement: Supplementary file 2 [file DataSheet2.ZIP › oral micrio relative abundance(5 levels)/class.txt]

class	Normal	OSCC
Bacteroidia	0.352894	0.312291035
Bacilli	0.148385	0.099911718
Actinobacteria	0.083899	0.038739127
Fusobacteriia	0.078493	0.196934317
Negativicutes	0.075225	0.046538933
Clostridia	0.051085	0.048744733
Betaproteobacteria	0.046157	0.033102489
Gammaproteobacteria	0.042177	0.04425221
Spirochaetia	0.025642	0.057842414
Tissierellia	0.021539	0.018598223
Coriobacteriia	0.01708	0.002732574
Flavobacteriia	0.016745	0.045985518
Epsilonproteobacteria	0.016414	0.021915019
Others	0.01114	0.01595
