# Supplementary material for: The significant clinical correlation of the intratumor oral microbiome in oral squamous cell carcinoma based on tissue-derived sequencing
Source: Front Physiol. 2023 Jan 9;13:1089539. doi: 10.3389/fphys.2022.1089539 (PMC9868672; doi:10.3389/fphys.2022.1089539)
Supplement: Supplementary file 2 [file DataSheet2.ZIP › oral micrio relative abundance(5 levels)/family.txt]

name	Normal	OSCC
Prevotellaceae	0.316717527	0.270290791
Streptococcaceae	0.099687566	0.076494458
Veillonellaceae	0.067981044	0.038394025
Fusobacteriaceae	0.06758526	0.182872178
Neisseriaceae	0.052840197	0.034012935
Actinomycetaceae	0.048879818	0.01927916
Micrococcaceae	0.042866898	0.007762778
Porphyromonadaceae	0.0326548	0.038183558
Lachnospiraceae	0.032202367	0.029429572
Pasteurellaceae	0.029117314	0.038450464
Spirochaetaceae	0.025550496	0.058914752
Peptoniphilaceae	0.018881721	0.017722663
Flavobacteriaceae	0.016951079	0.04711232
Campylobacteraceae	0.016887739	0.022544912
Atopobiaceae	0.015827811	0.002574182
Carnobacteriaceae	0.013480856	0.003888884
Pseudomonadaceae	0.010687769	0
Others	0.063209817	0.082829606
