# Supplementary material for: The significant clinical correlation of the intratumor oral microbiome in oral squamous cell carcinoma based on tissue-derived sequencing
Source: Front Physiol. 2023 Jan 9;13:1089539. doi: 10.3389/fphys.2022.1089539 (PMC9868672; doi:10.3389/fphys.2022.1089539)
Supplement: Supplementary file 2 [file DataSheet2.ZIP › oral micrio relative abundance(5 levels)/genus.txt]

name	Normal	OSCC
Prevotella	0.307669939	0.251706259
Streptococcus	0.097867826	0.078098186
Fusobacterium	0.068831957	0.186321186
Veillonella	0.050118052	0.031145154
Actinomyces	0.048894699	0.019091054
Neisseria	0.043218873	0.026521925
Rothia	0.042653224	0.00788631
Treponema	0.026200058	0.060048274
Porphyromonas	0.02473864	0.029134749
Haemophilus	0.023596429	0.031766275
Campylobacter	0.017854054	0.022978852
Capnocytophaga	0.017476642	0.0486631
Gemella	0.01638386	0.005864152
Alloprevotella	0.013203854	0.018874457
Parvimonas	0.012911393	0.01288317
Atopobium	0.01265157	0.002216765
Granulicatella	0.01168887	0.004451682
Others	0.113300079	0.116835577
