# Supplementary material for: The significant clinical correlation of the intratumor oral microbiome in oral squamous cell carcinoma based on tissue-derived sequencing
Source: Front Physiol. 2023 Jan 9;13:1089539. doi: 10.3389/fphys.2022.1089539 (PMC9868672; doi:10.3389/fphys.2022.1089539)
Supplement: Supplementary file 2 [file DataSheet2.ZIP › oral micrio relative abundance(5 levels)/order.txt]

name	Normal	OSCC
Bacteroidales	0.350768856	0.31533401
Lactobacillales	0.127197437	0.093701361
Fusobacteriales	0.077960378	0.198446812
Veillonellales	0.062513899	0.036889984
Neisseriales	0.050757096	0.03341102
Clostridiales	0.050162227	0.04915179
Actinomycetales	0.04739766	0.018560317
Micrococcales	0.038380693	0.005383471
Pasteurellales	0.028431319	0.037562358
Spirochaetales	0.025228495	0.058035021
Tissierellales	0.01862738	0.017310907
Flavobacteriales	0.016745724	0.046458972
Campylobacterales	0.016673995	0.022154816
Bacillales	0.016156922	0.007744713
Coriobacteriales	0.015643828	0.00252362
Others	0.035894346	0.03344478
