# Supplementary material for: The significant clinical correlation of the intratumor oral microbiome in oral squamous cell carcinoma based on tissue-derived sequencing
Source: Front Physiol. 2023 Jan 9;13:1089539. doi: 10.3389/fphys.2022.1089539 (PMC9868672; doi:10.3389/fphys.2022.1089539)
Supplement: Supplementary file 2 [file DataSheet2.ZIP › oral micrio relative abundance(5 levels)/phylum.txt]

	Normal	OSCC
Bacteroidetes	0.362635065	0.348735272
Firmicutes	0.310997963	0.227608979
Proteobacteria	0.117115814	0.121941798
Actinobacteria	0.102904423	0.041093713
Fusobacteria	0.076301344	0.192699524
Spirochaetes	0.024875723	0.056839279
Others	0.001555569	0.00712104
