# Supplementary material for: The significant clinical correlation of the intratumor oral microbiome in oral squamous cell carcinoma based on tissue-derived sequencing
Source: Front Physiol. 2023 Jan 9;13:1089539. doi: 10.3389/fphys.2022.1089539 (PMC9868672; doi:10.3389/fphys.2022.1089539)
Supplement: Supplementary file 2 [file DataSheet2.ZIP › sample_metadata.txt]

	case_id	Sample	biospecimen_sequence	composition	current_weight	days_to_collection	days_to_sample_procurement	freezing_method	initial_weight	intermediate_dimension	is_ffpe	longest_dimension	method_of_sample_procurement	oct_embedded	other_method_of_sample_procurement	pathology_report_file_name	pathology_report_uuid	preservation_method	sample_type	sample_type_id	shortest_dimension	time_between_clamping_and_freezing	time_between_excision_and_freezing	tissue_type	tumor_descriptor	vial_number	sample_code	Definition	ShortLetterCode	AnatomicSite	DNA_concentration	DNA_quant_method	DNA_quantity	DNA_volume	ProcurementMethod	anatomic_site	bcr_patient_barcode	burkitt_clinical_variant	ffpe_slide_submitted_indicator	histologic_diagnosis	histologic_dx_consistent	histologic_dx_inconsistent_reason	history_neoadjuvant_treatment	history_other_malignancy	image_submitted	necrosis_percent	necrosis_requirements_indicator	patient_consent_days_to	patient_consent_status
TCGA-CN-4742-01A	444e5bfc-d4e5-4b0d-b96d-88ecea8873e9	PT								1.0	False	1.5				TCGA-CN-4742.43086b38-96a1-48fc-9b69-313ecb6642bf.pdf	43086b38-96a1-48fc-9b69-313ecb6642bf		Primary Tumor	1	0.6					A				Tongue							TCGA-CN-4742		NO	Head & Neck Squamous Cell Carcinoma	True		No	No	False	30.0	True	17	Consented
TCGA-BA-5556-01A	70741b73-9683-42bd-87fc-6a021a70103b	PT								0.5	False	0.7				TCGA-BA-5556.8dc6cf68-6a19-4661-bd36-6d4ef4093d2e.pdf	8dc6cf68-6a19-4661-bd36-6d4ef4093d2e		Primary Tumor	1	0.2					A				Floor of Mouth							TCGA-BA-5556		NO	Head & Neck Squamous Cell Carcinoma	True		No	No	True	0.0	True	32	Consented
TCGA-BA-4074-01A	a63ca97d-ef31-4118-9547-a6730967290f	PT								0.7	False	0.8				TCGA-BA-4074.21249ff8-a752-46e6-82d9-ecaf7f025afc.pdf	21249ff8-a752-46e6-82d9-ecaf7f025afc		Primary Tumor	1	0.4					A				Tongue							TCGA-BA-4074		NO	Head & Neck Squamous Cell Carcinoma	True		No	No	True	0.0	True		Deceased
TCGA-CV-5971-01A	1465b7ec-8d2b-47dd-8387-977eed44cc86	PT								0.7	False	0.9				TCGA-CV-5971.b0fa95c1-9614-448a-976a-81d0779be9d1.pdf	b0fa95c1-9614-448a-976a-81d0779be9d1		Primary Tumor	1	0.3					A				Tongue							TCGA-CV-5971		NO	Head & Neck Squamous Cell Carcinoma	True		No	No	True	30.0	True	-20	Consented
TCGA-H7-7774-01A	eeae67ac-c9e0-468d-aad6-052501f7b982	PT								0.9	False	1.0				TCGA-H7-7774.811f0de6-21b7-4337-bccb-f1fd10e842d4.pdf	811f0de6-21b7-4337-bccb-f1fd10e842d4		Primary Tumor	1	0.5					A				Oral Cavity; NOS							TCGA-H7-7774		NO	Head & Neck Squamous Cell Carcinoma	True		No	No	False	0.0	True	30	Consented
TCGA-CV-5442-11A	3c975b68-4a6e-4c97-a8d1-b9a427d4957c	STN									False								Solid Tissue Normal	11						A				Hard Palate	0.3645	Gentra Puregene Kit from Qiagen	20.0	54.9		Hard palate	TCGA-CV-5442
TCGA-BA-4077-01B	4bfbce2b-9d0b-4e8a-950f-fd8e0ba3e05a	PT								0.5	False	0.7				TCGA-BA-4077.02e24218-b9d7-4184-a290-a6ac7b6c956f.pdf	02e24218-b9d7-4184-a290-a6ac7b6c956f		Primary Tumor	1	0.2					B				Tongue							TCGA-BA-4077		NO	Head & Neck Squamous Cell Carcinoma|Head & Neck Squamous Cell Carcinoma	True		Yes, Radiation Prior to Resection	No	True	0.0	True		Deceased
TCGA-CQ-5329-01A	02dcc11f-4f0e-4c9e-8d96-d22d47beef5d	PT								0.6	False	1.0				TCGA-CQ-5329.a676cb35-350f-43f3-bbfa-b9b200a658ff.pdf	a676cb35-350f-43f3-bbfa-b9b200a658ff		Primary Tumor	1	0.3					A				Tongue							TCGA-CQ-5329		NO	Head & Neck Squamous Cell Carcinoma	True		No	No	False	10.0	True	786	Consented
TCGA-CV-5973-11A	8fc1f1be-d2d5-4b3a-9973-f4d964018beb	STN									False								Solid Tissue Normal	11						A				Tongue	401.3	Gentra Puregene Kit from Qiagen	20.0	49.8		Tongue	TCGA-CV-5973
TCGA-CN-4733-01A	dedd71b4-8537-4947-839e-90aceddd0893	PT								0.6	False	0.9				TCGA-CN-4733.6890cdd4-a7f4-464b-a866-ed8948e93392.pdf	6890cdd4-a7f4-464b-a866-ed8948e93392		Primary Tumor	1	0.1					A				Tongue							TCGA-CN-4733		NO	Head & Neck Squamous Cell Carcinoma	True		No	No	False	30.0	True	33	Consented
TCGA-CQ-5330-01A	9ffa79fa-d2d8-48e1-8fd6-4b020ecf357c	PT								0.5	False	1.0				TCGA-CQ-5330.3df8c3e2-3a3b-4ae2-88b5-a565ac89b985.pdf	3df8c3e2-3a3b-4ae2-88b5-a565ac89b985		Primary Tumor	1	0.3					A				Tongue							TCGA-CQ-5330		NO	Head & Neck Squamous Cell Carcinoma	True		No	No	False	10.0	True	765	Consented
TCGA-CR-5250-01A	9e178d80-fe90-4998-9dae-726c4beceef7	PT									False					TCGA-CR-5250.e9150c7c-62f9-4903-9d00-b6ef6b24166a.pdf	e9150c7c-62f9-4903-9d00-b6ef6b24166a		Primary Tumor	1						A				Tongue							TCGA-CR-5250		NO	Head & Neck Squamous Cell Carcinoma	True		No	No	True	20.0	True	3	Consented
TCGA-CN-5369-01A	b98867d7-7d5a-4c58-8878-37bee6f2f4fa	PT								0.8	False	1.0				TCGA-CN-5369.2d8c5f7d-27ff-400f-a67c-a947d3687171.pdf	2d8c5f7d-27ff-400f-a67c-a947d3687171		Primary Tumor	1	0.2					A				Hard Palate							TCGA-CN-5369		NO	Head & Neck Squamous Cell Carcinoma	True		No	No	False	30.0	True		Deceased
TCGA-CN-6996-01A	49b94421-fe82-4f24-8ef2-820674142418	PT								1.0	False	1.3				TCGA-CN-6996.0475c8e9-f3aa-418f-8685-ea32cd6b89c8.pdf	0475c8e9-f3aa-418f-8685-ea32cd6b89c8		Primary Tumor	1	0.6					A				Tongue							TCGA-CN-6996		NO	Head & Neck Squamous Cell Carcinoma	True		No	No	False	30.0	True	13	Consented
TCGA-CV-6939-01A	e7d1f0dd-eec0-4670-a2ba-00ffe38c6382	PT								0.8	False	1.9				TCGA-CV-6939.9f605c57-0507-42eb-bcab-112d718e4a94.pdf	9f605c57-0507-42eb-bcab-112d718e4a94		Primary Tumor	1	0.4					A				Tongue							TCGA-CV-6939		NO	Head & Neck Squamous Cell Carcinoma	True		No	No	True	30.0	True		Deceased
TCGA-CV-7411-01A	600fc87b-a177-4bf9-9084-457f7e7e102c	PT								1.0	False	1.4				TCGA-CV-7411.1d33f5b8-a739-4c18-8a94-78988016a72e.pdf	1d33f5b8-a739-4c18-8a94-78988016a72e		Primary Tumor	1	0.5					A				Oral Cavity; NOS							TCGA-CV-7411		NO	Head & Neck Squamous Cell Carcinoma	True		No	No	True	30.0	True		Deceased
TCGA-DQ-5630-01A	91a712b5-a724-48d0-ba06-4f6857683463	PT								0.7	False	1.1				TCGA-DQ-5630.513c2eb1-0cb8-485e-8dc9-b282102e87db.pdf	513c2eb1-0cb8-485e-8dc9-b282102e87db		Primary Tumor	1	0.2					A				Tongue							TCGA-DQ-5630		NO	Head & Neck Squamous Cell Carcinoma	True		No	No	False	5.0	True	477	Consented
TCGA-CN-6994-01A	6909302d-358a-46cd-8052-eedb09c83c83	PT								0.9	False	1.5				TCGA-CN-6994.10350ea1-fb9d-413a-9b60-573839e938db.pdf	10350ea1-fb9d-413a-9b60-573839e938db		Primary Tumor	1	0.9					A				Oral Cavity; NOS							TCGA-CN-6994		NO	Head & Neck Squamous Cell Carcinoma	True		No	No	False	30.0	True	8	Consented
TCGA-CV-6959-11A	ef3ce0e5-d2e8-4616-8b1a-a78c591cf235	STN								0.8	False	0.8							Solid Tissue Normal	11	0.7					A				Tongue						Tongue	TCGA-CV-6959
TCGA-CX-7085-01A	2a7b4613-f908-4e78-98ed-857dcd7ed774	PT								1.0	False	2.1				TCGA-CX-7085.43fa648f-c530-40ce-91dd-5848bd3676a1.pdf	43fa648f-c530-40ce-91dd-5848bd3676a1		Primary Tumor	1	0.4					A				Tongue							TCGA-CX-7085		NO	Head & Neck Squamous Cell Carcinoma	True		No	No	True	15.0	True	9	Consented
TCGA-CN-6017-01A	23c4e2eb-142b-4fcc-a974-9a248aec3f37	PT								0.5	False	1.0				TCGA-CN-6017.0f441278-42ce-4df9-9c5a-bcbe27d8a78f.pdf	0f441278-42ce-4df9-9c5a-bcbe27d8a78f		Primary Tumor	1	0.4					A				Tongue							TCGA-CN-6017		NO	Head & Neck Squamous Cell Carcinoma	True		No	No	False	30.0	True	13	Consented
TCGA-CN-4737-01A	1f744ada-6de1-446d-b62c-76a7fc8b40af	PT								0.8	False	0.9				TCGA-CN-4737.6b42e39c-a213-44a6-a20c-c6e2b614f986.pdf	6b42e39c-a213-44a6-a20c-c6e2b614f986		Primary Tumor	1	0.4					A				Tongue							TCGA-CN-4737		NO	Head & Neck Squamous Cell Carcinoma	True		No	No	False	30.0	True	6	Consented
TCGA-BA-6873-01A	bf6b931e-cb2e-4cc0-b603-e9fc71fdc509	PT								0.6	False	0.8				TCGA-BA-6873.9a6d5caf-f8b1-4db8-8b85-e36153b21bad.pdf	9a6d5caf-f8b1-4db8-8b85-e36153b21bad		Primary Tumor	1	0.2					A				Tongue							TCGA-BA-6873		NO	Head & Neck Squamous Cell Carcinoma	True		No	No	True	0.0	True	15	Consented
TCGA-CV-6938-01A	ff9db03d-f81c-4079-8b05-f5a8c05b8cfe	PT								1.5	False	2.0				TCGA-CV-6938.756e48c6-3aa8-486c-a3a8-0bad41aebb9c.pdf	756e48c6-3aa8-486c-a3a8-0bad41aebb9c		Primary Tumor	1	0.2					A				Oral Cavity; NOS							TCGA-CV-6938		NO	Head & Neck Squamous Cell Carcinoma	True		No	No	True	30.0	True		Deceased
TCGA-CV-7263-01A	93b742eb-5fc3-4ce2-b7f6-c89f97e0dcc9	PT								0.9	False	1.0				TCGA-CV-7263.b0d9a028-8029-4f50-aead-96b023de5920.pdf	b0d9a028-8029-4f50-aead-96b023de5920		Primary Tumor	1	0.6					A				Oral Cavity; NOS							TCGA-CV-7263		NO	Head & Neck Squamous Cell Carcinoma	True		No	No	True	30.0	True		Deceased
TCGA-CR-6472-01A	0956bc67-dd55-4c54-a56a-f22f2856662a	PT									False					TCGA-CR-6472.d4c4d2a4-dd8f-4be6-83ec-8f4f48b375c7.pdf	d4c4d2a4-dd8f-4be6-83ec-8f4f48b375c7		Primary Tumor	1						A				Tongue							TCGA-CR-6472		NO	Head & Neck Squamous Cell Carcinoma	True		No	Yes, History of Synchronous/Bilateral Malignancy	True	20.0	True	12	Consented
TCGA-CR-6491-01A	5fce954c-11b9-41f4-9471-4b5bdc0efa7f	PT									False					TCGA-CR-6491.41ce3240-d974-48d1-bd6c-7da303715628.pdf	41ce3240-d974-48d1-bd6c-7da303715628		Primary Tumor	1						A				Floor of Mouth							TCGA-CR-6491		NO	Head & Neck Squamous Cell Carcinoma	True		No	No	True	20.0	True	58	Consented
TCGA-CV-7416-11A	96415324-6859-41eb-8d07-be4e6f7d9781	STN								0.9	False	1.6							Solid Tissue Normal	11	0.4					A				Oral Cavity; NOS						Oral cavity	TCGA-CV-7416
TCGA-CN-5367-01A	61d0709c-d148-413b-a7b5-c0c82ed2f32f	PT								0.5	False	1.2				TCGA-CN-5367.7afabd47-a95b-4e3d-9635-bb1993894a58.pdf	7afabd47-a95b-4e3d-9635-bb1993894a58		Primary Tumor	1	0.4					A				Tongue							TCGA-CN-5367		NO	Head & Neck Squamous Cell Carcinoma	True		No	No	False	30.0	True		Deceased
TCGA-CV-6954-01A	402fd96c-76d3-4ac2-9f64-77bd34be0adb	PT								1.3	False	1.3				TCGA-CV-6954.8fc8cec9-e1d7-497d-9223-c45d64f459aa.pdf	8fc8cec9-e1d7-497d-9223-c45d64f459aa		Primary Tumor	1	0.4					A				Tongue							TCGA-CV-6954		NO	Head & Neck Squamous Cell Carcinoma	True		No	No	True	30.0	True		Deceased
TCGA-CQ-6225-01A	90f44998-3c05-44b2-9501-bbd0f43c5147	PT								0.5	False	0.7				TCGA-CQ-6225.398da2c7-552e-4015-9b58-4f8ecce17261.pdf	398da2c7-552e-4015-9b58-4f8ecce17261		Primary Tumor	1	0.4					A				Tongue							TCGA-CQ-6225		NO	Head & Neck Squamous Cell Carcinoma	True		Yes, Radiation Prior to Resection	No	True	15.0	True		Deceased
TCGA-CR-7382-01A	f030e410-2585-461e-ad23-9fdf026ac06c	PT								0.0	False	0.1				TCGA-CR-7382.2909e68d-2518-40db-9288-f21c1d44a779.pdf	2909e68d-2518-40db-9288-f21c1d44a779		Primary Tumor	1	0.0					A				Tongue							TCGA-CR-7382		NO	Head & Neck Squamous Cell Carcinoma	True		No	No	True	20.0	True	60	Consented
TCGA-CV-6961-01A	4075717b-2240-4842-a00a-0c4dbcb910c4	PT								0.7	False	1.6				TCGA-CV-6961.812bfa73-5372-4c17-b046-475873d5656c.pdf	812bfa73-5372-4c17-b046-475873d5656c		Primary Tumor	1	0.4					A				Tongue							TCGA-CV-6961		NO	Head & Neck Squamous Cell Carcinoma	True		No	No	True	30.0	True		Deceased
TCGA-CN-4730-01A	35c1f2c6-771c-4533-82df-f8e2ec7107d7	PT								0.9	False	1.0				TCGA-CN-4730.6151c384-1778-4105-a016-e93084b1bacd.pdf	6151c384-1778-4105-a016-e93084b1bacd		Primary Tumor	1	0.3					A				Floor of Mouth							TCGA-CN-4730		NO	Head & Neck Squamous Cell Carcinoma	True		No	No	False	30.0	True	18	Consented
TCGA-CV-6433-11A	d5eedfb5-4fa3-4a1e-ad0d-ea550b22a5ba	STN									False								Solid Tissue Normal	11						A				Tongue	476.4	Gentra Puregene Kit from Qiagen	20.0	42.0		Tongue	TCGA-CV-6433
TCGA-CV-6933-11A	2a749317-0156-4213-8482-b2c2d6e52e9b	STN								0.7	False	1.0							Solid Tissue Normal	11	0.6					A				Tongue						Tongue	TCGA-CV-6933
TCGA-CN-4740-01A	e37c83dc-c2c4-4e5f-a57b-39ffcf9aa3cf	PT								0.9	False	1.5				TCGA-CN-4740.0c28ae48-c42e-49ff-832b-021fa529b4b3.pdf	0c28ae48-c42e-49ff-832b-021fa529b4b3		Primary Tumor	1	0.6					A				Oral Cavity; NOS							TCGA-CN-4740		NO	Head & Neck Squamous Cell Carcinoma	True		No	No	False	30.0	True	13	Consented
TCGA-CV-7434-01A	63b50e1c-7948-464f-bff1-8e0e5daafcc5	PT								0.6	False	0.8				TCGA-CV-7434.d14fecf1-7f8e-4ec2-b4b4-83c411a2e05b.pdf	d14fecf1-7f8e-4ec2-b4b4-83c411a2e05b		Primary Tumor	1	0.6					A				Oral Cavity; NOS							TCGA-CV-7434		NO	Head & Neck Squamous Cell Carcinoma	True		No	No	True	30.0	True		Deceased
TCGA-CV-5976-11A	23062172-7361-4e61-8ee6-b0a613d72a24	STN									False								Solid Tissue Normal	11						A				Tongue	288.4	Gentra Puregene Kit from Qiagen	20.0	69.3		Tongue	TCGA-CV-5976
TCGA-CR-7369-01A	85a26115-1160-411b-8384-44eedc947fb2	PT								0.0	False	0.1				TCGA-CR-7369.ba5d6185-c57d-45bd-958d-0f4ac8e8ae57.pdf	ba5d6185-c57d-45bd-958d-0f4ac8e8ae57		Primary Tumor	1	0.0					A				Oral Cavity; NOS							TCGA-CR-7369		NO	Head & Neck Squamous Cell Carcinoma	True		No	No	True	20.0	True	23	Consented
TCGA-CV-6959-01A	ef3ce0e5-d2e8-4616-8b1a-a78c591cf235	PT								0.9	False	1.1				TCGA-CV-6959.3d9c7ecc-3495-4a7d-88a6-e4e448bf5998.pdf	3d9c7ecc-3495-4a7d-88a6-e4e448bf5998		Primary Tumor	1	0.7					A				Tongue							TCGA-CV-6959		NO	Head & Neck Squamous Cell Carcinoma	True		No	No	True	30.0	True		Deceased
TCGA-DQ-5624-01A	b4a41682-4aca-4f1d-bacd-66f5e6ec7466	PT								0.3	False	0.7				TCGA-DQ-5624.32e93c5e-a4df-46dc-8fb7-6dcc623aeafe.pdf	32e93c5e-a4df-46dc-8fb7-6dcc623aeafe		Primary Tumor	1	0.2					A				Tongue							TCGA-DQ-5624		NO	Head & Neck Squamous Cell Carcinoma	True		No	No	True	10.0	True	1039	Consented
TCGA-DQ-7591-01A	3ef779cf-772e-445e-93c8-e1094ea8b878	PT								0.3	False	0.8				TCGA-DQ-7591.0ccae762-78d9-4273-9d99-f431085f22dd.pdf	0ccae762-78d9-4273-9d99-f431085f22dd		Primary Tumor	1	0.2					A				Tongue							TCGA-DQ-7591		NO	Head & Neck Squamous Cell Carcinoma	True		No	No	False	0.0	True	9	Consented
TCGA-CV-7178-01A	8f044599-3fbe-4b69-b67d-49aee9168545	PT								0.6	False	0.8				TCGA-CV-7178.42cac0f3-c653-48e6-a4e1-4d6a580acefd.pdf	42cac0f3-c653-48e6-a4e1-4d6a580acefd		Primary Tumor	1	0.4					A				Oral Cavity; NOS							TCGA-CV-7178		NO	Head & Neck Squamous Cell Carcinoma	True		No	No	True	30.0	True		Deceased
TCGA-BA-6872-01A	3e5f451a-5882-4914-ae1a-95c898c2bcca	PT								0.6	False	0.7				TCGA-BA-6872.b5ecd797-4fa4-48d5-9440-eab667e86c7f.pdf	b5ecd797-4fa4-48d5-9440-eab667e86c7f		Primary Tumor	1	0.3					A				Floor of Mouth							TCGA-BA-6872		NO	Head & Neck Squamous Cell Carcinoma	True		No	No	True	0.0	True		Deceased
TCGA-CQ-6229-01A	a091822c-447a-49a5-8c20-e329df79599c	PT								0.6	False	0.9				TCGA-CQ-6229.240009aa-db8a-4a4a-8829-4da934e35d15.pdf	240009aa-db8a-4a4a-8829-4da934e35d15		Primary Tumor	1	0.2					A				Tongue							TCGA-CQ-6229		NO	Head & Neck Squamous Cell Carcinoma	True		No	No	True	0.0	True	584	Consented
TCGA-CQ-5323-01A	deefdd62-4d35-40c9-ad4c-0b593f35cff7	PT								0.3	False	0.7				TCGA-CQ-5323.e0f44701-611c-44cf-a83d-19ec6c1c7364.pdf	e0f44701-611c-44cf-a83d-19ec6c1c7364		Primary Tumor	1	0.1					A				Alveolar Ridge							TCGA-CQ-5323		NO	Head & Neck Squamous Cell Carcinoma	True		No	Yes, History of Prior Malignancy	False	5.0	True	1286	Consented
TCGA-CV-6003-11A	417b357e-c90e-4b63-ae7a-4b782038ffd3	STN									False								Solid Tissue Normal	11						A				Tongue	713.6	Gentra Puregene Kit from Qiagen	20.0	28.0		Tongue	TCGA-CV-6003
TCGA-CV-5966-11A	0d0731e2-8d82-4b6d-9258-2896a770a868	STN									False								Solid Tissue Normal	11						A				Oral Cavity; NOS	400.4	Gentra Puregene Kit from Qiagen	20.0	50.0		Oral cavity	TCGA-CV-5966
TCGA-CV-5970-11A	1f6167d9-c99d-4873-8d6e-e62a1c964135	STN									False								Solid Tissue Normal	11						A				Tongue	571.3	Gentra Puregene Kit from Qiagen	20.0	35.0		Tongue	TCGA-CV-5970
TCGA-CV-7100-01A	90a8d2cb-1f31-45f9-8575-eed3cb9a7798	PT								1.0	False	1.5				TCGA-CV-7100.1c84c32f-b2f9-4765-af04-a853671cf245.pdf	1c84c32f-b2f9-4765-af04-a853671cf245		Primary Tumor	1	0.6					A				Oral Cavity; NOS							TCGA-CV-7100		NO	Head & Neck Squamous Cell Carcinoma	True		No	No	True	30.0	True		Deceased
TCGA-D6-6825-01A	42bc2336-2408-441a-83b9-aadc9700f750	PT								0.6	False	1.0				TCGA-D6-6825.fbbeeae7-cd3f-481e-b093-3b5518155e88.pdf	fbbeeae7-cd3f-481e-b093-3b5518155e88		Primary Tumor	1	0.3					A				Tongue							TCGA-D6-6825		NO	Head & Neck Squamous Cell Carcinoma	True		No	No	False	5.0	True	0	Consented
TCGA-CV-7095-01A	d7d49895-032f-4385-8b68-ae16f8675ca7	PT								1.0	False	1.9				TCGA-CV-7095.d7a670d3-803a-402e-8d67-b8e0893c6fd4.pdf	d7a670d3-803a-402e-8d67-b8e0893c6fd4		Primary Tumor	1	0.2					A				Oral Cavity; NOS							TCGA-CV-7095		NO	Head & Neck Squamous Cell Carcinoma	True		No	No	True	30.0	True		Deceased
TCGA-CV-6938-11A	ff9db03d-f81c-4079-8b05-f5a8c05b8cfe	STN								1.2	False	1.7							Solid Tissue Normal	11	0.3					A				Oral Cavity; NOS						Oral cavity	TCGA-CV-6938
TCGA-BB-4225-01A	c1f50a22-38df-41cc-a1f4-f7985504a7ac	PT								0.5	False	0.7				TCGA-BB-4225.709d27df-b8d5-4d89-ad96-6f08cfa89736.pdf	709d27df-b8d5-4d89-ad96-6f08cfa89736		Primary Tumor	1	0.3					A				Tongue							TCGA-BB-4225		NO	Head & Neck Squamous Cell Carcinoma	True		No	No	False	30.0	True	-10	Consented
TCGA-CV-5973-01A	8fc1f1be-d2d5-4b3a-9973-f4d964018beb	PT								0.6	False	0.8				TCGA-CV-5973.48ae862d-22c8-40e5-a28c-f3a33f2bd8e6.pdf	48ae862d-22c8-40e5-a28c-f3a33f2bd8e6		Primary Tumor	1	0.4					A				Tongue							TCGA-CV-5973		NO	Head & Neck Squamous Cell Carcinoma	True		No	No	True	30.0	True	-71	Consented
TCGA-CV-6951-11A	91728cd6-ed91-49dc-9279-faedbe211a9d	STN								0.9	False	1.9							Solid Tissue Normal	11	0.7					A				Tongue						Tongue	TCGA-CV-6951
TCGA-DQ-5625-01A	53d9a130-4a3a-4491-85cd-9a44415a1632	PT								0.5	False	0.7				TCGA-DQ-5625.a6074d57-4b7a-47e7-bf34-ed19f00e731c.pdf	a6074d57-4b7a-47e7-bf34-ed19f00e731c		Primary Tumor	1	0.2					A				Tongue							TCGA-DQ-5625		NO	Head & Neck Squamous Cell Carcinoma	True		No	No	True	0.0	True	911	Consented
TCGA-CQ-6223-01A	d9e8c707-e61a-4813-8dc0-2472e9ccf12b	PT								0.2	False	0.9				TCGA-CQ-6223.2d5f1182-192c-4d2e-94f0-2e543c3cf1c5.pdf	2d5f1182-192c-4d2e-94f0-2e543c3cf1c5		Primary Tumor	1	0.2					A				Alveolar Ridge							TCGA-CQ-6223		NO	Head & Neck Squamous Cell Carcinoma|Head & Neck Squamous Cell Carcinoma	True		No	No	True	0.0	True	665	Consented
TCGA-CQ-6228-01A	e303b8c4-6428-4134-bb9d-a95dc1d8e35e	PT								0.4	False	0.6				TCGA-CQ-6228.06a78918-7cf2-4507-b1fb-2382bb928bc7.pdf	06a78918-7cf2-4507-b1fb-2382bb928bc7		Primary Tumor	1	0.4					A				Floor of Mouth							TCGA-CQ-6228		NO	Head & Neck Squamous Cell Carcinoma	True		No	No	True	10.0	True		Deceased
TCGA-BB-4224-01A	58574e35-8a30-4207-b127-59fff7c87a43	PT								0.5	False	0.6				TCGA-BB-4224.4d73eddf-3e5a-48fc-9640-ff97d9f67725.pdf	4d73eddf-3e5a-48fc-9640-ff97d9f67725		Primary Tumor	1	0.2					A				Tongue							TCGA-BB-4224		NO	Head & Neck Squamous Cell Carcinoma	True		No	No	False	30.0	True	-1	Consented
TCGA-D6-6823-01A	fbdab01c-191c-4aef-9451-ca3afec55fa1	PT								0.7	False	1.0				TCGA-D6-6823.c4cc6a5a-5de3-4ae0-afbe-22ee499d2322.pdf	c4cc6a5a-5de3-4ae0-afbe-22ee499d2322		Primary Tumor	1	0.6					A				Tongue							TCGA-D6-6823		NO	Head & Neck Squamous Cell Carcinoma	True		No	No	False	10.0	True	9	Consented
TCGA-D6-6515-01A	8e0e456e-85ee-4de5-8f0b-72393d6acde0	PT								0.9	False	1.2				TCGA-D6-6515.5c3aff2f-bf27-4a4f-8025-268765e2ec5b.pdf	5c3aff2f-bf27-4a4f-8025-268765e2ec5b		Primary Tumor	1	0.5					A				Tongue							TCGA-D6-6515		NO	Head & Neck Squamous Cell Carcinoma	True		No	No	False	10.0	True	36	Consented
TCGA-CN-6019-01A	ee3061ec-273c-4bef-a325-35e9c469bf01	PT								0.7	False	1.0				TCGA-CN-6019.6f28e868-5622-42e2-ba7a-80380e364ebb.pdf	6f28e868-5622-42e2-ba7a-80380e364ebb		Primary Tumor	1	0.3					A				Tongue							TCGA-CN-6019		NO	Head & Neck Squamous Cell Carcinoma	True		No	No	False	30.0	True	0	Consented
TCGA-CV-6951-01A	91728cd6-ed91-49dc-9279-faedbe211a9d	PT								0.5	False	0.8				TCGA-CV-6951.27bef264-2c79-43b3-9602-cbb7c66c0453.pdf	27bef264-2c79-43b3-9602-cbb7c66c0453		Primary Tumor	1	0.4					A				Tongue							TCGA-CV-6951		NO	Head & Neck Squamous Cell Carcinoma	True		No	No	True	30.0	True		Deceased
TCGA-CV-6441-01A	59398d50-45cf-4812-a24e-0c00c0199971	PT								0.6	False	0.7				TCGA-CV-6441.f50cdceb-1ee6-4b9c-bcc5-61b58615a9a0.pdf	f50cdceb-1ee6-4b9c-bcc5-61b58615a9a0		Primary Tumor	1	0.5					A				Tongue							TCGA-CV-6441		NO	Head & Neck Squamous Cell Carcinoma	True		No	No	True	25.0	True		Deceased
TCGA-CN-4741-01A	277b02e9-ded5-4980-845d-af53690000ac	PT								0.4	False	1.0				TCGA-CN-4741.63474ef4-c119-45ef-af0a-e01eedf8a46b.pdf	63474ef4-c119-45ef-af0a-e01eedf8a46b		Primary Tumor	1	0.3					A				Alveolar Ridge							TCGA-CN-4741		NO	Head & Neck Squamous Cell Carcinoma	True		No	No	False	30.0	True	19	Consented
TCGA-CV-7429-01A	44d99f11-ef5b-45d7-b7df-b5c5893d878f	PT								0.7	False	1.2				TCGA-CV-7429.ef7c8e25-1225-49a5-bbd6-0e2dc4a72568.pdf	ef7c8e25-1225-49a5-bbd6-0e2dc4a72568		Primary Tumor	1	0.5					A				Oral Cavity; NOS							TCGA-CV-7429		NO	Head & Neck Squamous Cell Carcinoma	True		No	No	True	30.0	True		Deceased
TCGA-CQ-6219-01A	0ca3d25a-22e9-4e40-834b-65f402535005	PT								0.6	False	0.6				TCGA-CQ-6219.d0224177-93fc-486a-984c-3f9043276fbf.pdf	d0224177-93fc-486a-984c-3f9043276fbf		Primary Tumor	1	0.5					A				Tongue							TCGA-CQ-6219		NO	Head & Neck Squamous Cell Carcinoma	True		No	No	True	5.0	True		Deceased
TCGA-CN-4736-01A	0fb3e5ff-54f0-43c5-9322-541bb7825e7f	PT								0.8	False	1.0				TCGA-CN-4736.224e63d4-af9f-45d7-9430-a6bf55fa7bf8.pdf	224e63d4-af9f-45d7-9430-a6bf55fa7bf8		Primary Tumor	1	0.2					A				Tongue							TCGA-CN-4736		NO	Head & Neck Squamous Cell Carcinoma	True		No	No	False	30.0	True	42	Consented
TCGA-CQ-5325-01A	408c5d54-7888-4955-8386-bf8819b48a6c	PT								0.8	False	1.0				TCGA-CQ-5325.0b471df4-ca7a-4830-8c7d-5fadc02501a3.pdf	0b471df4-ca7a-4830-8c7d-5fadc02501a3		Primary Tumor	1	0.3					A				Tongue							TCGA-CQ-5325		NO	Head & Neck Squamous Cell Carcinoma	True		No	No	False	0.0	True		Deceased
TCGA-CQ-6221-01A	839b660c-98fe-4468-a2b3-408594350250	PT								0.8	False	1.0				TCGA-CQ-6221.02a91b3c-99ce-472f-8ad4-fb511aaea80c.pdf	02a91b3c-99ce-472f-8ad4-fb511aaea80c		Primary Tumor	1	0.2					A				Tongue							TCGA-CQ-6221		NO	Head & Neck Squamous Cell Carcinoma	True		No	Yes, History of Prior Malignancy	True	0.0	True	1000	Consented
TCGA-CV-6952-01A	7ed006e8-461f-4664-bfff-55fa6812743c	PT								0.4	False	0.6				TCGA-CV-6952.d61a7719-aff0-489e-b0f5-f41751829489.pdf	d61a7719-aff0-489e-b0f5-f41751829489		Primary Tumor	1	0.4					A				Tongue							TCGA-CV-6952		NO	Head & Neck Squamous Cell Carcinoma	True		No	No	True	30.0	True		Deceased
TCGA-CQ-5327-01A	5a03e2b6-4c8b-479a-9036-9859af031da4	PT								0.7	False	1.0				TCGA-CQ-5327.806f62ce-271c-41e9-968b-b557486b3974.pdf	806f62ce-271c-41e9-968b-b557486b3974		Primary Tumor	1	0.3					A				Tongue							TCGA-CQ-5327		NO	Head & Neck Squamous Cell Carcinoma	True		No	No	False	10.0	True	988	Consented
TCGA-CV-5970-01A	1f6167d9-c99d-4873-8d6e-e62a1c964135	PT								0.6	False	0.8				TCGA-CV-5970.a9cf8a6c-5a75-4ffc-829c-c30859a4eb8a.pdf	a9cf8a6c-5a75-4ffc-829c-c30859a4eb8a		Primary Tumor	1	0.5					A				Tongue							TCGA-CV-5970		NO	Head & Neck Squamous Cell Carcinoma	True		No	No	True	30.0	True	-38	Consented
TCGA-CV-7416-01A	96415324-6859-41eb-8d07-be4e6f7d9781	PT								1.0	False	1.3				TCGA-CV-7416.bd433de1-6596-4405-98b3-dd7dbc51f202.pdf	bd433de1-6596-4405-98b3-dd7dbc51f202		Primary Tumor	1	0.5					A				Oral Cavity; NOS							TCGA-CV-7416		NO	Head & Neck Squamous Cell Carcinoma	True		Yes, Radiation Prior to Resection	No	True	30.0	True		Deceased
TCGA-CV-5442-01A	3c975b68-4a6e-4c97-a8d1-b9a427d4957c	PT								0.6	False	1.0				TCGA-CV-5442.5259471d-dc2f-4e90-837f-f231595c9ddf.pdf	5259471d-dc2f-4e90-837f-f231595c9ddf		Primary Tumor	1	0.6					A				Hard Palate							TCGA-CV-5442		NO	Head & Neck Squamous Cell Carcinoma	True		No	No	True	0.0	True	-9	Consented
TCGA-CV-6433-01A	d5eedfb5-4fa3-4a1e-ad0d-ea550b22a5ba	PT								0.6	False	0.8				TCGA-CV-6433.713c393c-c32e-4ac9-9e34-e985f7e1ba7b.pdf	713c393c-c32e-4ac9-9e34-e985f7e1ba7b		Primary Tumor	1	0.5					A				Tongue							TCGA-CV-6433		NO	Head & Neck Squamous Cell Carcinoma	True		No	No	True	20.0	True	-2	Consented
TCGA-CV-6945-01A	15714e69-e075-4688-8f51-c7102fe4ca07	PT								0.9	False	1.7				TCGA-CV-6945.d39dcb26-8580-4762-9abc-2c2f5cf70d88.pdf	d39dcb26-8580-4762-9abc-2c2f5cf70d88		Primary Tumor	1	0.5					A				Tongue							TCGA-CV-6945		NO	Head & Neck Squamous Cell Carcinoma	True		No	No	True	30.0	True		Deceased
TCGA-BA-4075-01A	6fa62461-e721-415a-8b0f-363b84292b82	PT								0.7	False	1.0				TCGA-BA-4075.d71f3395-4b46-458a-8a51-0130aa40ffad.pdf	d71f3395-4b46-458a-8a51-0130aa40ffad		Primary Tumor	1	0.3					A				Tongue							TCGA-BA-4075		NO	Head & Neck Squamous Cell Carcinoma	True		Yes, Radiation Prior to Resection	No	True	0.0	True		Deceased
TCGA-CV-6954-11A	402fd96c-76d3-4ac2-9f64-77bd34be0adb	STN								0.6	False	1.3							Solid Tissue Normal	11	0.6					A				Tongue						Tongue	TCGA-CV-6954
TCGA-BA-5558-01A	6a1aa50c-097c-4e04-8ddd-12d50f8a5ac2	PT								0.5	False	0.6				TCGA-BA-5558.a629afb0-bf74-43f7-9897-f6b154b7df45.pdf	a629afb0-bf74-43f7-9897-f6b154b7df45		Primary Tumor	1	0.1					A				Hard Palate							TCGA-BA-5558		NO	Head & Neck Squamous Cell Carcinoma	True		No	No	True	30.0	True	27	Consented
TCGA-CV-5971-11A	1465b7ec-8d2b-47dd-8387-977eed44cc86	STN									False								Solid Tissue Normal	11						A				Tongue	305.3	Gentra Puregene Kit from Qiagen	20.0	65.5		Tongue	TCGA-CV-5971
TCGA-CV-5977-01A	50239d1d-b3a4-4240-ab83-b24ba67b1299	PT								0.6	False	1.0				TCGA-CV-5977.7808ad31-a68d-4efe-81b0-8d4122dff998.pdf	7808ad31-a68d-4efe-81b0-8d4122dff998		Primary Tumor	1	0.4					A				Tongue							TCGA-CV-5977		NO	Head & Neck Squamous Cell Carcinoma	True		No	No	True	20.0	True	-30	Consented
TCGA-CV-6956-01A	8c238d30-df8e-4e6b-98fc-21696269a294	PT								0.8	False	1.3				TCGA-CV-6956.9d9c0e77-b1ff-4545-ab0f-e2fef6791760.pdf	9d9c0e77-b1ff-4545-ab0f-e2fef6791760		Primary Tumor	1	0.6					A				Tongue							TCGA-CV-6956		NO	Head & Neck Squamous Cell Carcinoma	True		No	No	True	30.0	True		Deceased
TCGA-CN-6018-01A	55838e1f-07e8-49ca-89d6-46216babc6f7	PT								1.0	False	1.5				TCGA-CN-6018.fdaa5718-77f1-4357-9db4-d655c7948d74.pdf	fdaa5718-77f1-4357-9db4-d655c7948d74		Primary Tumor	1	0.6					A				Oral Cavity; NOS							TCGA-CN-6018		NO	Head & Neck Squamous Cell Carcinoma	True		No	No	False	30.0	True	16	Consented
TCGA-CV-7432-01A	eaf674dd-9909-4879-b9a3-74253169eddd	PT								0.7	False	1.0				TCGA-CV-7432.730f0533-0064-41e8-8eba-5de16cda3997.pdf	730f0533-0064-41e8-8eba-5de16cda3997		Primary Tumor	1	0.6					A				Oral Cavity; NOS							TCGA-CV-7432		NO	Head & Neck Squamous Cell Carcinoma	True		No	No	True	30.0	True		Deceased
TCGA-CV-5439-01A	3ee863da-7991-414f-82d8-2b6502d4c061	PT								0.6	False	0.9				TCGA-CV-5439.1b1f6e32-97f9-4866-b14f-5a0731adb4b4.pdf	1b1f6e32-97f9-4866-b14f-5a0731adb4b4		Primary Tumor	1	0.4					A				Tongue							TCGA-CV-5439		NO	Head & Neck Squamous Cell Carcinoma	True		No	No	True	0.0	True		Deceased
TCGA-CV-7428-01A	90d3c240-5cb6-4601-a852-b5cdfbcd6483	PT								0.7	False	1.3				TCGA-CV-7428.8b051043-6fee-4c13-9791-95ed686ee015.pdf	8b051043-6fee-4c13-9791-95ed686ee015		Primary Tumor	1	0.5					A				Oral Cavity; NOS							TCGA-CV-7428		NO	Head & Neck Squamous Cell Carcinoma	True		No	No	True	30.0	True		Deceased
TCGA-CR-6471-01A	eda29281-e803-4217-8603-d6a388408611	PT									False					TCGA-CR-6471.7dca4719-e430-4b2d-b10c-dd9783d34e40.pdf	7dca4719-e430-4b2d-b10c-dd9783d34e40		Primary Tumor	1						A				Oral Cavity; NOS							TCGA-CR-6471		NO	Head & Neck Squamous Cell Carcinoma	True		No	No	True	20.0	True	0	Consented
TCGA-CV-5976-01A	23062172-7361-4e61-8ee6-b0a613d72a24	PT								0.6	False	1.0				TCGA-CV-5976.5ca063d0-5232-4ea4-bea3-39f8143d7771.pdf	5ca063d0-5232-4ea4-bea3-39f8143d7771		Primary Tumor	1	0.4					A				Tongue							TCGA-CV-5976		NO	Head & Neck Squamous Cell Carcinoma	True		No	No	True	30.0	True	-1	Consented
TCGA-CV-5439-11B	3ee863da-7991-414f-82d8-2b6502d4c061	STN									False								Solid Tissue Normal	11						B				Tongue	450.5	Gentra puregene kit	20.0	44.4		Base of Tongue	TCGA-CV-5439
TCGA-CV-6960-01A	2c985b30-0f8f-4c8f-a924-cc6aad7ebf0d	PT								0.9	False	1.0				TCGA-CV-6960.eba4850e-b096-4571-81e5-4217391a4119.pdf	eba4850e-b096-4571-81e5-4217391a4119		Primary Tumor	1	0.5					A				Oral Cavity; NOS							TCGA-CV-6960		NO	Head & Neck Squamous Cell Carcinoma	True		No	No	True	30.0	True		Deceased
TCGA-BA-5149-01A	cb99fb14-641c-4fb3-bf1d-17efb8cd982a	PT								0.8	False	1.1				TCGA-BA-5149.52997021-9452-4975-a447-9a43f5b29b34.pdf	52997021-9452-4975-a447-9a43f5b29b34		Primary Tumor	1	0.2					A				Floor of Mouth							TCGA-BA-5149		NO	Head & Neck Squamous Cell Carcinoma	True		No	No	True	30.0	True	17	Consented
TCGA-CQ-6224-01A	d86fd392-fa5c-4142-a647-440e6c32d478	PT								0.4	False	1.2				TCGA-CQ-6224.219a3da1-9aa2-4cd9-aa79-bf94d0975e4f.pdf	219a3da1-9aa2-4cd9-aa79-bf94d0975e4f		Primary Tumor	1	0.3					A				Tongue							TCGA-CQ-6224		NO	Head & Neck Squamous Cell Carcinoma	True		No	No	True	0.0	True	705	Consented
TCGA-CN-6011-01A	e7d49212-e9cb-4cd7-923a-bdfc82a4a150	PT								0.6	False	0.8				TCGA-CN-6011.61b2b7f8-d4b8-4181-9171-5447b35eedb7.pdf	61b2b7f8-d4b8-4181-9171-5447b35eedb7		Primary Tumor	1	0.3					A				Alveolar Ridge							TCGA-CN-6011		NO	Head & Neck Squamous Cell Carcinoma	True		No	No	False	30.0	True	23	Consented
TCGA-CN-5364-01A	13f63218-0949-41e6-a661-c844414c45b5	PT								0.8	False	0.8				TCGA-CN-5364.62440ba0-c8b5-4de4-81c6-41df7c2b0f56.pdf	62440ba0-c8b5-4de4-81c6-41df7c2b0f56		Primary Tumor	1	0.6					A				Floor of Mouth							TCGA-CN-5364		NO	Head & Neck Squamous Cell Carcinoma	True		No	No	False	30.0	True		Deceased
TCGA-CV-7406-01A	2c6d6c93-fb6d-47f7-a868-5e9a82c75d4c	PT								0.9	False	1.0				TCGA-CV-7406.0944a203-7dbc-4b27-b9c8-007e79da3f02.pdf	0944a203-7dbc-4b27-b9c8-007e79da3f02		Primary Tumor	1	0.6					A				Tongue							TCGA-CV-7406		NO	Head & Neck Squamous Cell Carcinoma	True		Yes, Radiation Prior to Resection	No	True	30.0	True		Deceased
TCGA-CV-5966-01A	0d0731e2-8d82-4b6d-9258-2896a770a868	PT								0.4	False	1.5				TCGA-CV-5966.66d3fa55-1d4c-4fa5-bbc3-352a8eb1f9c5.pdf	66d3fa55-1d4c-4fa5-bbc3-352a8eb1f9c5		Primary Tumor	1	0.4					A				Oral Cavity; NOS							TCGA-CV-5966		NO	Head & Neck Squamous Cell Carcinoma	True		No	No	True	30.0	True	-2	Consented
TCGA-CV-6961-11A	4075717b-2240-4842-a00a-0c4dbcb910c4	STN								1.0	False	1.5							Solid Tissue Normal	11	0.4					A				Tongue						Tongue	TCGA-CV-6961
TCGA-CQ-6220-01A	96d0cefe-7949-4736-a7dc-1e4fa94765ec	PT								0.5	False	0.6				TCGA-CQ-6220.edffef26-03f4-48bf-b619-b6a0669c84c9.pdf	edffef26-03f4-48bf-b619-b6a0669c84c9		Primary Tumor	1	0.3					A				Buccal Mucosa							TCGA-CQ-6220		NO	Head & Neck Squamous Cell Carcinoma	True		No	No	True	0.0	True		Deceased
TCGA-CN-4734-01A	b80fdc9a-341d-4277-9664-8e8f770d9ddd	PT								0.4	False	0.7				TCGA-CN-4734.8fc796f0-16c1-4a0a-a686-d2802dc77c83.pdf	8fc796f0-16c1-4a0a-a686-d2802dc77c83		Primary Tumor	1	0.2					A				Buccal Mucosa							TCGA-CN-4734		NO	Head & Neck Squamous Cell Carcinoma	True		No	No	False	30.0	True	3	Consented
TCGA-CV-7091-01A	2a192049-6435-49ab-8444-ddeb2b9ee774	PT								0.5	False	0.6				TCGA-CV-7091.1a77fe57-e3ae-4897-824b-ef8a1b7e5fc8.pdf	1a77fe57-e3ae-4897-824b-ef8a1b7e5fc8		Primary Tumor	1	0.3					A				Oral Cavity; NOS							TCGA-CV-7091		NO	Head & Neck Squamous Cell Carcinoma	True		No	No	True	30.0	True	-1	Consented
TCGA-CN-4731-01A	50e25a4b-2eb2-4770-9a2d-8922a1e0ab56	PT								0.3	False	0.7				TCGA-CN-4731.84c373fc-95b4-429a-92c1-c96fc474589d.pdf	84c373fc-95b4-429a-92c1-c96fc474589d		Primary Tumor	1	0.2					A				Buccal Mucosa							TCGA-CN-4731		NO	Head & Neck Squamous Cell Carcinoma	True		No	No	False	30.0	True	68	Consented
TCGA-CN-4729-01A	2fc960bd-01b0-422d-ad33-34520fa3df0e	PT								0.5	False	0.9				TCGA-CN-4729.2eae3920-18bf-4edd-85ab-fdb817ca04be.pdf	2eae3920-18bf-4edd-85ab-fdb817ca04be		Primary Tumor	1	0.2					A				Oral Cavity; NOS							TCGA-CN-4729		NO	Head & Neck Squamous Cell Carcinoma	True		No	No	False	30.0	True	34	Consented
TCGA-BA-5557-01A	7e0575ce-670b-4035-8a90-4d35279707b2	PT								0.4	False	0.7				TCGA-BA-5557.afdefdb5-7366-46e6-b6c8-088a36f3428f.pdf	afdefdb5-7366-46e6-b6c8-088a36f3428f		Primary Tumor	1	0.1					A				Tongue							TCGA-BA-5557		NO	Head & Neck Squamous Cell Carcinoma	True		No	Yes, History of Prior Malignancy	True	0.0	True	11	Consented
TCGA-BA-5151-01A	a55fb87d-f606-48a5-82f5-09eacbacf41b	PT								0.6	False	1.0				TCGA-BA-5151.d22c3a1b-daee-42f7-b5f5-65933d0e5a56.pdf	d22c3a1b-daee-42f7-b5f5-65933d0e5a56		Primary Tumor	1	0.1					A				Buccal Mucosa							TCGA-BA-5151		NO	Head & Neck Squamous Cell Carcinoma	True		No	No	True	30.0	True	-6	Consented
TCGA-CN-5373-01A	546f01d5-aed5-4fb8-91c0-0fd5e0fde935	PT								0.7	False	1.4				TCGA-CN-5373.b0850179-5e8e-46e0-be64-11155f4ce11a.pdf	b0850179-5e8e-46e0-be64-11155f4ce11a		Primary Tumor	1	0.2					A				Floor of Mouth							TCGA-CN-5373		NO	Head & Neck Squamous Cell Carcinoma	True		No	No	False	30.0	True	0	Consented
TCGA-CR-7391-01A	832316ee-08ab-412b-9e4d-8a57ff84bc11	PT								0.0	False	0.1				TCGA-CR-7391.ea47450e-0f35-45cf-af2f-b982d59905fb.pdf	ea47450e-0f35-45cf-af2f-b982d59905fb		Primary Tumor	1	0.0					A				Tongue							TCGA-CR-7391		NO	Head & Neck Squamous Cell Carcinoma	True		No	No	True	20.0	True	51	Consented
TCGA-CV-7238-01A	78fcc813-d0a8-44aa-b004-62810dca9d12	PT								0.7	False	1.0				TCGA-CV-7238.5599312b-bcb5-4cf5-a201-bfc136ce6e46.pdf	5599312b-bcb5-4cf5-a201-bfc136ce6e46		Primary Tumor	1	0.5					A				Tongue							TCGA-CV-7238		NO	Head & Neck Squamous Cell Carcinoma	True		No	No	True	30.0	True	17	Consented
TCGA-IQ-7632-01A	601a4146-8093-4f20-9a0a-a97916c9e7f6	PT									False					TCGA-IQ-7632.4e2a322d-2323-40bc-bb05-55f4ccea9298.pdf	4e2a322d-2323-40bc-bb05-55f4ccea9298		Primary Tumor	1						A				Alveolar Ridge							TCGA-IQ-7632		NO	Head & Neck Squamous Cell Carcinoma	True		No	No	False	0.0	True	36	Consented
TCGA-CV-7255-01A	534f85f2-b9eb-45be-87d5-c3dffd13d541	PT								0.9	False	1.1				TCGA-CV-7255.50842590-95f3-481c-a8bc-aeb9aedc91a7.pdf	50842590-95f3-481c-a8bc-aeb9aedc91a7		Primary Tumor	1	0.5					A				Tongue							TCGA-CV-7255		NO	Head & Neck Squamous Cell Carcinoma	True		No	No	True	30.0	True		Deceased
TCGA-CN-6013-01A	714496c5-d221-4397-9c5a-cd2d22603e6f	PT								0.5	False	1.0				TCGA-CN-6013.a6161ef5-fa7a-4465-8b3e-0a82a318cada.pdf	a6161ef5-fa7a-4465-8b3e-0a82a318cada		Primary Tumor	1	0.2					A				Alveolar Ridge							TCGA-CN-6013		NO	Head & Neck Squamous Cell Carcinoma	True		No	No	False	30.0	True	4	Consented
TCGA-CV-6948-01A	fcf0dc48-b889-4593-a15b-aa715aae7bf5	PT								0.4	False	0.5				TCGA-CV-6948.f17336a5-4eb9-4150-b815-4cf024783cb3.pdf	f17336a5-4eb9-4150-b815-4cf024783cb3		Primary Tumor	1	0.3					A				Floor of Mouth							TCGA-CV-6948		NO	Head & Neck Squamous Cell Carcinoma	True		No	No	True	30.0	True		Deceased
TCGA-CV-7090-01A	05fbd98c-28bd-41bc-ae60-16ac0c16c723	PT								1.5	False	1.5				TCGA-CV-7090.7e4141d1-7443-46bc-8d11-a5dff690cd5f.pdf	7e4141d1-7443-46bc-8d11-a5dff690cd5f		Primary Tumor	1	0.3					A				Oral Cavity; NOS							TCGA-CV-7090		NO	Head & Neck Squamous Cell Carcinoma	True		No	No	True	30.0	True	0	Consented
TCGA-CN-4725-01A	3be2ace5-1c2a-49e9-8da9-ceed6119530b	PT								0.6	False	1.0				TCGA-CN-4725.4e698bd3-ebd0-4630-8f7d-c10a1011bd66.pdf	4e698bd3-ebd0-4630-8f7d-c10a1011bd66		Primary Tumor	1	0.3					A				Tongue							TCGA-CN-4725		NO	Head & Neck Squamous Cell Carcinoma	True		No	No	False	30.0	True	11	Consented
TCGA-CV-6952-11A	7ed006e8-461f-4664-bfff-55fa6812743c	STN								0.8	False	0.8							Solid Tissue Normal	11	0.6					A				Tongue						Tongue	TCGA-CV-6952
TCGA-CQ-7068-01A	8ebe8c25-5ef9-42d4-9414-8313227b673f	PT								0.4	False	0.9				TCGA-CQ-7068.0bf381e8-89c9-48b8-92e1-134a8c4c18e8.pdf	0bf381e8-89c9-48b8-92e1-134a8c4c18e8		Primary Tumor	1	0.3					A				Floor of Mouth							TCGA-CQ-7068		NO	Head & Neck Squamous Cell Carcinoma	True		No	Yes, History of Prior Malignancy	True	0.0	True	206	Consented
TCGA-CV-6003-01A	417b357e-c90e-4b63-ae7a-4b782038ffd3	PT								0.5	False	0.7				TCGA-CV-6003.6ae06a67-bac0-4884-a7a8-aca62cc81074.pdf	6ae06a67-bac0-4884-a7a8-aca62cc81074		Primary Tumor	1	0.3					A				Tongue							TCGA-CV-6003		NO	Head & Neck Squamous Cell Carcinoma	True		No	No	True	20.0	True	-29	Consented
TCGA-DQ-5631-01A	10b3f56a-e61e-486b-8d3c-176668d5dc34	PT								0.3	False	0.5				TCGA-DQ-5631.89690cd7-25db-4d36-ae0b-fef53a46263b.pdf	89690cd7-25db-4d36-ae0b-fef53a46263b		Primary Tumor	1	0.1					A				Tongue							TCGA-DQ-5631		NO	Head & Neck Squamous Cell Carcinoma	True		No	No	True	0.0	True	459	Consented
TCGA-CV-7183-01A	de206681-3e27-4d4f-8669-aefb12b5b1e3	PT								0.7	False	1.0				TCGA-CV-7183.36925a3f-4e0d-4775-b158-1d9e5b4ac20e.pdf	36925a3f-4e0d-4775-b158-1d9e5b4ac20e		Primary Tumor	1	0.4					A				Oral Cavity; NOS							TCGA-CV-7183		NO	Head & Neck Squamous Cell Carcinoma	True		No	No	True	30.0	True	-1	Consented
TCGA-CQ-7065-01A	20ece2ca-8601-4cca-aec5-0a5c0b92594d	PT								0.7	False	0.7				TCGA-CQ-7065.b7c1d9af-5974-4c31-80f6-bd15ad8d1df9.pdf	b7c1d9af-5974-4c31-80f6-bd15ad8d1df9		Primary Tumor	1	0.2					A				Tongue							TCGA-CQ-7065		NO	Head & Neck Squamous Cell Carcinoma	True		No	No	True	0.0	True	762	Consented
TCGA-CV-5977-11A	50239d1d-b3a4-4240-ab83-b24ba67b1299	STN									False								Solid Tissue Normal	11						A				Tongue	206.1	Gentra Puregene Kit From Qiagen	20.0	97.0		Tongue	TCGA-CV-5977
TCGA-CV-6939-11A	e7d1f0dd-eec0-4670-a2ba-00ffe38c6382	STN								0.8	False	1.2							Solid Tissue Normal	11	0.7					A				Tongue						Tongue	TCGA-CV-6939
TCGA-CR-7368-01A	27c28c89-f4e7-4aec-a806-c0da7756e47f	PT								0.0	False	0.1				TCGA-CR-7368.b05d6335-5490-4ca7-adab-2a15b6e91c8d.pdf	b05d6335-5490-4ca7-adab-2a15b6e91c8d		Primary Tumor	1	0.0					A				Oral Cavity; NOS							TCGA-CR-7368		NO	Head & Neck Squamous Cell Carcinoma	True		No	No	True	20.0	True	39	Consented
TCGA-CV-6933-01A	2a749317-0156-4213-8482-b2c2d6e52e9b	PT								0.4	False	0.7				TCGA-CV-6933.0ef36b6f-7335-4ad4-b41a-eb19dd07ae14.pdf	0ef36b6f-7335-4ad4-b41a-eb19dd07ae14		Primary Tumor	1	0.3					A				Tongue							TCGA-CV-6933		NO	Head & Neck Squamous Cell Carcinoma	True		No	No	True	30.0	True		Deceased
TCGA-CX-7086-01A	ad6c9d09-2c03-4786-a72d-dd2aa5f603d4	PT								0.5	False	0.6				TCGA-CX-7086.ac00d39f-2f9e-4eea-b174-ba95d2451607.pdf	ac00d39f-2f9e-4eea-b174-ba95d2451607		Primary Tumor	1	0.3					A				Floor of Mouth							TCGA-CX-7086		NO	Head & Neck Squamous Cell Carcinoma|Head & Neck Squamous Cell Carcinoma	True		No	No	True	10.0	True	14	Consented
TCGA-CV-7414-01A	c3b2c38d-81a3-42fd-a41e-6f6de3934007	PT								0.7	False	2.0				TCGA-CV-7414.7fe41351-5375-423b-bec6-6c90058ef85b.pdf	7fe41351-5375-423b-bec6-6c90058ef85b		Primary Tumor	1	0.4					A				Oral Cavity; NOS							TCGA-CV-7414		NO	Head & Neck Squamous Cell Carcinoma	True		No	No	True	30.0	True		Deceased
TCGA-BB-4228-01A	cac30b32-03ef-4ecb-88d8-d5577ab6b2a6	PT								0.7	False	0.8				TCGA-BB-4228.39956346-2d64-4d6a-8b64-a0e8c2406515.pdf	39956346-2d64-4d6a-8b64-a0e8c2406515		Primary Tumor	1	0.2					A				Tongue							TCGA-BB-4228		NO	Head & Neck Squamous Cell Carcinoma	True		No	No	False	30.0	True	30	Consented
TCGA-CN-6998-01A	039788ec-1364-40c7-9e9d-13dc305674e9	PT								1.0	False	1.2				TCGA-CN-6998.5d501a0d-3eee-4fc7-818f-5e6c4c012009.pdf	5d501a0d-3eee-4fc7-818f-5e6c4c012009		Primary Tumor	1	0.7					A				Tongue							TCGA-CN-6998		NO	Head & Neck Squamous Cell Carcinoma	True		No	No	False	30.0	True	0	Consented
TCGA-CV-7255-11A	534f85f2-b9eb-45be-87d5-c3dffd13d541	STN								0.9	False	1.0							Solid Tissue Normal	11	0.5					A				Oral Cavity; NOS						Oral cavity	TCGA-CV-7255
TCGA-CV-7180-01A	d2ca9a4d-c14c-40c0-871c-88794a02e4aa	PT								0.6	False	1.2				TCGA-CV-7180.90c5dd0d-f4f1-48b7-8a04-6176868f31b7.pdf	90c5dd0d-f4f1-48b7-8a04-6176868f31b7		Primary Tumor	1	0.3					A				Tongue							TCGA-CV-7180		NO	Head & Neck Squamous Cell Carcinoma	True		No	No	True	30.0	True		Deceased
[truncated: 34 more columns]
